# Supplementary material for: Phenotypic covariance across the entire spectrum of relatedness for 86 billion pairs of individuals
Source: Nat Commun. 2021 Feb 16;12:1050. doi: 10.1038/s41467-021-21283-4 (PMC7886899; doi:10.1038/s41467-021-21283-4)
Supplement: Supplementary file 3 — Source data [file 41467_2021_21283_MOESM3_ESM.zip]

Archive with 33 entries (31 files):
- sourceData/
- sourceData/.Rhistory
- sourceData/.DS_Store
- __MACOSX/sourceData/._.DS_Store
- sourceData/covBinsGRM_release.f90
- __MACOSX/sourceData/._covBinsGRM_release.f90
- sourceData/input/
- sourceData/analysis_empirical.R
- __MACOSX/sourceData/._analysis_empirical.R
- sourceData/input/9280_12505_UKBiobank_bigQuant_141219_modelAnova24.txt
- sourceData/input/SNPheritability02_9280_12505_UKBiobank_bigQuant_141219_resid22_jackKnifeBlocks_100.txt
- sourceData/input/assortativeMating_resid24_jackKnifeseBlocks_100.txt
- sourceData/input/.DS_Store
- __MACOSX/sourceData/input/._.DS_Store
- sourceData/input/phenCovariance_9280_12505_UKBiobank_bigQuant_141219_resid22_jackKnifeBlocks_100.txt
- sourceData/input/relheritability_9280_12505_UKBiobank_bigQuant_141219_resid23_jackKnifeBlocks_100.txt
- sourceData/input/phenCovariance_9280_12505_UKBiobank_bigQuant_141219_resid21_jackKnifeBlocks_100.txt
- sourceData/input/fullSibs_covIBDregression_resid21.txt
- sourceData/input/trait.list
- __MACOSX/sourceData/input/._trait.list
- sourceData/input/SNPheritability_bigQuant_141219_resid24.HE_CPreg
- sourceData/input/relheritability_9280_12505_UKBiobank_bigQuant_141219_resid24_jackKnifeBlocks_100.txt
- sourceData/input/SNPheritability02_9280_12505_UKBiobank_bigQuant_141219_resid21_jackKnifeBlocks_100.txt
- sourceData/input/fullSibs.ibd
- sourceData/input/phenCovariance_9280_12505_UKBiobank_bigQuant_141219_resid23_jackKnifeBlocks_100.txt
- sourceData/input/relheritability_9280_12505_UKBiobank_bigQuant_141219_resid22_jackKnifeBlocks_100.txt
- sourceData/input/GRM_closeRelatives_counts.txt
- sourceData/input/SNPheritability02_9280_12505_UKBiobank_bigQuant_141219_resid23_jackKnifeBlocks_100.txt
- sourceData/input/fullSib_IBD_C_REMLnc_resid21.hsq
- sourceData/input/phenCovariance_9280_12505_UKBiobank_bigQuant_141219_resid24_jackKnifeBlocks_100.txt
- sourceData/input/relheritability_9280_12505_UKBiobank_bigQuant_141219_resid21_jackKnifeBlocks_100.txt
- sourceData/input/relHeritability_bigKenviro_bigQuant_141219_resid24.HE_CPreg
- sourceData/input/SNPheritability02_9280_12505_UKBiobank_bigQuant_141219_resid24_jackKnifeBlocks_100.txt
