# Supplementary material for: Phenotypic covariance across the entire spectrum of relatedness for 86 billion pairs of individuals
Source: Nat Commun. 2021 Feb 16;12:1050. doi: 10.1038/s41467-021-21283-4 (PMC7886899; doi:10.1038/s41467-021-21283-4)
Supplement: Supplementary file 3 — Source data [file 41467_2021_21283_MOESM3_ESM.zip › sourceData/covBinsGRM_release.f90]

PROGRAM phenoCovBins
IMPLICIT NONE

INTEGER :: k,n,count,nbins,flag
INTEGER(8) :: i, j, i2, cell, m
INTEGER(8),ALLOCATABLE :: covarianceN(:)
REAL :: mu, var, min, max, tmp, binWidth
REAL,ALLOCATABLE :: bins(:)
REAL(8),ALLOCATABLE :: y(:), covariance(:), avgBins(:)
LOGICAL,ALLOCATABLE :: na(:)
CHARACTER,ALLOCATABLE :: ID(:)
CHARACTER(LEN=250) :: fileNameGRM, fileNamePheno, tmpString

n=COMMAND_ARGUMENT_COUNT()
if (n<3) then
   write(*,*) 'Usage: readGRM nIndiv fileNamePhenoPrefix fileNameGrmPrefix'
   PRINT*, 'make sure pheno file and GRM are sorted in same order, this program does not check!'
   PRINT*, 'pheno file needs .txt suffix & grm needs .grm.id and .grm.bin suffix'
   PRINT*, 'missing values are coded -999!'
   call exit(1)
endif

binWidth=0.001d0
CALL GET_COMMAND_ARGUMENT(1,tmpString)
READ(tmpString,*) n
CALL GET_COMMAND_ARGUMENT(2,tmpString)
fileNamePheno=tmpString
CALL GET_COMMAND_ARGUMENT(3,tmpString)
fileNameGRM=tmpString
PRINT*, 'phenotype file: ', TRIM(fileNamePheno)
PRINT*, 'grm file:       ', TRIM(fileNameGRM)

j=0 ; DO i=1,n ; j=j+i ; ENDDO
allocate(y(n),na(n),ID(n))

!working out the bins
min=-0.3d0
max=1.05d0
nbins=CEILING(max*1.0d0/binWidth)-FLOOR(min*1.0d0/binWidth)
ALLOCATE(bins(nbins+1),covarianceN(nbins),covariance(nbins),avgBins(nbins))
bins(1)=min ; bins(2)=-0.02
i=2
DO WHILE (bins(i)<=0.02)
   i=i+1
   bins(i)=bins(i-1)+binWidth
ENDDO
i=i+1 ; bins(i)=0.021
i=i+1 ; bins(i)=0.023
i=i+1 ; bins(i)=0.026
i=i+1 ; bins(i)=0.03
i=i+1 ; bins(i)=0.04
i=i+1 ; bins(i)=0.05
i=i+1 ; bins(i)=0.065
i=i+1 ; bins(i)=0.1
i=i+1 ; bins(i)=0.13
i=i+1 ; bins(i)=0.2
i=i+1 ; bins(i)=0.35
i=i+1 ; bins(i)=0.72
i=i+1 ; bins(i)=max
nbins=i-1
PRINT*, 'genomic relationship: there are ',nbins, 'bins starting at ', bins(1), 'until ', bins(nbins+1)

!read in the phenotype
na=.TRUE. ; count=n
OPEN(2,file=TRIM(fileNamePheno)//".txt",STATUS="OLD")
DO i=1,n
        READ(2,*) ID(i), tmp
        if(tmp == -999) then
           na(i)=.FALSE.
           count=count-1
        else
           y(i)=tmp
        endif
ENDDO
CLOSE(2)

mu=sum(y,mask=na)/count 
var=sum((y-mu)**2,mask=na)/count
DO i=1,n ; y(i)=(y(i)-mu)/sqrt(var) ; ENDDO

OPEN(1,file=TRIM(fileNameGRM)//".grm.bin",STATUS="OLD",access="stream")
OPEN(3,file=TRIM(fileNameGRM)//".grm.id",STATUS="OLD")
!calculate covariance between pairs within bins
covarianceN=0.0d0 ; covariance=0.0d0 ; avgBins=0.0d0 ; i2=1
DO i=1,n
   if(na(i) .eqv. .FALSE.) cycle
   i2=0.5*i
   if(MOD(i,2)==0) then 
      i2=i2*(i-1)
   else 
      i2=i2*i
   endif
   DO j=1,(i-1)
      if(na(j) .eqv. .FALSE.) cycle
      cell=i2+j
      m=4*(cell-1)+1
      READ(1,POS=m) tmp
      flag=0 ; k=1
      if(tmp>0) k=20
      DO WHILE(flag==0)
         if(tmp<bins(k+1)) then
            flag=1
            covarianceN(k)=covarianceN(k)+1.0d0
            covariance(k)=covariance(k)+y(i)*y(j)
            avgBins(k)=avgBins(k)+tmp
         endif
         k=k+1
      ENDDO
   ENDDO
ENDDO
PRINT*, '...a total of ', sum(covarianceN), 'comparisons'

OPEN(31,file="phenCovariance_"//TRIM(fileNamePheno)//".txt",STATUS="REPLACE")
DO i=1,nbins
   if(covarianceN(i)>0) then
   covariance(i)=covariance(i)/REAL(covarianceN(i))
   avgBins(i)=avgBins(i)/REAL(covarianceN(i))
   WRITE(31,fmt="(I5,3(F10.4,1x),F16.10,1x,I16)") i, bins(i),bins(i+1),avgBins(i), covariance(i),covarianceN(i)
   WRITE(*,fmt="(I5,3(F10.4,1x),F16.10,1x,I16)") i, bins(i),bins(i+1),avgBins(i), covariance(i),covarianceN(i)
   endif
ENDDO
CLOSE(31)

END PROGRAM phenoCovBins
