# Supplementary material for: Phenotypic covariance across the entire spectrum of relatedness for 86 billion pairs of individuals
Source: Nat Commun. 2021 Feb 16;12:1050. doi: 10.1038/s41467-021-21283-4 (PMC7886899; doi:10.1038/s41467-021-21283-4)
Supplement: Supplementary file 3 — Source data [file 41467_2021_21283_MOESM3_ESM.zip › sourceData/analysis_empirical.R]

library(plotly)
library(RColorBrewer)
library(reshape2)
library(tidyr)
library(ggplot2)
require(scales)
library(gridExtra)
library(ggsci)

rm(list=ls())
setwd("")
dir.create("output", showWarnings = FALSE)

#sumary table
sumDat=read.table("input/trait.list",header=T,stringsAsFactors = FALSE) 
sumDat$trait=c("height","pulse","sleep","dBP","sBP","meanTime","BMI","neuroticism","bodyFat","metRate",
               "W:H","handGrip","income","nMeds","skinColour","skinTan","health","EA","FVC","FEV1:FVC",
               "wbcc","rbcc","pcc","ecc","alcohol","facialHair","voiceBreak","MPB","menarche","AFB","BMD","sit:stand")
sumDat

#anova results
data=read.table("input/9280_12505_UKBiobank_bigQuant_141219_modelAnova24.txt",header=T)
data$trait <- factor(data$trait, levels = data[["trait"]])
data$PC=rowSums(data[,6:30]) ; data$age.YOB=rowSums(data[,4:5])
data[,2:34]=round(data[,2:34],3)
data$trait=factor(data$trait, levels=data[order(data$Residuals), "trait"])
names(data)[2]="sex" ; names(data)[3]="genotypingBatch" ; names(data)[31]="CG"
names(data)[33]="PCs" ; names(data)[34]="age+YOB"
data=melt(data[,c(1:3,31,33:34)])
names(data)[2:3]=c("terms","varianceExplained")
data$terms=factor(data$terms, levels=levels(data$terms)[c(3:5,2,1)])

ggplot(data=data, aes(x=trait, y=varianceExplained,fill=terms)) +
  geom_bar(stat="identity") + 
  theme_bw() +
  theme(axis.text.x = element_text(angle = 90,vjust =0.5), text = element_text(size=25)) +
  labs(x="trait",y=expression(R^2)) +
  scale_fill_manual(values=brewer.pal(n = 5, name = "Set1")[c(4,1,3,5,2)])
ggsave(file="output/FigureS2.jpg")

#########################
# phenotypic covariance, read in data
#########################
# entire spectrum
pCov1=read.table("input/phenCovariance_9280_12505_UKBiobank_bigQuant_141219_resid21_jackKnifeBlocks_100.txt")
pCov2=read.table("input/phenCovariance_9280_12505_UKBiobank_bigQuant_141219_resid22_jackKnifeBlocks_100.txt")
pCov3=read.table("input/phenCovariance_9280_12505_UKBiobank_bigQuant_141219_resid23_jackKnifeBlocks_100.txt")
pCov4=read.table("input/phenCovariance_9280_12505_UKBiobank_bigQuant_141219_resid24_jackKnifeBlocks_100.txt")
names(pCov1)=c("trait","bin","min","max","mid","cov","N","se") 
names(pCov2)=names(pCov1) ; names(pCov3)=names(pCov1) ; names(pCov4)=names(pCov1)
pCov1$u.CI=pCov1$cov+pCov1$se*1.96 ; pCov1$l.CI=pCov1$cov-pCov1$se*1.96
pCov2$u.CI=pCov2$cov+pCov2$se*1.96 ; pCov2$l.CI=pCov2$cov-pCov2$se*1.96
pCov3$u.CI=pCov3$cov+pCov3$se*1.96 ; pCov3$l.CI=pCov3$cov-pCov3$se*1.96
pCov4$u.CI=pCov4$cov+pCov4$se*1.96 ; pCov4$l.CI=pCov4$cov-pCov4$se*1.96

#SNP heritabilty
SNP_1=read.table("input/SNPheritability02_9280_12505_UKBiobank_bigQuant_141219_resid21_jackKnifeBlocks_100.txt")
SNP_2=read.table("input/SNPheritability02_9280_12505_UKBiobank_bigQuant_141219_resid22_jackKnifeBlocks_100.txt")
SNP_3=read.table("input/SNPheritability02_9280_12505_UKBiobank_bigQuant_141219_resid23_jackKnifeBlocks_100.txt")
SNP_4=read.table("input/SNPheritability02_9280_12505_UKBiobank_bigQuant_141219_resid24_jackKnifeBlocks_100.txt")
rownames(SNP_1)=sumDat$trait ; rownames(SNP_2)=rownames(SNP_1) ; rownames(SNP_3)=rownames(SNP_1) ; rownames(SNP_4)=rownames(SNP_1)
colnames(SNP_1)=c("trait","intAll","h2All","intJack","intSE","h2Jack","h2SE") ; colnames(SNP_2)=colnames(SNP_1) 
colnames(SNP_3)=colnames(SNP_1) ; colnames(SNP_4)=colnames(SNP_1)
keyTraits=SNP_4[SNP_4$h2All>0.1&sumDat$N>400000,1]
SNP_4k=SNP_4[SNP_4$h2All>0.1&sumDat$N>400000,]
SNP_4k$trait

# rel heritabilty
rel_1=read.table("input/relheritability_9280_12505_UKBiobank_bigQuant_141219_resid21_jackKnifeBlocks_100.txt")
rel_2=read.table("input/relheritability_9280_12505_UKBiobank_bigQuant_141219_resid22_jackKnifeBlocks_100.txt")
rel_3=read.table("input/relheritability_9280_12505_UKBiobank_bigQuant_141219_resid23_jackKnifeBlocks_100.txt")
rel_4=read.table("input/relheritability_9280_12505_UKBiobank_bigQuant_141219_resid24_jackKnifeBlocks_100.txt")
rownames(rel_1)=sumDat$trait ; rownames(rel_2)=rownames(rel_1) ; rownames(rel_3)=rownames(rel_1) ; rownames(rel_4)=rownames(rel_1)
colnames(rel_1)=c("trait","intAll","h2All","intJack","intSE","h2Jack","h2SE") ; colnames(rel_2)=colnames(rel_1)
colnames(rel_3)=colnames(rel_1) ; colnames(rel_4)=colnames(rel_1)
rel_1k=rel_1[rel_1[,1]%in%keyTraits,] ; rel_2k=rel_2[rel_2[,1]%in%keyTraits,] ; rel_3k=rel_3[rel_3[,1]%in%keyTraits,] ; rel_4k=rel_4[rel_4[,1]%in%keyTraits,]

############################
# plot: number of pairs per bin
#############################
data=pCov4[pCov4[,1]==1,]
data$mid=round(data$mid,4)

p1 = ggplot(data=data, aes(x=factor(mid),y=N)) +
  geom_bar(stat="identity",fill="steelblue") + 
  theme_bw() +
  scale_y_continuous(trans = 'log10') +
  annotation_logticks(sides="l") +
  theme(axis.text.x = element_text(angle = 90)) +
  labs(x=expression(paste("mean ",pi," per bin")),y="number of pairs")
  
relCounts=read.table("input/GRM_closeRelatives_counts.txt")
names(relCounts)=c("mid","count")
data=data[data[,2]>=48,] ; breaks=data.frame(breaks=unique(c(data$min,data$max)))

p2 = ggplot(data=relCounts, aes(x=mid, y=count)) +
  geom_bar(stat="identity",fill="steelblue") + 
  theme_bw() +
  geom_vline(xintercept=breaks$breaks, colour="grey", linetype = "longdash") +
  labs(x=expression(pi),y="number of pairs")

g <- arrangeGrob(p1, p2, nrow=2)
ggsave(g,file="output/FigureS1.jpg",width=7)

##################################
#covariance plot - main paper; height (1), BMI (7) and EA (20)
###################################
data=pCov4[pCov4[,1]==1|pCov4[,1]==7|pCov4[,1]==20,]
data$traitName=sumDat$trait[match(data$trait,sumDat$traitnumber)]
data=rbind(data,data[data$mid<=0.05,])
data$set=data$traitName
data$set[163:(dim(data)[1])]=paste(data$traitName[163:(dim(data)[1])],"_unrelated",sep="")

scaleFUN <- function(x) sprintf("%.3f", x)

reg1=SNP_4[SNP_4$trait%in%c(1,7,20),c("h2All","intAll")]
reg2=rel_4[rel_4$trait%in%c(1,7,20),c("h2All","intAll")]
reg1$Trait=rownames(reg1) ; reg2$Trait=rownames(reg2)
names(reg1)[1:2]=c("slope","int") ; names(reg2)=names(reg1)
reg1=rbind(reg1,reg1)
reg1$Trait[1:3]=paste(reg1$Trait[1:3],"_unrelated",sep="")

dummy=data.frame(Trait=rep(c("height","BMI","EA","height_unrelated","BMI_unrelated","EA_unrelated"),2), 
                       cov=c(rep(1.2,3),rep(0.09,3),rep(-0.02,6)),mid=c(rep(1,3),rep(0.05,3),rep(-0.02,6)))
names(data)[12]="Trait"

p=ggplot(data=data, aes(x=mid,y=cov)) +
  geom_point(aes(colour=traitName)) +
  facet_wrap(~Trait,ncol=2,scale="free") +
  labs(x=expression(pi),y="phenotypic correlation") +
  scale_y_continuous(labels=scaleFUN) +
  geom_errorbar(aes(ymin=l.CI, ymax=u.CI)) +
  theme_bw() +
 geom_blank(data=dummy) +
 scale_colour_manual(values=c("#E69F00", "#56B4E9", "#009E73")) +
 geom_abline(data=reg1,aes(intercept=int,slope=slope),colour="grey",linetype=2)+
 geom_abline(data=reg2,aes(intercept=int,slope=slope),colour="darkred",linetype=3)+
 theme(legend.title=element_blank(),legend.box.margin=margin(0.1,1,0.1,1,"mm"),
        legend.margin=margin(),legend.box.background=element_rect(colour="grey50"),
        legend.position = "bottom")
p
ggsave("output/Figure2.jpg",device="jpeg",width = 6, height = 6,dpi=320)

#########################################
# plot covariance for all traits, supp Figures
##########################################
plotDistribution<-function(i) {
  par(mfrow=c(3,1),mar=c(5, 5, 4, 1),cex=1.5)
  cols=brewer.pal(4, "Spectral")
  #unrelated
  tmp=pCov1$trait==i&pCov1$mid<0.05
  plot(pCov1$mid[tmp],pCov1$cov[tmp],col=cols[1],lwd=2,
       ylim=range(c(-0.02,pCov1[tmp,c(6,9:10)],pCov2[tmp,6],pCov3[tmp,6],pCov4[tmp,c(6,9:10)],0.05),na.rm=T),
       ylab="",xlab=expression(pi),main=paste("a: ",sumDat[sumDat[,1]==i,"trait"],"_unrelated",sep=""),cex.axis=1.5,las=1,cex.lab=1.5)
  title(ylab="phenotypic correlation",cex.lab=1.5,line=4)
  segments(pCov1$mid[tmp],pCov1$l.CI[tmp],pCov1$mid[tmp],pCov1$u.CI[tmp],col=cols[1])
  segments(pCov2$mid[tmp],pCov2$l.CI[tmp],pCov2$mid[tmp],pCov2$u.CI[tmp],col=cols[2])
  segments(pCov3$mid[tmp],pCov3$l.CI[tmp],pCov3$mid[tmp],pCov3$u.CI[tmp],col=cols[3])
  segments(pCov4$mid[tmp],pCov4$l.CI[tmp],pCov4$mid[tmp],pCov4$u.CI[tmp],col=cols[4])
  points(pCov1$mid[tmp],pCov1$cov[tmp],col=cols[1],lwd=2)
  points(pCov2$mid[tmp],pCov2$cov[tmp],col=cols[2],lwd=2)
  points(pCov3$mid[tmp],pCov3$cov[tmp],col=cols[3],lwd=2)
  points(pCov4$mid[tmp],pCov4$cov[tmp],col=cols[4],lwd=2)
  legend("topleft",legend=c(paste("y = ",round(SNP_4[SNP_4[,1]==i,6],2),"x + ",round(SNP_4[SNP_4[,1]==i,4],2),sep=""),
                            "base","base+CG","base+PCs","base+PCs+CG"),col=c("black",cols),
         lty=c(3,NA,NA,NA,NA),pch=c(NA,15,15,15,15),cex=1.5)
  abline(a=SNP_4[SNP_4[,1]==i,4],b=SNP_4[SNP_4[,1]==i,6],lty=3)

  #all
  tmp=pCov1$trait==i
  plot(pCov1$mid[tmp],pCov1$cov[tmp],col=cols[1],lwd=2,
       ylim=range(c(pCov1[tmp,6],pCov2[tmp,6],pCov3[tmp,6],pCov4[tmp,c(6,9:10)],0.8),na.rm=T),
       ylab="phenotypic correlation",xlab=expression(pi),main=paste("b: ",sumDat[sumDat[,1]==i,"trait"]),cex.axis=1.5,las=1,cex.lab=1.5)
  abline(a=rel_4[rel_4[,1]==i,2],b=rel_4[rel_4[,1]==i,3])
  segments(pCov1$mid[tmp],pCov1$l.CI[tmp],pCov1$mid[tmp],pCov1$u.CI[tmp],col=cols[1])
  segments(pCov2$mid[tmp],pCov2$l.CI[tmp],pCov2$mid[tmp],pCov2$u.CI[tmp],col=cols[2])
  segments(pCov3$mid[tmp],pCov3$l.CI[tmp],pCov3$mid[tmp],pCov3$u.CI[tmp],col=cols[3])
  segments(pCov4$mid[tmp],pCov4$l.CI[tmp],pCov4$mid[tmp],pCov4$u.CI[tmp],col=cols[4])
  points(pCov1$mid[tmp],pCov1$cov[tmp],col=cols[1],lwd=2)
  points(pCov2$mid[tmp],pCov2$cov[tmp],col=cols[2],lwd=2)
  points(pCov3$mid[tmp],pCov3$cov[tmp],col=cols[3],lwd=2)
  points(pCov4$mid[tmp],pCov4$cov[tmp],col=cols[4],lwd=2)
  legend("topleft",legend=c(paste("y = ",round(SNP_4[SNP_4[,1]==i,6],2),"x + ",round(SNP_4[SNP_4[,1]==i,4],2),sep=""),
                            paste("y = ",round(rel_4[rel_4[,1]==i,6],2),"x + ",round(rel_4[rel_4[,1]==i,4],2),sep=""),
                            "base","base+CG","base+PCs","base+PCs+CG"),col=c(rep("black",2),cols),
         lty=c(3,1,NA,NA,NA,NA),pch=c(NA,NA,15,15,15,15),cex=1.5)
  abline(a=SNP_4[SNP_4[,1]==i,4],b=SNP_4[SNP_4[,1]==i,6],lty=3)

  #relatives
  tmp=pCov4$trait==i&pCov4$mid>0.05 ; width=0.3 
  plot(pCov4[tmp,"cov"]~c(1:7),type="n",xlab=expression(pi),ylab="phenotypic correlation",cex.lab=1.5,
       xlim=c(0.5,7.5),ylim=c(0,max(pCov4[tmp,"u.CI"])),main=paste("c: ",sumDat[sumDat[,1]==i,"trait"],"_relatives",sep=""),axes=FALSE)
  axis(2,las=1,cex.axis=1.5) ; axis(1,at=1:7,labels=round(pCov4[tmp,"mid"],2),cex.axis=1.3,las=1,cex.lab=1.5)
  rect(1:7-width,0,1:7+width,pCov4[tmp,"cov"],lwd=1.5,density=30,col=cols[4])
  segments(1:7,pCov4[tmp,"l.CI"],1:7,pCov4[tmp,"u.CI"],lwd=2)
  pred=rel_4[rel_4[,1]==i,2]+rel_4[rel_4[,1]==i,3]*pCov4[tmp,"mid"]
  segments(1:7-width,pred,1:7+width,pred,lwd=2,col="orange")
  legend("topleft",col=c("orange",cols[4]),legend=c(paste("y = ",round(rel_4[rel_4[,1]==i,3],2),"x + ",round(rel_4[rel_4[,1]==i,2],2),sep=""),
            "base+PCs+CG"),lty=c(1,NA),pch=c(NA,15),lwd=2,cex=1.5)
}

for(i in 1:32) {
  j=c(1:10,13:34)[i]
  jpeg(file=paste("output/FigureS3.",i,".jpg",sep=""),height=2000,width=800,quality=100)
  plotDistribution(j)
  dev.off()
}

############################################
# SNP heritability, changes with model fitting.
##############################################
data=c(SNP_1[,"h2All"],SNP_2[,"h2All"],SNP_3[,"h2All"],SNP_4[,"h2All"])
data=cbind(rep(sumDat$trait,4),c(rep("base",dim(sumDat)[1]),rep("base+CG",dim(sumDat)[1]),rep("base+PCs",dim(sumDat)[1]),rep("base+PCs+CG",dim(sumDat)[1])))
data=data.frame(data,c(SNP_1[,"h2All"],SNP_2[,"h2All"],SNP_3[,"h2All"],SNP_4[,"h2All"]))
names(data)=c("trait","model","value")
data$trait=factor(data$trait, levels=sumDat[rev(order(SNP_1[,"h2All"])), "trait"])

ggplot(data, aes(x = value, y = trait, group = model)) +
  geom_point(aes(shape=model,colour=model),size=3) +
  scale_shape_manual(values=c(19,3,1,19))+
  scale_colour_manual(values=rev(brewer.pal(n = 6, name = "Set1")[2:5]))+
  theme_bw() +
  theme(text = element_text(size=20)) +
  labs(x="SNP-based heritability",y="") 
ggsave(file="output/FigureS5.jpg")

############################################################
# SNP heritabilty, compared to individual level HE regression
###########################################################
HEreg_4=read.table("input/SNPheritability_bigQuant_141219_resid24.HE_CPreg")
names(HEreg_4)=c("traitNum","Coefficient","Estimate","SE_OLS","SE_Jackknife","P_OLS","P_Jackknife")
HEreg_4$trait=sumDat$trait[match(HEreg_4$traitNum,sumDat$traitnumber)]
HEreg_4=HEreg_4[HEreg_4[,1]!=11&HEreg_4[,1]!=12,]

#Supp Table 3
tmp=cbind(HEreg_4[seq(1,length(sumDat[,1])*2,2),c(3,5)],HEreg_4[seq(2,length(sumDat[,1])*2,2),c(3,5)])
tmp=cbind(HEreg_4[seq(1,dim(HEreg_4)[1],2),1]%in%keyTraits,tmp,SNP_4[,c(1,4:7)])
tableS3=tmp[,c(6,1:5,7:10)]
names(tableS3)=c("trait","keyTrait","HEi_int","HEi_intSE","HEi_slope","HEi_slopeSE",
                 "HEw_int","HEw_intSE","HEw_slope","HEw_slopeSE")
write.table(tableS3,file="output/tableS3.csv",quote=FALSE,row.names = FALSE,sep=",")

#plot
HEreg_4$l.CI=HEreg_4$Estimate-1.96*HEreg_4$SE_Jackknife ; HEreg_4$u.CI=HEreg_4$Estimate+1.96*HEreg_4$SE_Jackknife
SNP_4$l.CI=SNP_4$h2All-1.96*SNP_4$h2SE ; SNP_4$u.CI=SNP_4$h2All+1.96*SNP_4$h2SE ; SNP_4$trait=rownames(SNP_4)
tmp1=HEreg_4[HEreg_4[,2]=="V(G)/Vp",c(8,3,9:10)] ; tmp2=SNP_4[,c(1,3,8:9)] ; names(tmp2)=names(tmp1)
data=rbind(tmp1,tmp2)
data$trait = factor(data$trait, levels=sumDat[(order(SNP_4[,"h2All"])), "trait"])
data=data.frame(cbind(c(rep("HE_individualReg",length(sumDat[,1])),rep("HE_weightedReg",length(sumDat[,1]))),data))
names(data)=c("method","trait","heritablity","l.CI","u.CI")

FigureS4 <- ggplot(data,aes(x=heritablity,y=trait,col=method)) +
  geom_point() + ylab("") + xlab("SNP-based heritability") +
  geom_segment( aes(y = trait, yend = trait, xend=l.CI, x=u.CI)) +
  scale_colour_manual(values=c("black", "#69b3a2")) +
  theme(text = element_text(size=15)) 
FigureS4
ggsave(file="output/FigureS4.jpg")

###########################################
#relHeritability, compared to HE regression
##########################################
HErel_4=read.table("input/relHeritability_bigKenviro_bigQuant_141219_resid24.HE_CPreg")
names(HErel_4)=c("traitNum","Coefficient","Estimate","SE_OLS","SE_Jackknife","P_OLS","P_Jackknife")
HErel_4=HErel_4[HErel_4$traitNum!=11&HErel_4$traitNum!=12,]
HErel_4$trait=sumDat$trait[match(HErel_4$traitNum,sumDat$traitnumber)]

#Supp Table 5
tmp=cbind(HErel_4[seq(1,length(sumDat[,1])*2,2),c(3,5)],HErel_4[seq(2,length(sumDat[,1])*2,2),c(3,5)])
tmp=cbind(tmp,cbind(HErel_4[seq(1,64,2),c(8,3,5)],HErel_4[seq(2,64,2),c(3,5)]))
tableS4=tmp[,c(5,1:4,6:9)]
names(tableS4)=c("trait","HEi_int","HEi_intSE","HEi_slope","HEi_slopeSE",
                 "HEw_int","HEw_intSE","HEw_slope","HEw_slopeSE")
write.table(tableS4,file="output/tableS4.csv",quote=FALSE,row.names = FALSE,sep=",")

#plot
HErel_4$l.CI=HErel_4$Estimate-1.96*HErel_4$SE_Jackknife ; HErel_4$u.CI=HErel_4$Estimate+1.96*HErel_4$SE_Jackknife
rel_4$l.CI=rel_4$h2All-1.96*rel_4$h2SE ; rel_4$u.CI=rel_4$h2All+1.96*rel_4$h2SE ; rel_4$trait=rownames(rel_4)
tmp1=HErel_4[HErel_4[,2]=="V(G2)/Vp",c(8,3,9:10)] ; tmp2=rel_4[,c(1,3,8:9)] ; names(tmp2)=names(tmp1)
data=rbind(tmp1,tmp2)
data$trait = factor(data$trait, levels=sumDat[(order(SNP_4[,"h2All"])), "trait"])
data=data.frame(cbind(c(rep("HE_individualReg",length(sumDat[,1])),rep("HE_weightedReg",length(sumDat[,1]))),data))
names(data)=c("method","trait","heritablity","l.CI","u.CI")

FigureS6 <- ggplot(data,aes(x=heritablity,y=trait,col=method)) +
  geom_point() + ylab("") +
  geom_segment( aes(y = trait, yend = trait, xend=l.CI, x=u.CI)) +
  scale_colour_manual(values=c("black", "#69b3a2")) +
  theme(text = element_text(size=15)) +
  xlab(expression(paste("heritabilty close-relatives (",pi," > 0.05)",sep=" "))) 
FigureS6
ggsave(file="output/FigureS6.jpg")

rel_4$int.t=rel_4[,"intAll"]/rel_4[,"intSE"]
rel_4$int.pVal=2*pt(-abs(rel_4$int.t),df=Inf)
rel_4$int.sig=rel_4$int.pVal<(0.05/length(sumDat[,1]))
rel_4

#################################
#accounting for assortative mating 
#################################
AM=read.table("input/assortativeMating_resid24_jackKnifeseBlocks_100.txt",stringsAsFactors = FALSE, header=T)
AM$trait[seq(2,dim(AM)[1],2)]=paste(AM$trait[seq(2,dim(AM)[1],2)],"_se",sep="")
AM=AM[!is.na(AM[,2]),]
AM

#Supp Table S6
tmp1=AM[seq(1,dim(AM)[1],2),] ; tmp2=AM[seq(2,dim(AM)[1],2),]
tableS5=NULL ; for (i in c(12,13,2:11)) tableS5=cbind(tableS5,tmp1[,i],tmp2[,i])
tableS5=data.frame(tmp1[,1],tableS5)
names(tableS5)[seq(2,dim(tableS5)[2],2)]=colnames(tmp1)[c(12,13,2:11)]
names(tableS5)[seq(3,dim(tableS5)[2],2)]="se"
names(tableS5)[1]="trait"
write.table(tableS5,file="output/tableS5.csv",quote=FALSE,sep=",")

#plot
AM2=cbind(melt(tmp1),melt(tmp2))
AM2=AM2[,c(1:3,6)] ; names(AM2)=c("trait","parameter","estimate","se")
AM2$l.CI=AM2$estimate-1.96*AM2$se ; AM2$u.CI=AM2$estimate+AM2$se*1.96

data=AM2[AM2$parameter=="h2_eq",]
p <- plot_ly(data = data, x = ~ estimate, y = ~ trait, type = 'scatter', mode = 'markers',
             error_x = ~list(array = se*1.96,
                             color = '#000000') ) %>%
  layout(xaxis = list(title = 'equlibrium heritabilty'), yaxis = list(title = ''), margin =list(l = 120))
p

data=AM2[AM2$parameter=="r",]
p <- plot_ly(data = data, x = ~ estimate, y = ~ trait, type = 'scatter', mode = 'markers',
             error_x = ~list(array = se*1.96,
                             color = '#000000') ) %>%
  layout(xaxis = list(title = 'correlation between partners'), yaxis = list(title = ''), margin =list(l = 120))
p

AMbins=pCov4[pCov4[,1]%in%keyTraits&pCov4$max>0.05,]

for(j in 1:14){
   i=keyTraits[j]
   jpeg(file=paste("output/FigureS7.",j,".jpg",sep=""),height=500,width=900)
   par(mfrow=c(1,2),mar=c(5.1,5.1, 4.1, 2.1),cex=1.5)
   scale=60
   y=log(AMbins[AMbins$trait==i,"cov"]/AMbins[AMbins$trait==i,"mid"]) ; x=log(AMbins[AMbins$trait==i,"mid"])/log(0.5)
   lm1=lm(y~x,weights=AMbins[AMbins$trait==i,"N"])
   new.x = seq(0,4.2,len=100) ; pred = predict(lm1,new=data.frame(x=new.x), interval="conf")
   plot(y~x,ylab=expression(paste("log(",y,")",sep="")),xlab=expression(paste("log(",pi,")/log(0.5)",sep="")),
        pch=20,cex=0.2,main=sumDat$trait[sumDat$traitnumber==i],xlim=c(0,4.2),ylim=range(pred,y),las=1)
   polygon(c(new.x,rev(new.x)),c(pred[,"lwr"],rev(pred[,"upr"])),border=NA,col="grey") 
   lines(pred[,"fit"]~new.x,lwd=1.5,col="orange")
   points(y~x,cex=sqrt(AMbins[AMbins$trait==i,"N"]/pi)/scale,pch=3,lwd=1.5) 
   text(2,min(pred),paste("y = ",round(lm1$coefficients[2],2),"x + ",round(lm1$coefficients[1],2),sep=""),cex=1.5)
      new.x=exp(log(0.5)*new.x)
   plot(AMbins[AMbins$trait==i,"cov"]/AMbins[AMbins$trait==i,"mid"]~AMbins[AMbins$trait==i,"mid"],pch=20,cex=0.2,las=1,
        xlab=expression(pi),ylab="y",main=sumDat$trait[sumDat$traitnumber==i],xlim=c(0,1.01),ylim=range(exp(pred),exp(y)))
   polygon(c(new.x,rev(new.x)),c(exp(pred[,"lwr"]),exp(rev(pred[,"upr"]))),border=NA,col="grey") 
   lines(exp(pred[,"fit"])~new.x,lwd=1.5,col="orange")
   points(AMbins[AMbins$trait==i,"cov"]/AMbins[AMbins$trait==i,"mid"]~AMbins[AMbins$trait==i,"mid"],cex=sqrt(AMbins[AMbins$trait==i,"N"]/pi)/scale,pch=3,lwd=1.5)
   dev.off()
}

# Figure 3
data=cbind("observed",AMbins[AMbins[,1]%in%c(1,7,20),]) ; data=data[,c(1,2,7,6,8)] ; data$trait=sumDat[match(data$trait,sumDat[,1]),"trait"] 
data[,3]=data[,3]/data[,4] ; names(data)=c("data","trait","h2","pi","N")
for (i in c(1,7,20)) {
  y=log(AMbins[AMbins$trait==i,"cov"]/AMbins[AMbins$trait==i,"mid"]) ; x=log(AMbins[AMbins$trait==i,"mid"])/log(0.5)
  lm1=lm(y~x,weights=AMbins[AMbins$trait==i,"N"])
  new.x = seq(0,4.2,len=100) ; pred = predict(lm1,new=data.frame(x=new.x), interval="conf") ;   pred=exp(pred) 
  tmp1=data.frame("modelled",sumDat[sumDat[,1]==i,"trait"],pred[,"fit"],0.5^new.x,1) ; names(tmp1)=c("data","trait","h2","pi","N")
  tmp2=data.frame("confupr",sumDat[sumDat[,1]==i,"trait"],pred[,"upr"],0.5^new.x,1) ; names(tmp2)=c("data","trait","h2","pi","N")
  tmp3=data.frame("conflwr",sumDat[sumDat[,1]==i,"trait"],pred[,"lwr"],0.5^new.x,1) ; names(tmp3)=c("data","trait","h2","pi","N")
  tmp=rbind(tmp1,tmp2,tmp3) ;   data=rbind(data,tmp)
}
data2=data[data$data=="observed",]
data3=cbind(data[data$data=="modelled",],data[data$data=="confupr",],data[data$data=="conflwr",])
data3=data3[,c(1:6,8,13)] ; names(data3)[7:8]=c("confupr","conflwr")
data$set=paste(data$trait,data$data,sep="_")
scaleFUN <- function(x) sprintf("%.2f", x)

p=ggplot(data, aes(pi,h2)) + 
  facet_wrap(trait~.,ncol=1,scales = "free") +
  geom_line(data=data3,aes(),lty="dashed",color="grey") +
  geom_ribbon(data=data3,aes(ymin = conflwr, ymax = confupr), alpha = 0.25) +
  scale_y_continuous(labels=scaleFUN) +
  geom_point(data=data2,aes(pi,h2,size=N,fill=trait),shape=21) +
  scale_fill_manual(values=c("#E69F00","#56B4E9","#009E73")) +
  guides(colour=guide_legend(element_blank())) +
  theme_bw() +
  theme(legend.position="bottom",legend.box.margin=margin(0.1,1,0.1,1,"mm"),
        legend.margin=margin(),legend.box.background=element_rect(colour="grey50")) +
  labs(x=expression(pi),y=expression(paste("r(",y[1],",",y[2],")/",pi,sep=""))) 
p
ggsave("output/Figure3.jpg",device="jpeg",width=6,height=8,dpi=320)

###################################
# full sib analysis
#################################
IBD=read.table("input/fullSibs.ibd",header=T)
jpeg(file="output/FigureS8.jpg",height=600,width=600)
plot(IBD$kinship_KING*2~IBD$ibd_merlin,
     xlab="IBD_merlin",ylab="2xkinship_king",pch=20)
abline(0,1,col="red",lty=2)
dev.off()

reg=read.table("input/fullSibs_covIBDregression_resid21.txt") 
names(reg)=c("traitNum","Npairs","r","int","slope","int_se","slope_se",
        "int_tVal","slope_tVal","int_pVal","slope_pVal")
reg$trait=sumDat$trait

reml=read.table("input/fullSib_IBD_C_REMLnc_resid21.hsq",stringsAsFactors = FALSE) 
names(reml)=c("traitNum","parameter1","c2","c2_se","parameter2","h2","h2_se")
reml$trait=sumDat$trait[match(reml$traitNum,sumDat$traitnumber)]

reml=reml[reml$traitNum%in%keyTraits,] ; reml$c2.lse=reml$c2-reml$c2_se ; reml$c2.use=reml$c2+reml$c2_se
reg=reg[reg$traitNum%in%reml$traitNum,] ; reg$int.lse=reg$int-reg$int_se ; reg$int.use=reg$int+reg$int_se
reml$h2.lse=reml$h2-reml$h2_se ; reml$h2.use=reml$h2+reml$h2_se
reg$slope.lse=reg$slope-reg$slope_se ; reg$slope.use=reg$slope+reg$slope_se
reml$total=0.5*reml$h2+reml$c2
  
plot(reml$c2,reg$int,ylim=range(reg$int.lse,reg$int.use),
     xlim=range(reml$c2.lse,reml$c2.use),pch=20,las=1,xlab=expression(reml_c^2 %+-% s.e.),ylab=expression(regression_intercept %+-% s.e.))
abline(0,1,lty=2,col=rgb(1,0,0,0.2))
segments(reml$c2,reg$int.lse,reml$c2,reg$int.use,col="grey") ; segments(reml$c2.lse,reg$int,reml$c2.use,reg$int,col="grey")
plot(reml$h2,reg$slope,ylim=range(reg$slope.lse,reg$slope.use),
     xlim=range(reml$h2.lse,reml$h2.use),xlab=expression(reml_h^2 %+-% s.e.),ylab=expression(regression_slope %+-% s.e.),pch=20,las=1)
segments(reml$h2,reg$slope.lse,reml$h2,reg$slope.use,col="grey") ; segments(reml$h2.lse,reg$slope,reml$h2.use,reg$slope,col="grey")
abline(0,1,lty=2,col=rgb(1,0,0,0.2))

#####################################
# Table 2
#####################################

table2=matrix(ncol=13,nrow=length(keyTraits))
table2[,1]=sumDat[sumDat$traitnumber%in%keyTraits,"N"]
for (i in 1:length(keyTraits)) table2[i,2]=sum(pCov4[pCov4$max<=0.02&pCov4$trait==keyTraits[i],"N"])/10^9
table2[,3]=SNP_4k[,"h2All"] ; table2[,4]=SNP_4k[,"h2SE"]
for (i in 1:length(keyTraits)) table2[i,5]=sum(pCov4[pCov4$min>=0.05&pCov4$trait==keyTraits[i],"N"])
table2[,6]=rel_4k[,"h2All"] ; table2[,7]=rel_4k[,"h2SE"]
table2[,8]=reg[,2] ; table2[,9]=reg[,3]
table2[,10]=reml[,3] ; table2[,11]=reml[,4] 
table2[,12]=reml[,6] ; table2[,13]=reml[,7] 
table2=data.frame(sumDat[sumDat$traitnumber%in%keyTraits,"trait"],table2)
names(table2)=c("trait","N","Npairs_unrel","h2_unrel","h2_unrel_se","Npairs_rel","h2_rel","h2_rel_se",
                "Nfamily","r(FS)","c2_FS","c2_FS_se","h2_FS","h2_FS_se")
table2=table2[rev(order(table2[,4])),]

#replace h2_rel values with significant assortative mating
table2[1,"h2_rel"]=AM2[AM2$trait=="height",3][1] ; table2[1,"h2_rel_se"]=AM2[AM2$trait=="height",4][1]
table2[14,"h2_rel"]=AM2[AM2$trait=="yearsOfEd",3][1] ; table2[14,"h2_rel_se"]=AM2[AM2$trait=="yearsOfEd",4][1]

write.csv(table2,file="output/table2.csv",quote=FALSE,row.names=FALSE)

####################################
# table 3, meta-analysis
##################################
#order: this paper, young et al., hemani et al.

height=c(table2[table2[,1]=="height","h2_FS"],0.68389403,0.69)
height=rbind(height,c(table2[table2[,1]=="height","h2_FS_se"],0.09564771,0.14))
height=rbind(height,c(table2[table2[,1]=="height","c2_FS"],0.069535110,0.08))
height=rbind(height,c(table2[table2[,1]=="height","c2_FS_se"],0.04819879,0.07))
rheight=height[1,]*0.5+height[3,]
N=c(19954,64847,20240)
rheight=rbind(rheight,N) 
rheight[2,]=sqrt((1-rheight[1,]^2)/rheight[2,])
  
bmi=c(table2[table2[,1]=="BMI","h2_FS"],0.38520371,0.42)
bmi=rbind(bmi,c(table2[table2[,1]=="BMI","h2_FS_se"],0.11977271,0.17))
bmi=rbind(bmi,c(table2[table2[,1]=="BMI","c2_FS"],0.075523358,0.10))
bmi=rbind(bmi,c(table2[table2[,1]=="BMI","c2_FS_se"],0.06034562,0.08))
rbmi=bmi[1,]*0.5+bmi[3,]
N=c(N,c(19885,56461,20240))
rbmi=rbind(rbmi,N[4:6])
rbmi[2,]=sqrt((1-rbmi[1,]^2)/rbmi[2,])

EA=c(table2[table2[,1]=="EA","h2_FS"],0.39678816,NA)
EA=rbind(EA,c(table2[table2[,1]=="EA","h2_FS_se"],0.14787979,NA))
EA=rbind(EA,c(table2[table2[,1]=="EA","c2_FS"],0.160947814,NA))
EA=rbind(EA,c(table2[table2[,1]=="EA","c2_FS_se"],0.07451350,NA))
rEA=EA[1,]*0.5+EA[3,]
N=c(N,19736,32542)
rEA=rbind(rEA,c(19736,32542,NA))
rEA[2,]=sqrt((1-rEA[1,]^2)/rEA[2,])

estimate<-function(trait) {
  invVar=1/(trait[2,]^2)
  tot=sum(invVar,na.rm=T)
  c(sum(trait[1,]*invVar,na.rm=T)/tot,sqrt(1/tot))
}

table3=matrix(NA,nrow=11,ncol=7)
table3[c(1:3,5:7,9:10),1]=N
table3[1:3,2:3]=t(rheight) ; table3[5:7,2:3]=t(rbmi) ; table3[9:10,2:3]=t(rEA[,1:2])
table3[1:3,4]=height[3,] ; table3[1:3,5]=height[4,]
table3[1:3,6]=height[1,] ; table3[1:3,7]=height[2,]
table3[5:7,4]=bmi[3,] ; table3[5:7,5]=bmi[4,]
table3[5:7,6]=bmi[1,] ; table3[5:7,7]=bmi[2,]
table3[9:10,4]=EA[3,1:2] ; table3[9:10,5]=EA[4,1:2]
table3[9:10,6]=EA[1,1:2] ; table3[9:10,7]=EA[2,1:2]

table3[4,4:5]=estimate(height[3:4,]) ; table3[4,6:7]=estimate(height[1:2,])
table3[8,4:5]=estimate(bmi[3:4,]) ; table3[8,6:7]=estimate(bmi[1:2,])
table3[11,4:5]=estimate(EA[3:4,]) ; table3[11,6:7]=estimate(EA[1:2,])

table3[4,2:3]=estimate(rheight)
table3[8,2:3]=estimate(rbmi)
table3[11,2:3]=estimate(rEA)

table3[4,1]=sum(table3[1:3,1])
table3[8,1]=sum(table3[5:7,1])
table3[11,1]=sum(table3[9:10,1])

trait=c(rep("height",4),rep("bmi",4),rep("EA",3))
study=c(rep(c("Kemper","Young","Hemani","meta"),2),"Kemper","Young","meta")
table3=data.frame(trait,study,table3)
names(table3)[3:9]=c("Npair","rFS","se","c2","se","h2","se")
table3

write.csv(table3,file="output/table3.csv",quote=FALSE,row.names=FALSE)

##########################
# meta-analysis of Swedish FS from Robinson
#########################
est=c(0.773,0.798,0.775,0.763)
se=c(0.005,0.052,0.055,0.036)
estimate(rbind(est,se))

##########################
# meta-analysis of EA spouse correlations
##########################
stderr<-function(r,N){sqrt((1-r^2)/N)}
est=c(0.426,0.480,0.35)
se=c(stderr(est[1],4830),stderr(est[2],134),0.03)
estimate(rbind(est,se))

#############################
# estimates of equilibrium heritability
############################
exp <- function(r,x) {
  b=-1
  (-b-sqrt(b^2-4*r*x))/(2*r)
}
ddx <- function(r,x) { 1/sqrt(1-4*r*x) }

table4=matrix(NA,nrow=3,ncol=4)
table4[1,1:2]=c(table2[table2[,1]=="height","h2_rel"],table2[table2[,1]=="height","h2_rel_se"])
table4[1,3:4]=c(table2[table2[,1]=="EA","h2_rel"],table2[table2[,1]=="EA","h2_rel_se"])

# height
r=0.23                 
table4[2,1]=exp(r,table3[4,8])
table4[2,2]=sqrt(table3[4,9]^2*ddx(r,table3[4,8])^2)

rMZ = 0.908 ; rDZ = 0.543 
rMZ_se = 0.005 ; rDZ_se = 0.008 
x = 2*(rMZ-rDZ)
x_se = sqrt(4*(rMZ_se^2+rDZ_se^2))
table4[3,1]=exp(r,x)
table4[3,2]=sqrt(x_se^2*ddx(r,x)^2)

# EA
r=0.41555731                     
table4[2,3]=exp(r,table3[11,8])
table4[2,4]=sqrt(table3[11,9]^2*ddx(r,table3[11,9])^2)

rMZ = 0.747 ; rDZ = 0.551 
rMZ_se = 0.015 ; rDZ_se = 0.018
x = 2*(rMZ-rDZ)
x_se = sqrt(4*(rMZ_se^2+rDZ_se^2))
table4[3,3]=exp(r,x)
table4[3,4]=sqrt(x_se^2*ddx(r,x)^2)

colnames(table4)=c("height","se","EA","se")
rownames(table4)=c("thisPaperRels","thisPaperFSIBDregMeta","classicTwinMeta")
write.csv(table4,file="output/table4.csv",quote=FALSE)

################
#correcting Young et al.
##################
# height
r=0.23
h2RDR=0.554 ; h2RDR_se=0.044
a=exp(r,h2RDR)
b=sqrt(h2RDR_se^2*ddx(r,h2RDR)^2)
a ; b
chisq=(table4[1,1]-a)^2/(b^2+table4[1,2]^2)
chisq ; pchisq(chisq,df=1,lower.tail = FALSE)

#EA
r=0.41555731
h2RDR=0.170 ; h2RDR_se=0.094
a=exp(r,h2RDR)
b=sqrt(h2RDR_se^2*ddx(r,h2RDR)^2)
a ; b
chisq=(table4[1,3]-a)^2/(b^2+table4[1,4]^2)
chisq ; pchisq(chisq,df=1,lower.tail = FALSE)

#################################
# testing for epistatic variance
#################################
table=NULL
for (i in keyTraits){
  tmp=pCov4[pCov4$trait==i&pCov4$mid>0.05,]
  tmp$mid2=tmp$mid^2
  lm=lm(tmp$cov~tmp$mid+tmp$mid2,weight=tmp$N)
  tmp=summary(lm)$coefficients
  table=rbind(table,tmp)
}

tableS8=round(table[seq(3,42,3),c(1,2,4)],3)
rownames(tableS8)=
  sumDat$trait[sumDat$traitnumber%in%keyTraits]
write.csv(tableS8,file="output/tableS8.csv",quote=FALSE)

#plots
pi=seq(0.05,1,0.01)
pi2=pi^2

jpeg(file="output/FigureS12.jpg",height=500,width=900,quality=100)
par(mfrow=c(1,2))
#height
i=1 ; tmp=pCov4[pCov4$trait==i&pCov4$mid>0.05,] ; tmp$mid2=tmp$mid^2
heightQ=lm(cov~mid+mid2,weights=N,data=tmp)
heightL=lm(cov~mid,weights=N,data=tmp)
hQ=predict(heightQ,new=data.frame(mid=pi,mid2=pi2), interval="conf")
hL=predict(heightL,new=data.frame(mid=pi), interval="conf")

plot(hQ[,"fit"]~pi,type="l",main="height",ylab="cov",las=1,ylim=c(0,1),xlab=expression(pi))
polygon(c(pi,rev(pi)),c(hQ[,"lwr"],rev(hQ[,"upr"])),border=NA,col="grey")
points(hQ[,"fit"]~pi,type="l")
points(tmp$cov~tmp$mid,col="red",pch=4,lwd=2)

#bodyFat
i=9 ; tmp=pCov4[pCov4$trait==i&pCov4$mid>0.05,] ; tmp$mid2=tmp$mid^2
bodyFatQ=lm(cov~mid+mid2,weights=N,data=tmp)
bodyFatL=lm(cov~mid,weights=N,data=tmp)
bQ=predict(bodyFatQ,new=data.frame(mid=pi,mid2=pi2), interval="conf")
bL=predict(bodyFatL,new=data.frame(mid=pi), interval="conf")

plot(bQ[,"fit"]~pi,type="l",main="bodyFat",ylab="cov",las=1,ylim=c(0,1),xlab=expression(pi))
polygon(c(pi,rev(pi)),c(bQ[,"lwr"],rev(bQ[,"upr"])),border=NA,col="grey")
points(bQ[,"fit"]~pi,type="l")
points(tmp$cov~tmp$mid,col="red",pch=4,lwd=2)

dev.off()
