# Supplementary material for: Phenotypic covariance across the entire spectrum of relatedness for 86 billion pairs of individuals
Source: Nat Commun. 2021 Feb 16;12:1050. doi: 10.1038/s41467-021-21283-4 (PMC7886899; doi:10.1038/s41467-021-21283-4)
Supplement: Supplementary file 3 — Source data [file 41467_2021_21283_MOESM3_ESM.zip › sourceData/input/9280_12505_UKBiobank_bigQuant_141219_modelAnova24.txt]

trait chip.sex chip.batch data.assessmentCenterAge data.YOB PC$PC1 PC$PC2 PC$PC3 PC$PC4 PC$PC5 PC$PC6 PC$PC7 PC$PC8 PC$PC9 PC$PC10 PC$PC11 PC$PC12 PC$PC13 PC$PC14 PC$PC15 PC$PC16 PC$PC17 PC$PC18 PC$PC19 PC$PC20 PC$PC21 PC$PC22 PC$PC23 PC$PC24 PC$PC25 contemporary Residuals
height 0.508857917666878 0.000579911380074475 0.0177706073874396 0.00106054841637588 0.00336740425386909 0.00030549786080614 0.000114673022087963 4.25014376211662e-05 0.00116389438775589 0.000112130440854545 0.000126808489203985 3.36595771421339e-05 2.01065634547472e-05 4.051695491141e-07 5.26533168348025e-05 6.23180387343886e-05 4.98224598833694e-05 2.31606626903103e-05 6.38253340283978e-05 6.21049756558625e-07 6.44905440203203e-06 0.000102714735813198 4.8302355315139e-05 8.36346834669719e-05 4.58976531928155e-06 1.48134556714348e-06 5.11334681010172e-07 3.16971477994092e-10 3.46677780405149e-06 0.00683366510207266 0.459106717613546
pulse 0.00780174613583799 0.00070259078318752 0.00111419859911988 0.00252140688911256 0.000325703732366809 3.97800768312628e-06 4.86992621113885e-05 2.87211229620246e-05 3.46058548388094e-06 5.97242729713541e-06 0.000129801410006099 3.42699030186756e-05 1.70971528312773e-05 1.01543431114839e-10 2.1691733912718e-05 2.4036678127858e-05 2.72497382774758e-06 1.96587143450026e-05 6.83770316161488e-05 1.4318370023597e-05 7.25811273807916e-06 1.84432601104417e-05 1.94325383707317e-05 2.39366761522086e-05 8.80887762892459e-06 1.38303615992486e-05 1.61525383450226e-05 1.18179682629094e-05 2.14768093332831e-07 0.00256711962007689 0.984424531664207
sleep 8.45829670848697e-05 0.000280460333169157 0.00466662197601045 8.0332548052947e-05 0.000100036230810624 0.000225348709203214 1.40993479456367e-06 5.72305313603028e-06 3.58432906307809e-05 3.09652244758701e-05 0.000140170731202509 0.000163886157464982 1.04088077554034e-06 1.19717820276865e-05 1.3970752302984e-05 3.08630506911416e-06 8.22211837683089e-06 2.18759132154938e-06 3.38186862057005e-07 4.00546552904882e-06 4.67075975208712e-07 3.95398724062957e-08 5.06751158153279e-06 1.07130574981165e-05 7.66596113428872e-08 2.82881265909686e-05 7.93018496596852e-07 2.55485024133403e-06 1.48723896840643e-06 0.00107417741729456 0.993016131265569
dBP 0.0262627405623034 0.000303741207435083 0.00693875026242894 0.00053428479688158 2.27333769012866e-05 4.12611497684536e-05 6.79589443885616e-05 9.84282199093167e-05 0.000293660569267048 2.15791132055504e-06 8.36016589140999e-05 4.30795512788631e-05 1.44605035237194e-05 1.63940255336328e-05 0.000170482542226085 6.1826388115539e-05 3.55981379361692e-05 6.23918866497429e-05 7.7924733853561e-05 3.67209683492066e-06 5.91097564035173e-06 5.18380275018902e-05 6.93292176553751e-05 1.41980512021035e-05 1.41128238978344e-06 7.80369977168128e-06 2.04310906432195e-06 2.89936506607134e-07 7.86942962789621e-06 0.00446476791817133 0.960239389826998
sBP 0.0202707733843764 0.000454744968306809 0.101635499253129 0.000203958485438306 2.36259336331069e-06 0.000222914888169149 3.45008638414288e-05 1.53647843428846e-05 1.23873884689382e-05 6.65479714571071e-06 6.75615025138841e-05 4.62528834677004e-05 1.74698527256985e-05 4.96260170199409e-05 8.46893396365359e-05 5.58978290240577e-05 5.94852821095487e-06 5.58433628467803e-05 2.5417136599716e-05 5.77183160577653e-06 3.287995885177e-06 7.0872051820414e-05 3.35459691268871e-05 1.54859693325257e-06 1.07522100383786e-06 1.75750155478578e-06 1.80015503462986e-07 6.06327653328942e-06 1.23139547359666e-05 0.00474225572452542 0.871853460002144
meanTime 0.00535092273188771 0.000310771258180347 0.088720478069216 0.000370497005221026 0.001733042522819 2.95961656165074e-05 2.97218504039439e-06 2.78781171751332e-07 0.000175340589837242 1.21058717137265e-05 8.86822986039425e-05 6.80191768871536e-05 2.62377243441342e-06 1.86399564845874e-07 2.22663830840232e-05 6.52842317229369e-05 9.11688171401537e-06 3.78647729965074e-05 1.10533097153195e-05 1.98511123119774e-05 3.40538449366141e-06 9.77645463360845e-06 1.45660960589201e-06 3.08673795112792e-05 1.94524210314669e-05 1.12315519179114e-05 6.48208003335695e-06 7.67463588335063e-07 9.86015867791563e-06 0.00237257036383195 0.900503176612936
BMI 0.00694520739866133 0.0016198711761366 0.00276408505340438 0.00015005808034519 0.00102249103507446 1.24525686648517e-06 4.4028826418931e-06 0.000126904301069894 9.31025872983591e-05 1.03869651715897e-05 1.67994325225731e-07 6.97149776328646e-05 8.00386827933641e-06 6.97042470502949e-06 0.000203240571701129 0.000257715081766446 6.63472660668871e-06 0.00015642978443001 0.00012451309155498 1.46977293774429e-05 1.67086660874016e-05 0.000198369091354713 5.25713992148068e-06 3.85574334747142e-07 7.8541891964952e-06 9.05803195252803e-06 9.33959563762436e-09 3.98406387672496e-07 3.85993334457713e-05 0.00670379287811838 0.979433724362556
neuroticism 0.022815385750647 0.000334531646006077 0.0107131420283386 0.000108363694722074 0.000188622515469774 5.30504636872193e-07 3.01377451735262e-05 1.53490668346209e-05 3.09334762886659e-06 6.99986008838713e-06 3.53228427121135e-05 7.14997136322253e-05 1.83819583379116e-05 5.51906694364657e-06 6.477919989445e-05 4.50747019834051e-05 5.55972271384758e-06 1.39603268624622e-05 0.000109243959747986 1.27615661421276e-05 1.49843951308125e-06 2.9817058728771e-05 1.71470528192878e-07 2.50010779460731e-05 5.78682130148609e-06 2.78654800671545e-06 2.74765468902051e-06 1.45142062075895e-05 8.9164352995637e-06 0.00300935789959442 0.962301143169669
bodyFat 0.436589767655602 0.000831836956581617 0.0165590769920176 7.665772624367e-05 0.00200111155768151 2.01141610765289e-05 4.86182624815986e-06 2.21989369295692e-06 0.000221578928637737 9.38586972354022e-07 4.35784826129068e-05 4.52468255036399e-05 1.49924389227927e-09 9.60439876491803e-06 0.000186160322306706 0.00027123343639849 4.39326632014226e-06 6.35797411954753e-05 8.54831458556104e-05 2.06952634856398e-05 1.21294558386715e-06 9.9227924229311e-05 4.86385584966074e-06 1.20849927067604e-05 5.4468362517243e-07 3.34533744353272e-06 7.41353018495617e-08 3.56913676484188e-07 1.20407550622645e-05 0.00573965043881972 0.537088457351259
metRate 0.608764250125465 0.000144130242092171 0.0137951173671321 0.000293413349969097 0.000619834235883455 4.46440767508766e-05 7.62811560260899e-05 3.53379967713065e-05 0.000288321665778345 5.47874994246127e-06 5.85725274037045e-05 3.86138016236533e-05 3.29894933939922e-07 1.88572870973928e-06 3.42527684334014e-06 1.63105048914121e-06 2.25952342048875e-05 1.16579673391049e-05 2.7093816920044e-08 6.74401619369685e-07 3.91689349507029e-06 2.46735047870033e-06 9.3741960182883e-06 3.80880852559569e-05 1.16042241368206e-05 5.79060380627446e-06 4.16139758642781e-08 1.17215382508413e-07 2.38610753957006e-06 0.000853245425936715 0.374866746341179
W:H 0.433901557656417 0.00151089626679874 0.0173977301350297 0.000357621701004812 0.000722406376949816 4.94795071663049e-06 3.30762066224646e-09 6.57255141976887e-05 9.65480761073741e-05 2.59244556469733e-05 0.000175281868445585 6.54103140009072e-05 2.21961942544786e-05 1.55312184558213e-05 9.94586492918681e-05 0.000143840025218264 1.85242311718098e-07 6.75607036144459e-05 6.90996507845835e-05 5.84473942996401e-06 1.62518767174373e-07 2.2623876184586e-05 4.6288053730839e-06 2.53039658450635e-06 1.77334353614493e-07 1.3973249515111e-06 1.19245002201081e-06 1.96854596958535e-08 1.36051102173742e-06 0.00323050773657215 0.541987629314413
handGrip 0.544574708923644 0.000277468709852985 0.042789985077444 0.00271003426658675 0.000996466210822406 0.000165326031577626 4.71452360199818e-05 0.000118953779201151 4.90657110508808e-09 0.000132935665269805 0.00021077338496895 1.25582179659579e-05 0.000133807176879614 2.90156932777469e-06 1.47848794431942e-05 5.61612346696596e-05 5.68592305635829e-06 1.48643769826239e-05 9.61278570414027e-06 1.57031011204045e-05 1.51372942662062e-06 1.77788191409246e-05 1.33480743736947e-07 1.85386946813633e-05 3.24531838874291e-06 2.88124132366115e-06 1.53894162035909e-06 8.23983026743202e-08 1.72496271103257e-06 0.00249423744580587 0.405168443510746
income 0.00513691932687504 0.00229719501364399 0.141524297006114 0.00177328217564337 0.000407986899475596 0.00076843580675393 0.000123599508209506 0.00049220909458481 0.00188941248579591 0.000295378741589595 1.9257520117652e-05 0.000231648849627446 0.000150186147130679 0.000104042378017271 0.00045380424306547 0.000909798641554492 1.25281168273208e-05 0.000259293015624927 0.000218808475269813 3.44746325885729e-05 6.15386560251963e-06 8.35583472664501e-05 9.11534671143259e-05 0.000152772572468637 4.52971849419441e-05 1.76372008997519e-05 2.38035254850524e-05 7.06012111742082e-05 9.6540188013965e-06 0.0265796772599849 0.815817133267751
nMeds 0.00168662808012791 0.00176647419985745 0.0643442833767304 0.00484668713118247 0.000595308038033338 3.02116798455232e-05 2.45764669580784e-05 3.83926672248035e-05 0.000301332922878731 1.17403132336903e-06 7.57090760952241e-05 2.54723228286107e-06 8.76172803676554e-06 5.51276834519403e-05 0.000177821513338835 0.000167059476032072 1.48938584915942e-05 3.05944178816625e-05 4.71924280257448e-05 1.48090203945992e-05 1.01186906018533e-07 8.29004303005276e-05 1.32080565157338e-06 5.34177596201536e-05 1.32426919723359e-06 2.18012077070677e-06 1.08023492040694e-09 5.04195887337203e-07 3.14979562492279e-07 0.00618585088477164 0.919442499258904
skinColour 0.00147615127307723 0.000273805941867669 0.000338841451583146 5.86464563154394e-05 0.00711295726187746 0.000754462946828666 5.31174912065027e-06 0.000898860899443898 1.83643871612749e-05 0.000457441168170109 0.000108658608039461 5.45461867971844e-06 6.94700180988004e-05 4.62755844107646e-06 1.72160828960823e-08 2.42598061456121e-07 2.11975022694571e-05 1.22409130168151e-06 4.60071531958395e-06 9.49594413876748e-06 5.80841176361571e-06 3.00401304183826e-06 7.19255613631139e-06 1.50961887081482e-06 8.43840524554114e-06 7.75478346312469e-06 1.58891117511802e-06 5.56261048163491e-06 4.05058623600519e-06 0.00225852221966203 0.986076735478046
skinTan 0.0222105207289326 0.000370173485592164 0.000612885919624127 0.000129684233200967 0.00848511126038242 0.000261537775021719 0.000167544567377393 0.000229064789737239 0.00019505442577187 0.000154294394563658 3.39028428389541e-05 3.15712398386245e-05 4.09922531187987e-05 1.05706834410837e-07 1.09204331588208e-05 1.3096831332742e-06 5.87008231949924e-08 4.57212120784966e-07 7.49852414672326e-06 1.5928046668769e-06 1.40649985554296e-05 3.91282315986962e-06 9.26975960981891e-06 4.99871516353299e-06 2.22935438371355e-05 6.73183489566893e-06 9.83274114112232e-07 2.21185552688224e-06 1.13198969897209e-06 0.0025666400023037 0.96442348022225
health 0.00313241966024867 0.00228880366666275 0.00084387043646264 0.000825302857937274 0.000746246886228641 3.96450875351822e-05 3.40495181916606e-05 6.80923289999379e-05 0.000512390953111619 0.000148927716812482 5.48781094721772e-05 0.000124134414717123 8.86657382607181e-05 6.75655237559522e-05 0.000308574986098189 0.000448372279033866 1.23186541288798e-05 0.00014857578031241 0.000144213986986585 8.05542149833418e-05 2.11160074603359e-07 0.000191594664322688 7.51291356446449e-06 6.67754445971866e-05 4.64876411477724e-07 1.31808585434726e-05 2.44919145055801e-06 2.74306780489255e-05 4.4072460914301e-06 0.00765439781447093 0.981913972352484
EA 0.00582476985664996 0.00167854234541003 0.0537086101305832 0.00162690392173501 0.000608228751213791 0.000347593809901914 2.49656260026235e-06 0.000399321421124621 0.000183808141285394 0.000720447931481746 0.000609864749278478 0.000440843148096803 0.000231354696259934 3.53884711230871e-05 0.000526486363582718 0.000877340182108932 9.2175002541447e-08 0.000393349748776724 0.000173681624271849 4.34545611279854e-05 5.81401577358457e-06 4.68817352952245e-05 6.63863369812378e-05 0.000160998561003888 5.92269258125255e-05 2.38801824151314e-05 4.72412243350816e-05 2.61462343064216e-05 4.057470217959e-05 0.0313933121988738 0.899696959291408
FVC 0.36140142098265 0.00657190144352916 0.0868610778011837 8.10346258706865e-05 0.000914859240272157 3.28477888130265e-05 0.000135485959472666 0.000464732720073515 0.000423540509282491 0.000269630735736587 0.000215888441740088 4.32848802351224e-05 8.39634688114287e-05 8.05565937182956e-07 2.08615554636489e-06 1.09994292255615e-06 6.44375927865643e-09 1.04884461756265e-05 1.9469933319758e-06 9.45117394717064e-06 7.70342533713628e-06 9.89292924863859e-07 9.26746375851802e-06 6.52394787668467e-06 2.56417746577472e-05 6.31365324220246e-07 1.33197784677322e-06 4.97400039007178e-07 4.86998680764753e-06 0.00407690825632536 0.538340081789811
FEV1:FVC 0.00612646831037487 0.0156684596281496 0.0399696230367185 0.00114861897299597 2.6079619949515e-05 2.32549332657698e-05 3.81232456154427e-06 0.000187279450371529 4.88868928110868e-05 6.25625423596949e-05 0.000121566001222072 0.00019660963919115 0.000369471308559808 5.69306135460611e-05 4.23618002073564e-06 8.91032513020365e-05 3.17873603555788e-05 6.47976219809781e-05 4.52548777952221e-06 6.71082764991632e-08 1.11242362440561e-06 6.61731734524903e-05 2.91282303369592e-06 4.82576336908438e-06 1.5420191687689e-06 4.86552729438313e-06 2.70595862980186e-06 3.62922065370159e-06 2.11661593778636e-06 0.00427491425366112 0.931431061937382
wbcc 0.000277516458589462 0.00358543240821841 0.00219632704611629 0.00136367852780428 0.000766382979872214 4.30579357355546e-05 2.26728216651795e-05 5.33014563375715e-05 0.000133808098908518 1.68326940669461e-05 5.1283796591246e-05 4.17921457524705e-05 8.29391243425415e-08 1.19666498642834e-06 2.68337770686789e-05 1.82837627890058e-05 2.06628734374694e-06 6.55884708083082e-06 1.67441565924215e-05 1.1158531058563e-05 1.43249569569305e-06 2.79093374530124e-05 2.36690825115263e-05 5.70346217081327e-06 1.19851961195034e-06 5.10209702490102e-07 2.91521438667444e-05 3.37902572044999e-06 1.35261647833434e-07 0.00234767257076748 0.98892422655515
rbcc 0.255028283760245 0.00033159414757494 0.000883428783566836 0.00304382912590259 0.00133077996789158 0.000112461886451284 2.07171593273121e-06 7.32927324720928e-07 0.000316132757788414 2.57861464730779e-05 6.81115316625702e-06 9.38465026018205e-06 8.62156715401669e-06 4.61735607379637e-06 1.2078029277932e-05 5.74140374575621e-06 2.41014827243792e-05 1.62519132068824e-05 1.06139351641784e-06 1.72604425171686e-07 5.57195257218271e-05 8.75075217926833e-06 6.73557312258299e-06 1.68345525891424e-06 1.66613428669701e-05 3.57569457607188e-06 6.21124264328848e-05 2.04661780965504e-08 1.9258189743354e-05 0.00153745374755022 0.737124086053668
pcc 0.0534018071689724 0.00055587904175286 0.00479461385305068 0.00977035771358489 0.00028743648125343 1.66724407174134e-05 3.56994898542451e-06 1.41505698035641e-06 0.00011274991387823 1.22223979603227e-07 6.08745209571482e-06 2.33020809803168e-05 1.90094372671428e-05 1.25295939999232e-06 1.44580885285702e-05 3.7030935835131e-06 3.01169295162855e-06 7.01405839680873e-05 9.94678092813852e-06 9.86953730825389e-07 3.50043087307113e-07 3.18178813093115e-06 1.53121973051741e-06 2.10150306076932e-06 1.03832396477207e-06 9.06397200595326e-08 1.2783929575901e-05 3.31827834851821e-06 8.67937492607294e-06 0.00235042930958573 0.92851997262328
ecc 0.00757056390673764 0.000882313334617423 0.000200612366253694 0.000149929879240978 0.00071091562256454 1.77075348681128e-05 5.03607027451676e-06 2.0865080530969e-05 7.36856754796373e-07 2.84993533236352e-07 1.24251066330883e-05 2.87690517048925e-06 1.25125655503896e-06 8.10651397174533e-07 5.39418593789732e-06 3.50451606420222e-05 1.89297809874316e-06 7.69308243389974e-07 7.87522529763313e-10 4.39891259464952e-06 4.67128035615126e-06 4.54549826961107e-06 2.66257739770779e-06 3.77095731224737e-07 1.42891653768503e-06 3.93789638338404e-07 4.70287631522488e-06 2.35691009224506e-05 8.14932219179853e-08 0.00117831216596327 0.989155424307475
alcohol 0.0323620894825647 0.000936661567836416 0.00201691169967527 0.000114288887464828 1.45370792072962e-05 4.43284261440293e-05 1.36754650641492e-05 7.93296468474447e-06 4.72095203862913e-05 5.01070134237574e-05 2.56744206050805e-05 0.000467648824455703 2.04308475723678e-06 3.13292621221319e-05 1.31254295582942e-05 0.00011104369930925 1.25512885533286e-06 3.83201691993932e-05 9.38512203011442e-06 6.64864144277483e-06 8.72287885051488e-07 9.92220724051361e-06 3.10039799394454e-06 2.3542433221975e-06 8.31042336503176e-06 4.40387293827145e-06 2.91057564498884e-06 1.30545954395637e-05 1.83873445780293e-06 0.0065327323855081 0.957106284387418
facialHair 0.00017742102159704 0.00047562117767582 0.00111789081600014 0.00029446068891391 7.77000593093577e-05 0.000169680089064514 1.89809788727133e-06 1.617325014116e-06 9.52885275283039e-06 0.000124075632041324 1.80629742170246e-06 1.50991128348229e-07 4.50599913656673e-06 1.29145449185603e-07 4.5712231689173e-06 0.000104615305614862 1.49220080468775e-06 6.05859947061467e-06 5.42183626207367e-06 9.04576466582981e-07 1.01857202783652e-05 4.36283398538073e-05 1.65785663877165e-05 1.26889038692963e-07 1.67848968734986e-06 1.81101790207407e-06 1.50657592996279e-05 1.56531504317018e-05 4.23723215280186e-06 0.00331902708720855 0.993992457812579
voiceBreak 0.000182802333971423 0.000557540865791176 0.000189529927960987 0.000257628185824793 0.000127234749291063 3.03993576261739e-05 2.16297386192007e-05 7.9454356156138e-07 4.55965973295698e-06 4.6303240304164e-05 1.25860414623313e-06 8.8436492939335e-07 5.76048174443788e-07 2.16036997910254e-06 2.44764927422082e-05 6.56568262756713e-05 1.54835896742086e-06 2.48447081666698e-05 9.37974959027725e-07 8.07127539694118e-09 7.80810345029006e-06 1.26620711564112e-05 1.30754568851466e-06 3.62854930765792e-06 9.46940998611451e-07 1.92648972519777e-07 1.24789551515724e-05 3.75190602748687e-06 5.87019393334554e-06 0.00362745320507549 0.994783125457939
MPB 2.99924305962598e-06 0.000499303194860341 0.0223762027437482 0.000175413503072763 3.60496405404573e-05 1.67272283464285e-05 5.61404042548973e-07 6.3351176752372e-05 1.04990969100333e-06 0.000147837064648871 0.00012949512790245 1.96281170954818e-06 2.96304536496185e-05 8.81652885615479e-06 3.72049616500828e-05 3.8254139766336e-06 7.72016261954627e-06 3.96889350361357e-07 4.72734691460659e-08 1.25451823124055e-06 6.64980069345897e-06 2.10080620616434e-05 2.41564700897351e-05 7.03344143994142e-06 1.8719912292293e-05 1.75544846433304e-06 1.41646804838078e-05 9.39847599856782e-07 1.55306071912715e-12 0.0024430085762405 0.973922714508904
menarche 4.49209709220666e-05 0.00045332928022981 0.00298863221617131 0.000517932505452135 0.000365307456881995 5.88090912427452e-05 1.31026149611361e-05 0.000536844750776717 0.000152622211238458 1.82105592968055e-05 4.21683283701479e-06 6.78228533021334e-06 1.26966300107462e-05 5.59592872798299e-07 2.51206023243879e-05 2.79018077860859e-05 2.83623989869242e-05 1.16171236016526e-06 4.18444467389655e-08 9.6622446458609e-07 1.15984446385357e-06 2.46521588840336e-05 4.17779894029851e-06 9.20040584684432e-07 1.83700042986993e-05 3.20767192904275e-05 1.2798181594917e-05 9.28527761881897e-06 7.75744688318136e-06 0.00250067935748442 0.992130601581364
AFB 1.2092080000209e-06 0.00414685424196303 0.0402406065623891 0.00228511517817169 0.000508951705741485 0.000579836616585622 1.82284994663182e-05 0.00076962080558661 0.00146492844746043 0.000702608967657049 0.000471207915946469 0.000311139232498638 0.000230566330325754 3.9810600401659e-07 0.000588831720150706 0.000774015763995342 3.47934541923424e-06 0.00027488499730241 0.000203505516762232 4.11072767806111e-05 2.11824568362989e-05 0.000205331000875835 5.69234121560481e-06 0.000105159137911697 2.21911812409867e-05 2.6940337595278e-05 3.73739098902029e-05 2.53671596294825e-05 5.2147450457146e-05 0.0239209029614791 0.921960615624661
BMD 0.0426933207377085 0.000422473179710407 0.0121659728786557 0.000147842265146528 4.48780853096314e-06 0.000120327836161868 1.20396392668759e-05 9.36020356075577e-06 0.000430880395392634 2.67345650537485e-05 0.000227343334203124 1.50206581587661e-05 8.21087067343656e-06 4.18169298913618e-05 1.28080757616594e-07 5.44974496095813e-06 2.79883181255781e-05 2.62453126678962e-05 2.55323854374008e-05 9.01364833188026e-07 8.29946958027065e-06 1.36764803410167e-05 4.64107177783272e-05 1.85899642469681e-05 3.3711061130117e-05 3.31548030281001e-05 3.20207515996949e-06 2.0665565759792e-05 1.26651553123998e-06 0.00285089384421942 0.940558052994327
sit:stand 0.0341896490958352 0.00040594778924099 0.0117809477807143 0.000332485809590432 0.00206705454809266 0.000129492145003585 3.40591701908851e-05 5.198547357396e-05 0.000111204321447947 2.67945557121023e-06 0.000231947353038623 3.11721843524575e-07 2.39581277631164e-05 2.22444862055542e-07 1.43498658229609e-05 1.44537544360635e-06 8.62293688649001e-05 6.60060323857785e-06 3.28367135201492e-05 3.92417876889492e-05 4.27167659309639e-06 2.94429618363373e-05 4.13795699486037e-06 2.90360465097515e-07 3.95626320000003e-07 1.26901281674627e-06 1.11398904755604e-07 3.27830973997357e-05 6.47439335435242e-06 0.00417358558584733 0.94620458897812
