# Supplementary material for: Phenotypic covariance across the entire spectrum of relatedness for 86 billion pairs of individuals
Source: Nat Commun. 2021 Feb 16;12:1050. doi: 10.1038/s41467-021-21283-4 (PMC7886899; doi:10.1038/s41467-021-21283-4)
Supplement: Supplementary file 3 — Source data [file 41467_2021_21283_MOESM3_ESM.zip › sourceData/input/SNPheritability02_9280_12505_UKBiobank_bigQuant_141219_resid22_jackKnifeBlocks_100.txt]

1 -3.25268000452273e-06 0.566836620564134 -3.27699921392821e-06 3.47528577156205e-08 0.566837247483298 0.00428864890676082
2 -2.88061421927626e-06 0.146612051913502 -2.90654086823575e-06 2.31385341710135e-08 0.146612220719461 0.00236787101776087
3 -2.49430693504671e-06 0.0716278273764438 -2.51864630756662e-06 1.99679678883377e-08 0.0716270212386923 0.00161861936344912
4 -2.87483495279174e-06 0.144257376969259 -2.90077263991227e-06 2.38523054923195e-08 0.144256785945312 0.00274072147656895
5 -2.88412965611781e-06 0.141692024326793 -2.91006894993853e-06 2.44695579848638e-08 0.141691318937806 0.00214592996765107
6 -2.547758176341e-06 0.0805676462088426 -2.57220719316004e-06 2.09526125625601e-08 0.0805684483310879 0.00190820892258919
7 -2.74451790503814e-06 0.24422530865664 -2.76886414077451e-06 2.25630781702665e-08 0.244226487703905 0.00283455250873072
8 -3.15770807068238e-06 0.123324753437209 -3.18750977318406e-06 2.78646117162496e-08 0.123325049836866 0.00247220543310714
9 -2.77239937945376e-06 0.23582433492977 -2.79707294949633e-06 2.21415522737069e-08 0.23582501822628 0.00240182369810281
10 -2.82710157358679e-06 0.313978546143801 -2.85176459722057e-06 2.33469336294451e-08 0.313979281721129 0.00341568410361478
13 -2.65920401175092e-06 0.176267266565087 -2.68347226298424e-06 2.01353366291536e-08 0.176268451357811 0.00250898596835507
14 -2.6238043252384e-06 0.169150580546596 -2.64808211362638e-06 2.28486419071135e-08 0.169149667763902 0.00264480226766197
15 -3.08537090106281e-06 0.0838877155495792 -3.11355932179215e-06 2.32260991451709e-08 0.0838877652481337 0.002003115263147
16 -2.55824309478697e-06 0.0879525847875809 -2.58251922945864e-06 1.88450564975592e-08 0.0879518242461761 0.00184018137872902
17 -2.71719809493143e-06 0.237898035801832 -2.74174866748803e-06 2.29167720656549e-08 0.237899005311422 0.00334647167188566
18 -2.75749554098736e-06 0.261933336995983 -2.78223640506328e-06 2.46366837334068e-08 0.26193337374018 0.00355334852889057
19 -2.62880625592915e-06 0.100143558482123 -2.65312112852916e-06 1.75872997064442e-08 0.100144863718368 0.00200583239716943
20 -2.90247849959861e-06 0.142223029318177 -2.92688693738488e-06 2.58659547647207e-08 0.142222975177253 0.00206736781413298
21 -3.03013334069471e-06 0.265082230164804 -3.05675213439609e-06 2.53653788122843e-08 0.265084220230287 0.00349544214097385
22 -2.83934767222064e-06 0.184158124232763 -2.86600205134911e-06 2.48739379765384e-08 0.184158496250565 0.00315698913496602
23 -2.81339259603456e-06 0.270392495304603 -2.83841008586737e-06 2.83224224051539e-08 0.270393113646386 0.00496925523132179
24 -2.78272842022281e-06 0.261552211875272 -2.80771640576601e-06 2.31464458499914e-08 0.261548915417651 0.00314148119482636
25 -2.84625381067106e-06 0.299664234328585 -2.87121606881532e-06 2.12705496426257e-08 0.299664058312737 0.0031024705803518
26 -2.73012081250017e-06 0.233034855126626 -2.7552145388657e-06 2.31701548648933e-08 0.233034307910065 0.00426511398674606
27 -2.60986674512305e-06 0.0842775402149945 -2.63412710871227e-06 1.62069707228849e-08 0.0842775045480219 0.00189763561807681
28 -5.60207670597184e-06 0.139707697689427 -5.65629770230419e-06 5.05444271421072e-08 0.139707856636199 0.00370339207206732
29 -5.79078488275984e-06 0.0721808363365013 -5.8474411425403e-06 5.54836912379983e-08 0.0721803809947025 0.00324474233825424
30 -5.75022814774622e-06 0.349623188041053 -5.80309398670137e-06 5.45967992586851e-08 0.349621191058086 0.00403880321699709
31 -4.90126560505578e-06 0.239070938839054 -4.94762589752759e-06 3.88396210816101e-08 0.239070554257281 0.0036679929351693
32 -7.16856358141259e-06 0.162987124141766 -7.2342780558342e-06 5.42379027848776e-08 0.162986039728944 0.00441533714119016
33 -4.86701363259164e-06 0.305511796577034 -4.90894467662925e-06 4.09249276281699e-08 0.305514553917539 0.00388991952369884
34 -2.72909425668209e-06 0.26097355848357 -2.7534458889822e-06 2.46858111263571e-08 0.260972824609865 0.00364216143729151
