# Supplementary material for: Phenotypic covariance across the entire spectrum of relatedness for 86 billion pairs of individuals
Source: Nat Commun. 2021 Feb 16;12:1050. doi: 10.1038/s41467-021-21283-4 (PMC7886899; doi:10.1038/s41467-021-21283-4)
Supplement: Supplementary file 3 — Source data [file 41467_2021_21283_MOESM3_ESM.zip › sourceData/input/assortativeMating_resid24_jackKnifeseBlocks_100.txt]

trait h2_eq r varA_rm varP_rm h2_rm rFS h2_FS c2_FS varA_inf h2_inf a b
height 0.819429379385465 0.237075307745639 0.660258765323777 0.840829385938313 0.785241913273739 0.489299996723576 0.660258765323777 0.159170614061687 1.24109541499015 1.04354555855795 -0.199156502905395 0.177520251710632
height 0.0354452879959264 0.0360373322649166 0.0453081984369781 0.0120055276831267 0.0445370826911829 0.013676342955304 0.0453081984369781 0.0120055276831266 0.0335027640471148 0.014217950129406 0.04323287791586 0.0182178706675275
NA NA NA NA NA NA NA NA NA NA NA NA NA
NA NA NA NA NA NA NA NA NA NA NA NA NA
NA NA NA NA NA NA NA NA NA NA NA NA NA
NA NA NA NA NA NA NA NA NA NA NA NA NA
NA NA NA NA NA NA NA NA NA NA NA NA NA
NA NA NA NA NA NA NA NA NA NA NA NA NA
NA NA NA NA NA NA NA NA NA NA NA NA NA
NA NA NA NA NA NA NA NA NA NA NA NA NA
NA NA NA NA NA NA NA NA NA NA NA NA NA
NA NA NA NA NA NA NA NA NA NA NA NA NA
BMI 0.492185656381451 0.0324198728259192 0.484424598204421 0.99223894182297 0.48818648684872 0.249973357279241 0.484424598204421 0.00776105817703047 1.0161629806734 1.00825469873771 -0.709008102002304 0.0157150225508106
BMI 0.0723006445247376 0.138751701241016 0.10248532140807 0.031586569218056 0.0882532884553145 0.0220621168703486 0.10248532140807 0.031586569218056 0.0683089531153317 0.0357326111447629 0.146735012679312 0.0651887823289179
NA NA NA NA NA NA NA NA NA NA NA NA NA
NA NA NA NA NA NA NA NA NA NA NA NA NA
bodyFat 0.438272983831678 0.0896340523487558 0.421139377574855 0.982866393743177 0.428460523896636 0.227703295044251 0.421139377574855 0.0171336062568233 1.04083019184964 1.02297860618565 -0.825027641903358 0.0384164365334074
bodyFat 0.065953115074784 0.160937353833997 0.0901610866156176 0.0259234818301041 0.0810747150535844 0.021878408630531 0.0901610866156176 0.025923481830104 0.070374040285749 0.0421470495518355 0.15044699430595 0.0622580481233444
basalMetRate 0.663337103975165 -0.068269120770696 0.693531453341799 1.03019434936663 0.673138410683681 0.316571377304266 0.693531453341799 -0.0301943493666339 0.956625571908514 0.985472232533894 -0.410614178414241 -0.0464893710039944
basalMetRate 0.111514264961167 0.101840868130656 0.165491738249956 0.0549218901989352 0.125074220093039 0.0296486728063613 0.165491738249956 0.0549218901989354 0.0686216150958329 0.0183817879795278 0.167658709554167 0.0786911906566752
NA NA NA NA NA NA NA NA NA NA NA NA NA
NA NA NA NA NA NA NA NA NA NA NA NA NA
NA NA NA NA NA NA NA NA NA NA NA NA NA
NA NA NA NA NA NA NA NA NA NA NA NA NA
waistHipRatio 0.391215904822576 -0.122416673934896 0.410271323534369 1.01905541871179 0.402506328235973 0.186080243055392 0.410271323534369 -0.0190554187117928 0.954111651634395 0.972218631999262 -0.939030459255953 -0.0495785994409451
waistHipRatio 0.127822477833261 0.305261702121368 0.186751166969541 0.0597004611992264 0.159510024168274 0.0351050688974699 0.186751166969541 0.0597004611992264 0.122991685380901 0.0687575111407202 0.324772152010622 0.142748155449455
handGrip 0.347864880771585 -0.0165437683750032 0.350006137899563 1.00214125712798 0.349225676266036 0.172861811821803 0.350006137899563 -0.002141257127978 0.994175362665753 0.996270968673753 -1.05619084269078 -0.00601898655957692
handGrip 0.0775534373320402 0.274489762298736 0.110227454187987 0.0343332993986553 0.0983641749835854 0.0236459855073755 0.110227454187987 0.0343332993986554 0.0957784062396293 0.0619277295998156 0.222069933002031 0.0975949114802157
NA NA NA NA NA NA NA NA NA NA NA NA NA
NA NA NA NA NA NA NA NA NA NA NA NA NA
NA NA NA NA NA NA NA NA NA NA NA NA NA
NA NA NA NA NA NA NA NA NA NA NA NA NA
skinColour 0.380212753808684 -0.0726586158745592 0.390868150637982 1.0106553968293 0.386706481599068 0.184778678489693 0.390868150637982 -0.0106553968292981 0.973026580653681 0.983356365522129 -0.967262479833869 -0.0282663287537806
skinColour 0.0824836678132781 0.24786041516083 0.12115258152874 0.0400928219959167 0.104949944225666 0.0231518446995964 0.12115258152874 0.0400928219959167 0.0944228202397857 0.0564782621073165 0.217282319445355 0.102602434199049
skinTanning 0.362054455399146 0.0473273009842909 0.356040315394426 0.993985859995281 0.358151924920133 0.184034297701933 0.356040315394426 0.00601414000471946 1.01728723276967 1.01112459278365 -1.01625846467974 0.016667985255629
skinTanning 0.0880120194949924 0.315964055827779 0.125158261478162 0.0386176836852718 0.112364685378615 0.0265060923250163 0.125158261478162 0.0386176836852718 0.114280305719823 0.0743547636021991 0.242715842216871 0.108572935762866
NA NA NA NA NA NA NA NA NA NA NA NA NA
NA NA NA NA NA NA NA NA NA NA NA NA NA
yearsOfEd 0.420845197138171 0.595590796666715 0.315416959385336 0.894571762247165 0.352582214150969 0.263136717445503 0.315416959385336 0.105428237752835 1.33442232286275 1.19372314225525 -0.865544020028788 0.223589372518944
yearsOfEd 0.0434257216209337 0.191533173954831 0.0551869464790519 0.0138835851068234 0.0569105650072453 0.0166695486273079 0.0551869464790519 0.0138835851068234 0.0994270757628516 0.0713606314450884 0.103229331703619 0.0446848660977451
NA NA NA NA NA NA NA NA NA NA NA NA NA
NA NA NA NA NA NA NA NA NA NA NA NA NA
NA NA NA NA NA NA NA NA NA NA NA NA NA
NA NA NA NA NA NA NA NA NA NA NA NA NA
wbcCount 0.290519305843508 0.261829924981847 0.268518902462651 0.977999596619143 0.274543147224975 0.156259854612182 0.268518902462651 0.0220004033808569 1.08223148899568 1.05839522891115 -1.2362439676688 0.0731048335263091
wbcCount 0.0515432137751852 0.369217456120916 0.0739032513963874 0.0239031151372067 0.0691682553136982 0.0157673161327187 0.0739032513963874 0.0239031151372067 0.110941240499516 0.0826680971403922 0.177208659021293 0.0879082078893984
rbcCount 0.540721906397981 -0.154881453484527 0.586180245908656 1.04545833951067 0.560621069671561 0.247631783443653 0.586180245908656 -0.045458339510675 0.922665232377377 0.964564320984032 -0.615068487080076 -0.0876670497728343
rbcCount 0.112401070680525 0.134085051267845 0.168562562933055 0.0572631466001046 0.130971400334072 0.0292095860754093 0.168562562933055 0.0572631466001045 0.0757467973605046 0.0265970134239059 0.207942182844211 0.0971579963792667
plateletCount 0.485035837899049 0.0780177195816976 0.466773393990917 0.981737556091868 0.475431276628142 0.251649140903591 0.466773393990917 0.0182624439081322 1.03927229201587 1.02027138695929 -0.723639569130062 0.0370274528557453
plateletCount 0.0707088081794331 0.146225930635202 0.0987608388196596 0.0296149469874516 0.0867997534858378 0.0223598859237257 0.0987608388196596 0.0296149469874516 0.0711192599586259 0.0391364323315114 0.14551814912855 0.063583437696935
eosinophilCount 0.277418117989058 0.202887939338208 0.262007265978537 0.98458914798948 0.266076104737685 0.146414484999789 0.262007265978537 0.0154108520105204 1.05940723032423 1.04303410803898 -1.28260828720858 0.0543150588713489
eosinophilCount 0.0760710729125894 0.517793399233567 0.107132710828662 0.0320507854875007 0.100262640070697 0.0231878429321212 0.107132710828662 0.0320507854875007 0.144689471682993 0.108711226559268 0.273721699177612 0.122753007788355
NA NA NA NA NA NA NA NA NA NA NA NA NA
NA NA NA NA NA NA NA NA NA NA NA NA NA
NA NA NA NA NA NA NA NA NA NA NA NA NA
NA NA NA NA NA NA NA NA NA NA NA NA NA
NA NA NA NA NA NA NA NA NA NA NA NA NA
NA NA NA NA NA NA NA NA NA NA NA NA NA
NA NA NA NA NA NA NA NA NA NA NA NA NA
NA NA NA NA NA NA NA NA NA NA NA NA NA
NA NA NA NA NA NA NA NA NA NA NA NA NA
NA NA NA NA NA NA NA NA NA NA NA NA NA
NA NA NA NA NA NA NA NA NA NA NA NA NA
NA NA NA NA NA NA NA NA NA NA NA NA NA
NA NA NA NA NA NA NA NA NA NA NA NA NA
NA NA NA NA NA NA NA NA NA NA NA NA NA
sitStandRatio 0.430544867303773 0.0511121481531601 0.421185676416319 0.990640809112547 0.425135352988869 0.219952029095613 0.421185676416319 0.00935919088745307 1.02242337490422 1.01282787334444 -0.842858552383456 0.021603485479993
sitStandRatio 0.0753797672636786 0.189668142340809 0.106146300214732 0.0321245417153043 0.0938013158607683 0.0232441064412748 0.106146300214732 0.0321245417153044 0.081550101620432 0.0480038736942242 0.175083403374676 0.0764547328958958
