# Supplementary material for: Phenotypic covariance across the entire spectrum of relatedness for 86 billion pairs of individuals
Source: Nat Commun. 2021 Feb 16;12:1050. doi: 10.1038/s41467-021-21283-4 (PMC7886899; doi:10.1038/s41467-021-21283-4)
Supplement: Supplementary file 3 — Source data [file 41467_2021_21283_MOESM3_ESM.zip › sourceData/input/phenCovariance_9280_12505_UKBiobank_bigQuant_141219_resid22_jackKnifeBlocks_100.txt]

1 1 -0.3 -0.02 -0.0209 -0.0132178822 287758 0.00262261050067801
1 2 -0.02 -0.019 -0.0194 -0.0092424762 536123 0.00216596962449958
1 3 -0.019 -0.018 -0.0184 -0.0096345667 1416865 0.00120642080368762
1 4 -0.018 -0.017 -0.0174 -0.010322187 3545477 0.000812274663619522
1 5 -0.017 -0.016 -0.0164 -0.0089856628 8435942 0.00060104299943132
1 6 -0.016 -0.015 -0.0154 -0.0088482265 19004651 0.000320785785015325
1 7 -0.015 -0.014 -0.0144 -0.0081822456 40627578 0.000228667554416091
1 8 -0.014 -0.013 -0.0134 -0.0075067932 82424020 0.0001681681817543
1 9 -0.013 -0.012 -0.0124 -0.006904521 158742830 0.000119038145988972
1 10 -0.012 -0.011 -0.0115 -0.0065082737 290231768 0.000102345513577236
1 11 -0.011 -0.01 -0.0105 -0.0058776071 503749675 8.1177314090491e-05
1 12 -0.01 -0.009 -0.0095 -0.0053860468 830419829 5.93134031688194e-05
1 13 -0.009 -0.008 -0.0085 -0.0048153467 1300275833 5.66498685499391e-05
1 14 -0.008 -0.007 -0.0075 -0.0042459834 1934644229 4.7307304793946e-05
1 15 -0.007 -0.006 -0.0065 -0.0036183437 2735405301 3.79120619290631e-05
1 16 -0.006 -0.005 -0.0055 -0.0031117594 3676536153 3.24231555291959e-05
1 17 -0.005 -0.004 -0.0045 -0.0025369009 4698015491 2.78714136269792e-05
1 18 -0.004 -0.003 -0.0035 -0.0019952825 5709576498 2.30160919317703e-05
1 19 -0.003 -0.002 -0.0025 -0.0014543648 6600732734 2.00266514992249e-05
1 20 -0.002 -0.001 -0.0015 -0.0008495958 7261166537 1.66267347307533e-05
1 21 -0.001 0 -5e-04 -0.0002862192 7602763716 1.39878085753622e-05
1 22 0 0.001 5e-04 0.0002680671 7578688662 1.67577964605051e-05
1 23 0.001 0.002 0.0015 0.0008120657 7194713168 1.76613554844593e-05
1 24 0.002 0.003 0.0025 0.0014030176 6506902446 2.09042223430347e-05
1 25 0.003 0.004 0.0035 0.001958173 5608225019 2.27387051587024e-05
1 26 0.004 0.005 0.0045 0.0025629975 4607858739 2.70341622825174e-05
1 27 0.005 0.006 0.0055 0.0031249159 3610416709 3.02033054635558e-05
1 28 0.006 0.007 0.0065 0.0036989812 2698641669 4.00910396514952e-05
1 29 0.007 0.008 0.0075 0.0042830345 1925448093 4.48587828861237e-05
1 30 0.008 0.009 0.0085 0.004813081 1311662777 4.90660288806249e-05
1 31 0.009 0.01 0.0095 0.0054529922 853667616 6.62459124643687e-05
1 32 0.01 0.011 0.0105 0.0059655809 531033818 8.31726745698225e-05
1 33 0.011 0.012 0.0115 0.0066087635 316053503 8.88594776833745e-05
1 34 0.012 0.013 0.0125 0.0071491915 180003922 0.000121338317594663
1 35 0.013 0.014 0.0134 0.0077231977 98250456 0.000171199732154708
1 36 0.014 0.015 0.0144 0.008278773 51432640 0.000187481336916542
1 37 0.015 0.016 0.0154 0.0093461011 25873384 0.000248979741445006
1 38 0.016 0.017 0.0164 0.0099215396 12520259 0.000386121394892114
1 39 0.017 0.018 0.0174 0.0094035989 5859776 0.000531885366731873
1 40 0.018 0.019 0.0184 0.0111454689 2657734 0.000813387933484373
1 41 0.019 0.02 0.0194 0.0127432699 1182220 0.00111641113368773
1 42 0.02 0.021 0.0204 0.0133739984 521688 0.00214334840064901
1 43 0.021 0.023 0.0218 0.0151900407 350080 0.00240556893548249
1 44 0.023 0.026 0.0242 0.0310243687 131871 0.00399352835367657
1 45 0.026 0.03 0.0278 0.0540225131 80338 0.00563429103658481
1 46 0.03 0.04 0.0344 0.0647600543 113570 0.0038501525812781
1 47 0.04 0.05 0.0444 0.0717986439 57283 0.00625327872800677
1 48 0.05 0.065 0.0566 0.1044260291 42164 0.00634169668854801
1 49 0.065 0.1 0.079 0.1209710036 36277 0.00750034283801556
1 50 0.1 0.13 0.1159 0.1619514274 26378 0.00842667378045574
1 51 0.13 0.2 0.1475 0.1940636489 22488 0.0104256482646084
1 52 0.2 0.35 0.2523 0.2935536926 8874 0.0158380257487898
1 53 0.35 0.72 0.501169278762094 0.514813879718677 19997 0.0106021510101002
1 54 0.72 1.05 0.9986 0.863548729 159 0.13747292054774
2 1 -0.3 -0.02 -0.0209 -0.0004025941 251122 0.0030681279313978
2 2 -0.02 -0.019 -0.0194 -0.0038705537 468465 0.00185045977010367
2 3 -0.019 -0.018 -0.0184 -0.0036845778 1237661 0.00118522123358575
2 4 -0.018 -0.017 -0.0174 -0.0031346311 3099648 0.000781030514202621
2 5 -0.017 -0.016 -0.0164 -0.0030043929 7372086 0.00050390344101097
2 6 -0.016 -0.015 -0.0154 -0.0027442397 16611649 0.000370819845776583
2 7 -0.015 -0.014 -0.0144 -0.0023397928 35524206 0.000251572712554982
2 8 -0.014 -0.013 -0.0134 -0.001918627 72084473 0.000191345781872989
2 9 -0.013 -0.012 -0.0124 -0.0019186883 138856946 0.000133949517119387
2 10 -0.012 -0.011 -0.0115 -0.0016491417 253929585 8.63787806898961e-05
2 11 -0.011 -0.01 -0.0105 -0.0015810305 440836809 7.09315952104308e-05
2 12 -0.01 -0.009 -0.0095 -0.0013837996 726835360 5.31450558274657e-05
2 13 -0.009 -0.008 -0.0085 -0.001236992 1138289983 4.30884615804435e-05
2 14 -0.008 -0.007 -0.0075 -0.0011107386 1693931841 3.81505636705381e-05
2 15 -0.007 -0.006 -0.0065 -0.0009639264 2395457069 3.29851160336602e-05
2 16 -0.006 -0.005 -0.0055 -0.0008122374 3220109491 2.48472530903881e-05
2 17 -0.005 -0.004 -0.0045 -0.000649129 4115361049 2.03828615589284e-05
2 18 -0.004 -0.003 -0.0035 -0.0005197267 5002113430 2.18210647971914e-05
2 19 -0.003 -0.002 -0.0025 -0.0003783071 5783430019 1.81993047101336e-05
2 20 -0.002 -0.001 -0.0015 -0.0002238606 6362721863 1.87625410826781e-05
2 21 -0.001 0 -5e-04 -6.19797e-05 6662597825 1.50512639101738e-05
2 22 0 0.001 5e-04 8.59388e-05 6642018819 1.79196897748454e-05
2 23 0.001 0.002 0.0015 0.0002013885 6305699817 1.75194281667525e-05
2 24 0.002 0.003 0.0025 0.0003714183 5703101328 1.98285590361821e-05
2 25 0.003 0.004 0.0035 0.0005120016 4915465024 2.09915554414327e-05
2 26 0.004 0.005 0.0045 0.0006666109 4038620383 2.63973018149299e-05
2 27 0.005 0.006 0.0055 0.0007723117 3164231840 2.72748213986508e-05
2 28 0.006 0.007 0.0065 0.0009597654 2364984508 3.06539131695828e-05
2 29 0.007 0.008 0.0075 0.0010998352 1687235669 3.64293872042043e-05
2 30 0.008 0.009 0.0085 0.0012217738 1149242677 4.64356568171098e-05
2 31 0.009 0.01 0.0095 0.0013838629 747806659 6.16472355625132e-05
2 32 0.01 0.011 0.0105 0.001560765 465085271 7.20266312391916e-05
2 33 0.011 0.012 0.0115 0.0016138247 276733326 9.20452884554041e-05
2 34 0.012 0.013 0.0125 0.001863927 157558066 0.000106723616136785
2 35 0.013 0.014 0.0134 0.0019532222 85961527 0.000156203440677648
2 36 0.014 0.015 0.0144 0.0021440311 44980074 0.000243354107397193
2 37 0.015 0.016 0.0154 0.0021193219 22618194 0.000309882270375537
2 38 0.016 0.017 0.0164 0.0021272727 10938842 0.000395585385638056
2 39 0.017 0.018 0.0174 0.0023504448 5115659 0.000723916899212358
2 40 0.018 0.019 0.0184 0.0028859075 2318900 0.000983156822313034
2 41 0.019 0.02 0.0194 0.0017969624 1030355 0.00141200847228889
2 42 0.02 0.021 0.0204 0.0019664687 454659 0.00216413965224238
2 43 0.021 0.023 0.0218 0.0041988907 305775 0.00240923448112296
2 44 0.023 0.026 0.0242 0.003055802 115615 0.00413722143940139
2 45 0.026 0.03 0.0278 0.0045223506 71071 0.0052521573352933
2 46 0.03 0.04 0.0344 0.0099530065 100804 0.00455090261546878
2 47 0.04 0.05 0.0444 0.0117133248 50905 0.00596280885796732
2 48 0.05 0.065 0.0565 0.0151184251 37431 0.00742150096921765
2 49 0.065 0.1 0.079 0.0191832758 32256 0.00748861768445632
2 50 0.1 0.13 0.1159 0.0178101328 23404 0.0103668402744121
2 51 0.13 0.2 0.1474 0.0337746949 19847 0.0106930279018797
2 52 0.2 0.35 0.2522 0.0701156938 7918 0.0202516531814471
2 53 0.35 0.72 0.501147895885595 0.140922475637135 17827 0.0112272243008049
2 54 0.72 1.05 0.999 0.4275839351 139 0.157414335564587
3 1 -0.3 -0.02 -0.0209 -0.0007515024 285528 0.00288742415919494
3 2 -0.02 -0.019 -0.0194 -0.0016365077 532056 0.00196301484680581
3 3 -0.019 -0.018 -0.0184 -0.0010162576 1405631 0.00125918189405934
3 4 -0.018 -0.017 -0.0174 -0.0016227195 3517488 0.000826012679719034
3 5 -0.017 -0.016 -0.0164 -0.0016041616 8369728 0.000483755418458906
3 6 -0.016 -0.015 -0.0154 -0.0006417399 18855957 0.000335596530186514
3 7 -0.015 -0.014 -0.0144 -0.0009992285 40308440 0.000220494765815783
3 8 -0.014 -0.013 -0.0134 -0.0009934841 81778616 0.000166644504222561
3 9 -0.013 -0.012 -0.0124 -0.0009237777 157499919 0.000115741834778023
3 10 -0.012 -0.011 -0.0115 -0.0008331948 287958409 7.25883661536578e-05
3 11 -0.011 -0.01 -0.0105 -0.0007161287 499810773 5.71277031486704e-05
3 12 -0.01 -0.009 -0.0095 -0.0006510072 823931017 4.67406132597909e-05
3 13 -0.009 -0.008 -0.0085 -0.000620934 1290107061 4.17608596729325e-05
3 14 -0.008 -0.007 -0.0075 -0.0005145065 1919527870 3.24126772404867e-05
3 15 -0.007 -0.006 -0.0065 -0.0004483077 2714043547 2.64192008964374e-05
3 16 -0.006 -0.005 -0.0055 -0.0004055212 3647826492 2.48603700664073e-05
3 17 -0.005 -0.004 -0.0045 -0.0003263913 4661346700 2.21351847361833e-05
3 18 -0.004 -0.003 -0.0035 -0.0002782507 5665018914 1.84184983335941e-05
3 19 -0.003 -0.002 -0.0025 -0.0001799702 6549241821 1.60827430420886e-05
3 20 -0.002 -0.001 -0.0015 -0.0001139016 7204519684 1.64096703617922e-05
3 21 -0.001 0 -5e-04 -2.07912e-05 7543455942 1.38894598604295e-05
3 22 0 0.001 5e-04 1.01437e-05 7519559876 1.48563184487981e-05
3 23 0.001 0.002 0.0015 9.80686e-05 7138605332 1.57229962420285e-05
3 24 0.002 0.003 0.0025 0.000197535 6456139944 1.83833789132184e-05
3 25 0.003 0.004 0.0035 0.0002476709 5564474344 1.86475539706314e-05
3 26 0.004 0.005 0.0045 0.0003079834 4571900439 2.2627812318428e-05
3 27 0.005 0.006 0.0055 0.0003997819 3582241976 2.46784169699684e-05
3 28 0.006 0.007 0.0065 0.0004767917 2677568223 2.58402195435496e-05
3 29 0.007 0.008 0.0075 0.0005424559 1910408293 3.84399346587753e-05
3 30 0.008 0.009 0.0085 0.0005977231 1301411774 4.11491769461043e-05
3 31 0.009 0.01 0.0095 0.0007178677 846999181 4.82764494904951e-05
3 32 0.01 0.011 0.0105 0.0007516927 526878290 6.36005337651657e-05
3 33 0.011 0.012 0.0115 0.0008142525 313579964 8.09721085178355e-05
3 34 0.012 0.013 0.0125 0.000951229 178593198 0.000110285677401747
3 35 0.013 0.014 0.0134 0.0007956122 97480176 0.000146180259784152
3 36 0.014 0.015 0.0144 0.0007746863 51029488 0.000198461190404201
3 37 0.015 0.016 0.0154 0.0009151081 25670084 0.000294170444797576
3 38 0.016 0.017 0.0164 0.0011706706 12421928 0.000385932039063742
3 39 0.017 0.018 0.0174 0.0013959983 5813828 0.00054009317260645
3 40 0.018 0.019 0.0184 0.0018354687 2636899 0.000935700368914355
3 41 0.019 0.02 0.0194 0.0017618396 1172806 0.00140018878683709
3 42 0.02 0.021 0.0204 0.0035379913 517498 0.0020459526565311
3 43 0.021 0.023 0.0218 0.0010856845 347396 0.0023830928905539
3 44 0.023 0.026 0.0242 -0.0044501492 130718 0.00396176629388007
3 45 0.026 0.03 0.0278 -0.0004628178 79594 0.00602845565839764
3 46 0.03 0.04 0.0344 6.01557e-05 112484 0.00419298551340272
3 47 0.04 0.05 0.0444 0.0079236834 56771 0.00599434104869221
3 48 0.05 0.065 0.0566 0.0010892705 41757 0.00647047547452503
3 49 0.065 0.1 0.079 0.0196194882 35870 0.00770369309455578
3 50 0.1 0.13 0.1159 0.0146428035 26157 0.00929616362903334
3 51 0.13 0.2 0.1475 0.0141465367 22272 0.0104236713731879
3 52 0.2 0.35 0.2522 0.037309956 8775 0.0161307360992097
3 53 0.35 0.72 0.501133156692784 0.0691807760140002 19860 0.0079181024336101
3 54 0.72 1.05 0.9987 0.1798973048 157 0.111582082896313
4 1 -0.3 -0.02 -0.0209 -0.0014010397 251233 0.00266099635496329
4 2 -0.02 -0.019 -0.0194 -0.0034275753 468684 0.00211865422965631
4 3 -0.019 -0.018 -0.0184 -0.0014164006 1238273 0.00138310736563658
4 4 -0.018 -0.017 -0.0174 -0.0021858896 3101225 0.000736650901508505
4 5 -0.017 -0.016 -0.0164 -0.0029631149 7375917 0.000484064054811758
4 6 -0.016 -0.015 -0.0154 -0.0025348959 16620342 0.000409181659702749
4 7 -0.015 -0.014 -0.0144 -0.0024503707 35542647 0.000227719765574056
4 8 -0.014 -0.013 -0.0134 -0.0018815312 72122243 0.000166000857403997
4 9 -0.013 -0.012 -0.0124 -0.001812636 138929880 0.000129877070483327
4 10 -0.012 -0.011 -0.0115 -0.0017104873 254063261 8.43093637643928e-05
4 11 -0.011 -0.01 -0.0105 -0.0014927812 441070903 6.86521178488853e-05
4 12 -0.01 -0.009 -0.0095 -0.0013250314 727220771 5.69275452514622e-05
4 13 -0.009 -0.008 -0.0085 -0.0012080583 1138897056 4.91555996537615e-05
4 14 -0.008 -0.007 -0.0075 -0.0011126167 1694838795 3.81411625516164e-05
4 15 -0.007 -0.006 -0.0065 -0.0009319117 2396741304 3.29647818238423e-05
4 16 -0.006 -0.005 -0.0055 -0.0007751311 3221838885 2.66339441472555e-05
4 17 -0.005 -0.004 -0.0045 -0.0006581101 4117581556 2.40809292433187e-05
4 18 -0.004 -0.003 -0.0035 -0.0005129766 5004813825 2.11510106885374e-05
4 19 -0.003 -0.002 -0.0025 -0.0003761904 5786555363 1.81904628629594e-05
4 20 -0.002 -0.001 -0.0015 -0.0002098965 6366168865 1.81040480042e-05
4 21 -0.001 0 -5e-04 -7.68092e-05 6666206680 1.65441969108957e-05
4 22 0 0.001 5e-04 6.99369e-05 6645617316 1.62435558829589e-05
4 23 0.001 0.002 0.0015 0.0002229293 6309113995 1.68716056292817e-05
4 24 0.002 0.003 0.0025 0.0003442797 5706186673 2.17453974625455e-05
4 25 0.003 0.004 0.0035 0.0005028892 4918118109 1.85290910297673e-05
4 26 0.004 0.005 0.0045 0.0006624968 4040798585 2.34757600441717e-05
4 27 0.005 0.006 0.0055 0.000796418 3165939547 3.06214497049687e-05
4 28 0.006 0.007 0.0065 0.0009191123 2366255076 3.62008996752174e-05
4 29 0.007 0.008 0.0075 0.0010359795 1688139617 4.31316939896031e-05
4 30 0.008 0.009 0.0085 0.0011897897 1149854899 4.7354500957028e-05
4 31 0.009 0.01 0.0095 0.0013803394 748202929 5.45339704426417e-05
4 32 0.01 0.011 0.0105 0.0014816785 465329531 7.2343885634552e-05
4 33 0.011 0.012 0.0115 0.0017598249 276877834 7.74778326199749e-05
4 34 0.012 0.013 0.0125 0.0019283809 157639477 0.000125723509990396
4 35 0.013 0.014 0.0134 0.0020914843 86005425 0.000185263784937336
4 36 0.014 0.015 0.0144 0.0022330979 45002882 0.000229261324904042
4 37 0.015 0.016 0.0154 0.0022294845 22629346 0.000316918414400812
4 38 0.016 0.017 0.0164 0.0022941408 10944302 0.000384678562266507
4 39 0.017 0.018 0.0174 0.002748646 5118018 0.000645526544284368
4 40 0.018 0.019 0.0184 0.0038657293 2319973 0.000965649206129084
4 41 0.019 0.02 0.0194 0.0032981905 1030825 0.00136592270106291
4 42 0.02 0.021 0.0204 0.00180333 454883 0.00197655823015534
4 43 0.021 0.023 0.0218 0.0042035495 305898 0.00269640530514327
4 44 0.023 0.026 0.0242 0.0070184725 115670 0.00429515849048286
4 45 0.026 0.03 0.0278 -0.0046295291 71117 0.0055072060850615
4 46 0.03 0.04 0.0344 0.011161108 100873 0.00494721509031781
4 47 0.04 0.05 0.0444 0.0159626279 50929 0.00652460507184195
4 48 0.05 0.065 0.0565 0.0146254091 37453 0.00693226374506356
4 49 0.065 0.1 0.079 0.0151340825 32270 0.0089461232785108
4 50 0.1 0.13 0.1159 0.0199622976 23412 0.00936197642400223
4 51 0.13 0.2 0.1474 0.0419859057 19864 0.00948668250434899
4 52 0.2 0.35 0.2522 0.0527414806 7921 0.0163115649267186
4 53 0.35 0.72 0.501136561763136 0.149618311553133 17833 0.0106937474959805
4 54 0.72 1.05 0.999 0.3643777348 139 0.143747761824307
5 1 -0.3 -0.02 -0.0209 -0.0003127461 251180 0.00300926450331492
5 2 -0.02 -0.019 -0.0194 -0.0031734455 468567 0.00219874567166984
5 3 -0.019 -0.018 -0.0184 -0.0036762786 1237935 0.00124495371840607
5 4 -0.018 -0.017 -0.0174 -0.0024905163 3100536 0.000790591454543668
5 5 -0.017 -0.016 -0.0164 -0.0025743763 7374170 0.000554199002160618
5 6 -0.016 -0.015 -0.0154 -0.0024128776 16616416 0.000376160481410455
5 7 -0.015 -0.014 -0.0144 -0.0023072396 35534316 0.000238139361835271
5 8 -0.014 -0.013 -0.0134 -0.0018683192 72105361 0.000177919014743349
5 9 -0.013 -0.012 -0.0124 -0.0017061242 138897251 0.000129121929702135
5 10 -0.012 -0.011 -0.0115 -0.0017019142 254004113 9.9374760215364e-05
5 11 -0.011 -0.01 -0.0105 -0.0015375978 440968133 6.79671473888026e-05
5 12 -0.01 -0.009 -0.0095 -0.0013222148 727051465 5.37705800802045e-05
5 13 -0.009 -0.008 -0.0085 -0.0012395232 1138631850 4.64465542646851e-05
5 14 -0.008 -0.007 -0.0075 -0.0010999684 1694444811 3.76078613568342e-05
5 15 -0.007 -0.006 -0.0065 -0.0009480714 2396184620 2.98514112123837e-05
5 16 -0.006 -0.005 -0.0055 -0.0007782224 3221091944 2.52218746579279e-05
5 17 -0.005 -0.004 -0.0045 -0.0006545526 4116627484 2.25957599132908e-05
5 18 -0.004 -0.003 -0.0035 -0.0004832169 5003655066 2.15898832818355e-05
5 19 -0.003 -0.002 -0.0025 -0.0003546465 5785218148 2.02145987606476e-05
5 20 -0.002 -0.001 -0.0015 -0.0002004902 6364698142 1.68645172696831e-05
5 21 -0.001 0 -5e-04 -6.89156e-05 6664670660 1.62013601752947e-05
5 22 0 0.001 5e-04 6.59299e-05 6644085982 1.63992001030759e-05
5 23 0.001 0.002 0.0015 0.0002421907 6307660682 1.87293399581566e-05
5 24 0.002 0.003 0.0025 0.000347743 5704873542 1.9394032023717e-05
5 25 0.003 0.004 0.0035 0.0004898838 4916987324 1.93783922890421e-05
5 26 0.004 0.005 0.0045 0.0006289334 4039867858 2.2385727441323e-05
5 27 0.005 0.006 0.0055 0.0007948003 3165208790 2.48426810570664e-05
5 28 0.006 0.007 0.0065 0.0009017978 2365709165 2.77173359346904e-05
5 29 0.007 0.008 0.0075 0.001032163 1687749810 3.99782777680694e-05
5 30 0.008 0.009 0.0085 0.0011399793 1149588978 4.42025650924414e-05
5 31 0.009 0.01 0.0095 0.0013299854 748028944 5.24626317263891e-05
5 32 0.01 0.011 0.0105 0.0015063718 465221001 7.2798209637253e-05
5 33 0.011 0.012 0.0115 0.0015833815 276813337 9.26731609676094e-05
5 34 0.012 0.013 0.0125 0.0017921924 157602385 0.000112514013260201
5 35 0.013 0.014 0.0134 0.0017791661 85985191 0.000152064767427932
5 36 0.014 0.015 0.0144 0.0020195387 44992378 0.000174851134591018
5 37 0.015 0.016 0.0154 0.0019161181 22624121 0.000344725564336201
5 38 0.016 0.017 0.0164 0.0014017238 10941797 0.000432055113015134
5 39 0.017 0.018 0.0174 0.0026224531 5116804 0.000638100618511128
5 40 0.018 0.019 0.0184 0.0037622674 2319417 0.00097912169900222
5 41 0.019 0.02 0.0194 0.003312669 1030548 0.00142665186585682
5 42 0.02 0.021 0.0204 0.0024884117 454772 0.00226197875839416
5 43 0.021 0.023 0.0218 0.0035369787 305828 0.00263417983094489
5 44 0.023 0.026 0.0242 0.0109244616 115634 0.00446947936916892
5 45 0.026 0.03 0.0278 0.0013210651 71103 0.00550602263845535
5 46 0.03 0.04 0.0344 0.0109250283 100855 0.00437936020197364
5 47 0.04 0.05 0.0444 0.0134609148 50912 0.00633210167643513
5 48 0.05 0.065 0.0565 0.0078141308 37447 0.00718273992620632
5 49 0.065 0.1 0.079 0.0173479039 32264 0.00807639721751813
5 50 0.1 0.13 0.1159 0.0318673745 23407 0.00880227520535591
5 51 0.13 0.2 0.1474 0.0383650799 19860 0.0106698844367534
5 52 0.2 0.35 0.2522 0.0494410495 7922 0.0147034400076594
5 53 0.35 0.72 0.501142862559192 0.15222113242967 17830 0.0120815609664715
5 54 0.72 1.05 0.999 0.3655848668 139 0.130312851761416
6 1 -0.3 -0.02 -0.0209 -0.0035138313 283989 0.00311207966912422
6 2 -0.02 -0.019 -0.0194 -0.0019044563 528906 0.00195449239271207
6 3 -0.019 -0.018 -0.0184 -0.0015210994 1397448 0.00107478518699907
6 4 -0.018 -0.017 -0.0174 -0.0012115338 3497114 0.000697705098159198
6 5 -0.017 -0.016 -0.0164 -0.0013080691 8321705 0.000460062757855959
6 6 -0.016 -0.015 -0.0154 -0.0013293698 18747209 0.000304099372087637
6 7 -0.015 -0.014 -0.0144 -0.0012043138 40075235 0.000223367945352874
6 8 -0.014 -0.013 -0.0134 -0.0012427474 81306986 0.00018059746668901
6 9 -0.013 -0.012 -0.0124 -0.0009304646 156596118 0.000118604642983788
6 10 -0.012 -0.011 -0.0115 -0.0008801808 286305552 9.29224667568663e-05
6 11 -0.011 -0.01 -0.0105 -0.0008418671 496933566 6.38978387679883e-05
6 12 -0.01 -0.009 -0.0095 -0.0007353283 819191402 4.94047912962764e-05
6 13 -0.009 -0.008 -0.0085 -0.0007187573 1282685668 4.36093437752434e-05
6 14 -0.008 -0.007 -0.0075 -0.0006081574 1908475716 3.83752335715025e-05
6 15 -0.007 -0.006 -0.0065 -0.0005002368 2698409135 2.95659498479467e-05
6 16 -0.006 -0.005 -0.0055 -0.0004327037 3626827218 2.36138418865843e-05
6 17 -0.005 -0.004 -0.0045 -0.000384703 4634501509 2.27578387612582e-05
6 18 -0.004 -0.003 -0.0035 -0.0002714267 5632373984 1.72517478075846e-05
6 19 -0.003 -0.002 -0.0025 -0.0001906356 6511490941 1.88013336388589e-05
6 20 -0.002 -0.001 -0.0015 -0.0001245008 7162996267 1.48153802538949e-05
6 21 -0.001 0 -5e-04 -5.26981e-05 7499983649 1.32908043652519e-05
6 22 0 0.001 5e-04 2.98969e-05 7476195473 1.55937027094596e-05
6 23 0.001 0.002 0.0015 0.0001303432 7097437197 1.53368130540931e-05
6 24 0.002 0.003 0.0025 0.0001832824 6418916196 1.67518331952371e-05
6 25 0.003 0.004 0.0035 0.0002534356 5532406982 1.95239924667865e-05
6 26 0.004 0.005 0.0045 0.0003605523 4545543115 2.42476898703801e-05
6 27 0.005 0.006 0.0055 0.0004240884 3561596447 2.48530957003147e-05
6 28 0.006 0.007 0.0065 0.000495227 2662143777 2.97902250530387e-05
6 29 0.007 0.008 0.0075 0.0006349802 1899402796 3.10748438940325e-05
6 30 0.008 0.009 0.0085 0.000738638 1293918694 3.76787791762517e-05
6 31 0.009 0.01 0.0095 0.0008492327 842122113 5.38541257950576e-05
6 32 0.01 0.011 0.0105 0.000871015 523848251 6.44134406612022e-05
6 33 0.011 0.012 0.0115 0.0009608545 311779213 8.77851537627972e-05
6 34 0.012 0.013 0.0125 0.0010394158 177569776 0.000120851796570183
6 35 0.013 0.014 0.0134 0.0010565598 96921451 0.000147718050818025
6 36 0.014 0.015 0.0144 0.0011480205 50738141 0.000215352538541567
6 37 0.015 0.016 0.0154 0.0012907794 25521839 0.000296247152595404
6 38 0.016 0.017 0.0164 0.0014957414 12349731 0.000379218413254571
6 39 0.017 0.018 0.0174 0.0019990359 5780429 0.000653649972446117
6 40 0.018 0.019 0.0184 0.0002485174 2622054 0.000915713222733173
6 41 0.019 0.02 0.0194 0.0005949475 1165982 0.0012800045873217
6 42 0.02 0.021 0.0204 0.0030973564 514457 0.00202370226699903
6 43 0.021 0.023 0.0218 0.0033659264 345305 0.00254287248755135
6 44 0.023 0.026 0.0242 0.002283572 129852 0.00418016410147716
6 45 0.026 0.03 0.0278 0.0139212702 79140 0.00476599700327536
6 46 0.03 0.04 0.0344 0.0047589455 111756 0.00453585819223985
6 47 0.04 0.05 0.0444 0.0155646153 56476 0.00661587690448409
6 48 0.05 0.065 0.0566 0.0073694176 41386 0.00657638164393263
6 49 0.065 0.1 0.079 0.0165961104 35650 0.00704694373632449
6 50 0.1 0.13 0.1159 0.0148947108 25917 0.00862528571700817
6 51 0.13 0.2 0.1475 0.0158019834 22090 0.010234453069683
6 52 0.2 0.35 0.2523 0.0252620812 8737 0.0154798138312185
6 53 0.35 0.72 0.50117289520865 0.0910623832198307 19723 0.00854300841936403
6 54 0.72 1.05 0.9984 0.2865433211 154 0.120465564615297
7 1 -0.3 -0.02 -0.0209 -0.0023659861 286671 0.0026699570724652
7 2 -0.02 -0.019 -0.0194 -0.0046708851 533940 0.00194502963528646
7 3 -0.019 -0.018 -0.0184 -0.0050117291 1411189 0.0011525179374751
7 4 -0.018 -0.017 -0.0174 -0.0050241377 3531675 0.000692946062156602
7 5 -0.017 -0.016 -0.0164 -0.0037527298 8402623 0.000473173161284804
7 6 -0.016 -0.015 -0.0154 -0.0041458688 18929780 0.000369488819149768
7 7 -0.015 -0.014 -0.0144 -0.0038346195 40466861 0.000220029393651102
7 8 -0.014 -0.013 -0.0134 -0.003387728 82098315 0.000157824915160008
7 9 -0.013 -0.012 -0.0124 -0.0030679233 158116897 0.000119812671271898
7 10 -0.012 -0.011 -0.0115 -0.0028734882 289087104 8.68409815163003e-05
7 11 -0.011 -0.01 -0.0105 -0.0026268536 501762471 7.28096301288017e-05
7 12 -0.01 -0.009 -0.0095 -0.0023842239 827145140 5.72917300463306e-05
7 13 -0.009 -0.008 -0.0085 -0.0020938112 1295146837 4.73776280009227e-05
7 14 -0.008 -0.007 -0.0075 -0.0018097786 1927021196 3.83290502809746e-05
7 15 -0.007 -0.006 -0.0065 -0.0016037769 2724632071 3.11787200189296e-05
7 16 -0.006 -0.005 -0.0055 -0.0013053151 3662061711 2.78846955575907e-05
7 17 -0.005 -0.004 -0.0045 -0.0011144138 4679510020 2.35289399043502e-05
7 18 -0.004 -0.003 -0.0035 -0.0008331444 5687098779 1.92860612977585e-05
7 19 -0.003 -0.002 -0.0025 -0.0006126339 6574741741 1.93573696467889e-05
7 20 -0.002 -0.001 -0.0015 -0.0003637885 7232582397 1.55565957583865e-05
7 21 -0.001 0 -5e-04 -0.000133988 7572843900 1.5146644603164e-05
7 22 0 0.001 5e-04 9.93417e-05 7548865827 1.47375359842642e-05
7 23 0.001 0.002 0.0015 0.0003740948 7166410295 1.56165222924086e-05
7 24 0.002 0.003 0.0025 0.0006171441 6481291346 1.68620414376803e-05
7 25 0.003 0.004 0.0035 0.0008523045 5586162025 2.04324164770501e-05
7 26 0.004 0.005 0.0045 0.0011241311 4589721964 2.42308702618853e-05
7 27 0.005 0.006 0.0055 0.0013140933 3596204909 2.75836614697433e-05
7 28 0.006 0.007 0.0065 0.001609166 2688012078 3.31049519921194e-05
7 29 0.007 0.008 0.0075 0.0017755423 1917863148 3.73764286513881e-05
7 30 0.008 0.009 0.0085 0.0020580707 1306487441 4.50970653158922e-05
7 31 0.009 0.01 0.0095 0.0022618244 850300663 6.12954118348903e-05
7 32 0.01 0.011 0.0105 0.0026510305 528935619 6.29731750000233e-05
7 33 0.011 0.012 0.0115 0.002776434 314804357 8.27591448040752e-05
7 34 0.012 0.013 0.0125 0.0029539231 179290347 0.000116499620820233
7 35 0.013 0.014 0.0134 0.0033297638 97859563 0.000142536310995183
7 36 0.014 0.015 0.0144 0.0035725864 51227685 0.000202663107783246
7 37 0.015 0.016 0.0154 0.0037653191 25770368 0.000300274582793918
7 38 0.016 0.017 0.0164 0.0041814098 12470106 0.000410251150789037
7 39 0.017 0.018 0.0174 0.0036609799 5835856 0.000626366313843262
7 40 0.018 0.019 0.0184 0.0031691289 2646999 0.00086139855232027
7 41 0.019 0.02 0.0194 0.0055154552 1177271 0.00130827933681442
7 42 0.02 0.021 0.0204 0.0058779606 519581 0.00212141104038976
7 43 0.021 0.023 0.0218 0.0066736438 348599 0.00239611880402205
7 44 0.023 0.026 0.0242 0.0081793952 131303 0.00387969428991576
7 45 0.026 0.03 0.0278 0.0131000007 80020 0.00557611282275566
7 46 0.03 0.04 0.0344 0.0218383439 113063 0.00401668600813908
7 47 0.04 0.05 0.0444 0.0271055964 57021 0.00506276488047541
7 48 0.05 0.065 0.0566 0.0287527816 41977 0.00635646304075601
7 49 0.065 0.1 0.079 0.0451442613 36120 0.00813138519990404
7 50 0.1 0.13 0.1159 0.0647745401 26274 0.0087973223095756
7 51 0.13 0.2 0.1475 0.0734560156 22400 0.00965164539449721
7 52 0.2 0.35 0.2523 0.1134556485 8834 0.0150344365481162
7 53 0.35 0.72 0.501133841719706 0.250070788122984 19928 0.010999410708183
7 54 0.72 1.05 0.9986 0.6768764892 159 0.136542879903259
8 1 -0.3 -0.02 -0.0209 0.0012545187 190121 0.00279286492009282
8 2 -0.02 -0.019 -0.0194 0.0002726928 354482 0.00252336133214054
8 3 -0.019 -0.018 -0.0184 -0.0016235932 936663 0.00143020060221964
8 4 -0.018 -0.017 -0.0174 -0.002397346 2343617 0.000885099538853409
8 5 -0.017 -0.016 -0.0164 -0.0019805954 5579148 0.000677248335029689
8 6 -0.016 -0.015 -0.0154 -0.0019303958 12566219 0.000435710866443079
8 7 -0.015 -0.014 -0.0144 -0.0018434658 26862558 0.000273763433841703
8 8 -0.014 -0.013 -0.0134 -0.0016078478 54497564 0.000160340617253376
8 9 -0.013 -0.012 -0.0124 -0.0014420251 104964297 0.000139411407012997
8 10 -0.012 -0.011 -0.0115 -0.0014957181 191914636 0.000115524144350225
8 11 -0.011 -0.01 -0.0105 -0.0012612279 333059590 7.53565266163815e-05
8 12 -0.01 -0.009 -0.0095 -0.0011622247 549033025 6.46939601735771e-05
8 13 -0.009 -0.008 -0.0085 -0.0010498057 859705376 5.26127762880122e-05
8 14 -0.008 -0.007 -0.0075 -0.0008748908 1279093496 4.13346020975335e-05
8 15 -0.007 -0.006 -0.0065 -0.0007790981 1808554841 3.81116776329595e-05
8 16 -0.006 -0.005 -0.0055 -0.0007003455 2430722115 3.1684077012562e-05
8 17 -0.005 -0.004 -0.0045 -0.0005657676 3106083436 2.5883862853552e-05
8 18 -0.004 -0.003 -0.0035 -0.0004267324 3774860585 2.2966489926945e-05
8 19 -0.003 -0.002 -0.0025 -0.0003435285 4363973109 1.90556469329599e-05
8 20 -0.002 -0.001 -0.0015 -0.0001803044 4800601065 1.93292377582422e-05
8 21 -0.001 0 -5e-04 -5.2808e-05 5026576981 1.89395218968835e-05
8 22 0 0.001 5e-04 5.41328e-05 5010519530 1.8100925266677e-05
8 23 0.001 0.002 0.0015 0.0001819068 4756698849 2.00694053873352e-05
8 24 0.002 0.003 0.0025 0.000284952 4301974326 2.09110760826946e-05
8 25 0.003 0.004 0.0035 0.0004120817 3707876316 2.30074126016701e-05
8 26 0.004 0.005 0.0045 0.0005616933 3046548916 2.42878213102449e-05
8 27 0.005 0.006 0.0055 0.0006890485 2387112840 3.50328104681488e-05
8 28 0.006 0.007 0.0065 0.0007590772 1784323084 3.66158674183806e-05
8 29 0.007 0.008 0.0075 0.0009524538 1273114762 4.1019311437399e-05
8 30 0.008 0.009 0.0085 0.0010920951 867293038 4.97733751656849e-05
8 31 0.009 0.01 0.0095 0.0011901854 564519927 6.23329474427484e-05
8 32 0.01 0.011 0.0105 0.0013391855 351197021 8.66097267029441e-05
8 33 0.011 0.012 0.0115 0.0014726755 209037460 0.000105949208018108
8 34 0.012 0.013 0.0125 0.0015674559 119069502 0.000122235818423245
8 35 0.013 0.014 0.0134 0.0017778502 65003796 0.000172141228631678
8 36 0.014 0.015 0.0144 0.0017014979 34034820 0.000240565195868376
8 37 0.015 0.016 0.0154 0.0021129909 17125219 0.000305953926080284
8 38 0.016 0.017 0.0164 0.0019320332 8292630 0.000496577815533608
8 39 0.017 0.018 0.0174 0.0014486156 3881718 0.000643272026596128
8 40 0.018 0.019 0.0184 0.0002498177 1759892 0.00116150807791866
8 41 0.019 0.02 0.0194 -0.0005831982 783330 0.00183340737820407
8 42 0.02 0.021 0.0204 0.0043694737 346389 0.00243713610153848
8 43 0.021 0.023 0.0218 0.0065836012 231962 0.00291285777414777
8 44 0.023 0.026 0.0242 0.0049079864 86879 0.00445588700392073
8 45 0.026 0.03 0.0278 0.0029413575 52668 0.00615751156563486
8 46 0.03 0.04 0.0344 0.008843643 74175 0.0056016985629394
8 47 0.04 0.05 0.0444 0.0118079955 37423 0.00588437551231178
8 48 0.05 0.065 0.0565 0.0133636438 27618 0.00865857715593603
8 49 0.065 0.1 0.079 0.0180373734 23727 0.00967971697391127
8 50 0.1 0.13 0.1159 0.0346652078 17390 0.0108769960885133
8 51 0.13 0.2 0.1474 0.0339152307 14691 0.0111082376874071
8 52 0.2 0.35 0.2521 0.0777958375 5825 0.019355804042453
8 53 0.35 0.72 0.501441508548974 0.137038602783625 13303 0.012079535721672
8 54 0.72 1.05 0.9979 0.6798263828 102 0.154166600813663
9 1 -0.3 -0.02 -0.0209 -0.0029240186 278671 0.0028469606334349
9 2 -0.02 -0.019 -0.0194 -0.0043769456 519193 0.00203791289913013
9 3 -0.019 -0.018 -0.0184 -0.004927029 1372305 0.00120129603282312
9 4 -0.018 -0.017 -0.0174 -0.0042705797 3433926 0.000760846292772608
9 5 -0.017 -0.016 -0.0164 -0.0032706532 8171722 0.000462004347565776
9 6 -0.016 -0.015 -0.0154 -0.0037632716 18407008 0.000340039515641573
9 7 -0.015 -0.014 -0.0144 -0.0036982879 39350895 0.000228742546368981
9 8 -0.014 -0.013 -0.0134 -0.0033935499 79834825 0.000175260955228933
9 9 -0.013 -0.012 -0.0124 -0.0030515752 153759285 0.000126050223391849
9 10 -0.012 -0.011 -0.0115 -0.002744669 281118320 9.16141121195239e-05
9 11 -0.011 -0.01 -0.0105 -0.002425251 487929450 7.3253010252561e-05
9 12 -0.01 -0.009 -0.0095 -0.0023013716 804352684 5.59016885827292e-05
9 13 -0.009 -0.008 -0.0085 -0.001998288 1259478425 4.13235346940421e-05
9 14 -0.008 -0.007 -0.0075 -0.0017826209 1873947153 3.67829136022995e-05
9 15 -0.007 -0.006 -0.0065 -0.0015427833 2649619350 2.97042027667373e-05
9 16 -0.006 -0.005 -0.0055 -0.0012495618 3561223120 2.65737124618486e-05
9 17 -0.005 -0.004 -0.0045 -0.0010693207 4550670930 2.2363616598306e-05
9 18 -0.004 -0.003 -0.0035 -0.0008207191 5530516157 2.02157859797797e-05
9 19 -0.003 -0.002 -0.0025 -0.0005836008 6393749809 1.87124599352423e-05
9 20 -0.002 -0.001 -0.0015 -0.000360162 7033461255 1.62444671174805e-05
9 21 -0.001 0 -5e-04 -0.0001405263 7364365948 1.46987088335554e-05
9 22 0 0.001 5e-04 0.0001171228 7341033856 1.71172674684086e-05
9 23 0.001 0.002 0.0015 0.0003540508 6969109703 1.66404145017075e-05
9 24 0.002 0.003 0.0025 0.0005857278 6302839666 1.82948441151831e-05
9 25 0.003 0.004 0.0035 0.0008272009 5432339011 1.96534350309278e-05
9 26 0.004 0.005 0.0045 0.0010699927 4463324165 2.12123483675732e-05
9 27 0.005 0.006 0.0055 0.0012669194 3497140354 2.85474734610484e-05
9 28 0.006 0.007 0.0065 0.0015367158 2613954476 2.83018302992099e-05
9 29 0.007 0.008 0.0075 0.0017472908 1865023993 3.37826661582919e-05
9 30 0.008 0.009 0.0085 0.0020152835 1270475493 4.61897826674221e-05
9 31 0.009 0.01 0.0095 0.0022375678 826851822 5.63476569888554e-05
9 32 0.01 0.011 0.0105 0.0025500948 514348467 6.06066557940499e-05
9 33 0.011 0.012 0.0115 0.0026318894 306125046 7.6907488674234e-05
9 34 0.012 0.013 0.0125 0.0029137761 174345770 9.88131246364569e-05
9 35 0.013 0.014 0.0134 0.0031284657 95159645 0.000139627432051691
9 36 0.014 0.015 0.0144 0.0034278342 49813719 0.000216024387804257
9 37 0.015 0.016 0.0154 0.0038303788 25059560 0.000311665863385945
9 38 0.016 0.017 0.0164 0.0038155447 12126254 0.00043385872337265
9 39 0.017 0.018 0.0174 0.0040704039 5674424 0.000530787267028697
9 40 0.018 0.019 0.0184 0.0043510335 2574626 0.000959620547720767
9 41 0.019 0.02 0.0194 0.0060152434 1144742 0.00154298592675725
9 42 0.02 0.021 0.0204 0.0067520503 505239 0.00214111502225816
9 43 0.021 0.023 0.0218 0.006715551 338997 0.00228149042419813
9 44 0.023 0.026 0.0242 0.0082423399 127524 0.00381882986490648
9 45 0.026 0.03 0.0278 0.0139649889 77713 0.00548537904978931
9 46 0.03 0.04 0.0344 0.0224265467 109890 0.00378827137298128
9 47 0.04 0.05 0.0444 0.0291439646 55351 0.00557217955631183
9 48 0.05 0.065 0.0566 0.0302053786 40756 0.00603458680302479
9 49 0.065 0.1 0.079 0.0431252209 35107 0.0076971696531714
9 50 0.1 0.13 0.1159 0.0579649157 25555 0.00823010253778586
9 51 0.13 0.2 0.1475 0.0641276826 21797 0.00992581613406258
9 52 0.2 0.35 0.2523 0.0887812266 8588 0.0140144722128742
9 53 0.35 0.72 0.501059496699269 0.262027364517636 19417 0.0107155999785769
9 54 0.72 1.05 0.9985 0.7105728373 156 0.153280179177489
10 1 -0.3 -0.02 -0.0209 -0.0040752816 278607 0.00297647204270194
10 2 -0.02 -0.019 -0.0194 -0.0050346242 518948 0.00201739511806705
10 3 -0.019 -0.018 -0.0184 -0.0062768057 1371769 0.00122355544999135
10 4 -0.018 -0.017 -0.0174 -0.006654749 3432634 0.000679065679682862
10 5 -0.017 -0.016 -0.0164 -0.0052369542 8168614 0.000532410892086232
10 6 -0.016 -0.015 -0.0154 -0.0053101851 18400141 0.000370487856250438
10 7 -0.015 -0.014 -0.0144 -0.0046307262 39335890 0.000231760739085631
10 8 -0.014 -0.013 -0.0134 -0.0043303639 79804269 0.000162677251438418
10 9 -0.013 -0.012 -0.0124 -0.0039374417 153698810 0.000125069632975052
10 10 -0.012 -0.011 -0.0115 -0.0036496607 281009576 9.10270014900375e-05
10 11 -0.011 -0.01 -0.0105 -0.0033035261 487739581 7.52367985548787e-05
10 12 -0.01 -0.009 -0.0095 -0.0030446562 804038550 5.36059444967363e-05
10 13 -0.009 -0.008 -0.0085 -0.0026944556 1258981463 4.84346136231243e-05
10 14 -0.008 -0.007 -0.0075 -0.0023244191 1873205779 3.85655313648171e-05
10 15 -0.007 -0.006 -0.0065 -0.0020191402 2648568766 3.72160952229219e-05
10 16 -0.006 -0.005 -0.0055 -0.001710708 3559805757 3.04489852107042e-05
10 17 -0.005 -0.004 -0.0045 -0.0014187588 4548843773 2.61210720712103e-05
10 18 -0.004 -0.003 -0.0035 -0.0010773886 5528302343 2.11412963262011e-05
10 19 -0.003 -0.002 -0.0025 -0.0008167035 6391183376 2.10161632327742e-05
10 20 -0.002 -0.001 -0.0015 -0.0004730589 7030635042 1.67871563462864e-05
10 21 -0.001 0 -5e-04 -0.0001481474 7361397827 1.72407589871385e-05
10 22 0 0.001 5e-04 0.0001311666 7338079805 1.58145677399505e-05
10 23 0.001 0.002 0.0015 0.0004671536 6966311491 1.92369484624472e-05
10 24 0.002 0.003 0.0025 0.0007875206 6300302582 1.75141394278852e-05
10 25 0.003 0.004 0.0035 0.0011016518 5430155047 2.08726876133324e-05
10 26 0.004 0.005 0.0045 0.0014342747 4461536321 2.6487112880299e-05
10 27 0.005 0.006 0.0055 0.0016889791 3495738305 3.1384859194536e-05
10 28 0.006 0.007 0.0065 0.0020758049 2612910446 3.36049437729603e-05
10 29 0.007 0.008 0.0075 0.0023327577 1864284799 3.77973369575058e-05
10 30 0.008 0.009 0.0085 0.002621079 1269971278 4.81716701685013e-05
10 31 0.009 0.01 0.0095 0.0029794001 826525278 6.16053089906092e-05
10 32 0.01 0.011 0.0105 0.0033749312 514147279 7.06314612118293e-05
10 33 0.011 0.012 0.0115 0.0035427366 306005560 9.77331574422151e-05
10 34 0.012 0.013 0.0125 0.0039318039 174277279 0.000120225039521419
10 35 0.013 0.014 0.0134 0.0041945114 95123169 0.000151198240868449
10 36 0.014 0.015 0.0144 0.0044775028 49794670 0.000206774482451278
10 37 0.015 0.016 0.0154 0.0049138313 25049697 0.000294424379324352
10 38 0.016 0.017 0.0164 0.0056531336 12121700 0.000389913278315871
10 39 0.017 0.018 0.0174 0.0045362781 5672207 0.00064230856937655
10 40 0.018 0.019 0.0184 0.0047058046 2573544 0.000762356980945769
10 41 0.019 0.02 0.0194 0.0055816977 1144263 0.0012868120232822
10 42 0.02 0.021 0.0204 0.0070844062 505048 0.00188173921376805
10 43 0.021 0.023 0.0218 0.0071576602 338809 0.0024873662093337
10 44 0.023 0.026 0.0242 0.0095294596 127455 0.00371924052806767
10 45 0.026 0.03 0.0278 0.0146237951 77665 0.00561544247683152
10 46 0.03 0.04 0.0344 0.0247584585 109832 0.00421836396000748
10 47 0.04 0.05 0.0444 0.0278314567 55298 0.00563409014010796
10 48 0.05 0.065 0.0566 0.031867197 40722 0.00793527951709587
10 49 0.065 0.1 0.079 0.0415359215 35088 0.00781678582739293
10 50 0.1 0.13 0.1159 0.0776453512 25531 0.00892966669616275
10 51 0.13 0.2 0.1475 0.0912052139 21787 0.0100353514953524
10 52 0.2 0.35 0.2523 0.1459003867 8584 0.015007850034435
10 53 0.35 0.72 0.501055269117381 0.306419423005348 19412 0.0108320864397395
10 54 0.72 1.05 0.9985 0.8014122588 156 0.151172446831506
13 1 -0.3 -0.02 -0.0209 -0.0024583972 287810 0.00239055881671085
13 2 -0.02 -0.019 -0.0194 -0.0027079948 536282 0.00165976731790743
13 3 -0.019 -0.018 -0.0184 -0.0034093007 1417175 0.00121706599043622
13 4 -0.018 -0.017 -0.0174 -0.0033387357 3546146 0.000725995679656917
13 5 -0.017 -0.016 -0.0164 -0.0024068272 8437753 0.000442341242652765
13 6 -0.016 -0.015 -0.0154 -0.0026053652 19008583 0.000356753065845829
13 7 -0.015 -0.014 -0.0144 -0.0027310037 40635929 0.000222851239354119
13 8 -0.014 -0.013 -0.0134 -0.002338767 82440679 0.000151472440099029
13 9 -0.013 -0.012 -0.0124 -0.0022156167 158773291 0.000120706252078627
13 10 -0.012 -0.011 -0.0115 -0.0019607473 290287152 8.17922664099387e-05
13 11 -0.011 -0.01 -0.0105 -0.0018380039 503846507 6.72868750133102e-05
13 12 -0.01 -0.009 -0.0095 -0.0016705482 830579384 4.82905179424119e-05
13 13 -0.009 -0.008 -0.0085 -0.0015211632 1300523187 4.90340114753385e-05
13 14 -0.008 -0.007 -0.0075 -0.0012903672 1935008451 3.80868903804294e-05
13 15 -0.007 -0.006 -0.0065 -0.0011374249 2735916447 2.94410306530963e-05
13 16 -0.006 -0.005 -0.0055 -0.0009717127 3677222254 2.42222013242996e-05
13 17 -0.005 -0.004 -0.0045 -0.0007904555 4698892506 2.50617072075549e-05
13 18 -0.004 -0.003 -0.0035 -0.0006061809 5710646023 1.95875668772014e-05
13 19 -0.003 -0.002 -0.0025 -0.0004417414 6601961357 1.82444211497456e-05
13 20 -0.002 -0.001 -0.0015 -0.000281391 7262523391 1.79505637860236e-05
13 21 -0.001 0 -5e-04 -9.92819e-05 7604184419 1.51362260700337e-05
13 22 0 0.001 5e-04 5.55882e-05 7580109739 1.53769584921986e-05
13 23 0.001 0.002 0.0015 0.0002650465 7196064288 1.71090214044813e-05
13 24 0.002 0.003 0.0025 0.0004426093 6508119282 1.75006852722813e-05
13 25 0.003 0.004 0.0035 0.0006146186 5609278452 2.03622521733483e-05
13 26 0.004 0.005 0.0045 0.000796229 4608719846 2.39422911828092e-05
13 27 0.005 0.006 0.0055 0.000939268 3611098019 2.62220538739333e-05
13 28 0.006 0.007 0.0065 0.001190845 2699144564 2.66022914310893e-05
13 29 0.007 0.008 0.0075 0.0013303024 1925812859 4.08528549860452e-05
13 30 0.008 0.009 0.0085 0.0015064354 1311911029 4.28307394364947e-05
13 31 0.009 0.01 0.0095 0.0016659914 853828552 5.53613986395566e-05
13 32 0.01 0.011 0.0105 0.0019750032 531133880 6.12933553988863e-05
13 33 0.011 0.012 0.0115 0.0020010619 316113535 8.09482848840865e-05
13 34 0.012 0.013 0.0125 0.0020937479 180038250 9.77387729650187e-05
13 35 0.013 0.014 0.0134 0.0024574649 98269039 0.000145026309768283
13 36 0.014 0.015 0.0144 0.0022928815 51442916 0.000223835369434218
13 37 0.015 0.016 0.0154 0.0027070428 25878107 0.000282957565540028
13 38 0.016 0.017 0.0164 0.0028102272 12522258 0.000403814123773474
13 39 0.017 0.018 0.0174 0.0035168523 5860897 0.000478816165484356
13 40 0.018 0.019 0.0184 0.003261581 2658302 0.000871171426316456
13 41 0.019 0.02 0.0194 0.0040890245 1182525 0.00134560581241177
13 42 0.02 0.021 0.0204 0.0057968754 521771 0.0019337152748846
13 43 0.021 0.023 0.0218 0.0063176785 350175 0.00239544974470427
13 44 0.023 0.026 0.0242 0.008139226 131880 0.00377161615715996
13 45 0.026 0.03 0.0278 0.0128782734 80353 0.00579296737501881
13 46 0.03 0.04 0.0344 0.0166189955 113568 0.00404308259100824
13 47 0.04 0.05 0.0444 0.0165244821 57343 0.00579770057960905
13 48 0.05 0.065 0.0566 0.0150984915 42173 0.00789140645846483
13 49 0.065 0.1 0.079 0.0342852962 36295 0.00839102296632407
13 50 0.1 0.13 0.1159 0.0451370961 26378 0.00896608452914546
13 51 0.13 0.2 0.1475 0.0452693875 22486 0.00819366479512789
13 52 0.2 0.35 0.2523 0.0687335723 8873 0.0158349275129397
13 53 0.35 0.72 0.501144662064747 0.187041068059948 20001 0.00984350686156656
13 54 0.72 1.05 0.9986 0.3767572862 159 0.0945435019325954
14 1 -0.3 -0.02 -0.0209 -0.0028045671 287784 0.00260893730837773
14 2 -0.02 -0.019 -0.0194 -0.0041628358 536213 0.00173440707092763
14 3 -0.019 -0.018 -0.0184 -0.0035899995 1416977 0.00139497062585929
14 4 -0.018 -0.017 -0.0174 -0.0044704568 3545539 0.000767282344970396
14 5 -0.017 -0.016 -0.0164 -0.0024903789 8436045 0.000466401385812153
14 6 -0.016 -0.015 -0.0154 -0.0026677734 19004929 0.000336090246704846
14 7 -0.015 -0.014 -0.0144 -0.0025049317 40627886 0.000245969792019619
14 8 -0.014 -0.013 -0.0134 -0.002224443 82424042 0.000153501481786178
14 9 -0.013 -0.012 -0.0124 -0.0020640935 158743525 0.000114484856453766
14 10 -0.012 -0.011 -0.0115 -0.0019139514 290230415 8.39109591890083e-05
14 11 -0.011 -0.01 -0.0105 -0.0017247247 503745483 7.00064252940452e-05
14 12 -0.01 -0.009 -0.0095 -0.0015424783 830409360 5.16689732235801e-05
14 13 -0.009 -0.008 -0.0085 -0.0014238947 1300250962 4.27620263192857e-05
14 14 -0.008 -0.007 -0.0075 -0.0012570346 1934598344 3.37914677060654e-05
14 15 -0.007 -0.006 -0.0065 -0.0010803121 2735329756 3.45928493874735e-05
14 16 -0.006 -0.005 -0.0055 -0.0009259993 3676427454 2.64049191830402e-05
14 17 -0.005 -0.004 -0.0045 -0.0007534381 4697855903 2.07530084248209e-05
14 18 -0.004 -0.003 -0.0035 -0.0006202879 5709386285 1.95300969703547e-05
14 19 -0.003 -0.002 -0.0025 -0.0004277009 6600482357 1.62490066955318e-05
14 20 -0.002 -0.001 -0.0015 -0.0002660187 7260885197 1.70480997600359e-05
14 21 -0.001 0 -5e-04 -9.56136e-05 7602468411 1.58004668349808e-05
14 22 0 0.001 5e-04 7.35551e-05 7578389103 1.45949848374729e-05
14 23 0.001 0.002 0.0015 0.0002258877 7194433247 1.62521067853225e-05
14 24 0.002 0.003 0.0025 0.0004336735 6506660217 1.66394419926107e-05
14 25 0.003 0.004 0.0035 0.000604869 5608013133 1.88481256303644e-05
14 26 0.004 0.005 0.0045 0.0007596564 4607697152 2.03210677319474e-05
14 27 0.005 0.006 0.0055 0.0009130664 3610299267 2.32343401436934e-05
14 28 0.006 0.007 0.0065 0.0010809449 2698561975 3.07909835151098e-05
14 29 0.007 0.008 0.0075 0.0012964831 1925402401 3.70123082913522e-05
14 30 0.008 0.009 0.0085 0.0014742833 1311637666 4.30911960230935e-05
14 31 0.009 0.01 0.0095 0.0016154163 853655930 5.2041354905121e-05
14 32 0.01 0.011 0.0105 0.0018304967 531030827 6.89132569382573e-05
14 33 0.011 0.012 0.0115 0.001924298 316053914 8.76174835280215e-05
14 34 0.012 0.013 0.0125 0.0022493211 180006343 0.00011098704587839
14 35 0.013 0.014 0.0134 0.0022971787 98252424 0.00013864968764036
14 36 0.014 0.015 0.0144 0.0025090137 51435091 0.000164856452684928
14 37 0.015 0.016 0.0154 0.0024672037 25875528 0.000258310361739295
14 38 0.016 0.017 0.0164 0.0030534228 12520947 0.000451060661428117
14 39 0.017 0.018 0.0174 0.0029572227 5860178 0.000579156150722745
14 40 0.018 0.019 0.0184 0.0039944461 2658064 0.000876201670589408
14 41 0.019 0.02 0.0194 0.0042620555 1182486 0.00125572633098656
14 42 0.02 0.021 0.0204 0.0017259575 521755 0.00197777721717575
14 43 0.021 0.023 0.0218 0.0033714734 350144 0.00235334984909108
14 44 0.023 0.026 0.0242 0.0082579254 131825 0.00367093963573631
14 45 0.026 0.03 0.0278 0.0144867709 80331 0.00489289577826878
14 46 0.03 0.04 0.0344 0.0188214904 113512 0.00438686118004201
14 47 0.04 0.05 0.0444 0.0121770953 57318 0.00598458081348016
14 48 0.05 0.065 0.0566 0.0229318622 42151 0.00669204840787318
14 49 0.065 0.1 0.079 0.0259448189 36272 0.00720090095197628
14 50 0.1 0.13 0.1159 0.0450071933 26350 0.00859743351536357
14 51 0.13 0.2 0.1475 0.050967701 22479 0.00963574283623196
14 52 0.2 0.35 0.2523 0.100917667 8868 0.0180706537953638
14 53 0.35 0.72 0.501175758601415 0.173070877579473 20000 0.0108931152246712
14 54 0.72 1.05 0.9986 0.4922443971 159 0.122622923583802
15 1 -0.3 -0.02 -0.0209 -0.0019163141 213683 0.00305877088269103
15 2 -0.02 -0.019 -0.0194 -0.0024573369 397791 0.0022595670040296
15 3 -0.019 -0.018 -0.0184 -0.0006059063 1050935 0.0013420352120981
15 4 -0.018 -0.017 -0.0174 -0.0014892825 2630041 0.000889574553942907
15 5 -0.017 -0.016 -0.0164 -0.0013443351 6261141 0.000528210467795377
15 6 -0.016 -0.015 -0.0154 -0.0012046568 14100026 0.000418034311874408
15 7 -0.015 -0.014 -0.0144 -0.0010126602 30150549 0.000257296424464554
15 8 -0.014 -0.013 -0.0134 -0.0010323773 61168772 0.000186546170501122
15 9 -0.013 -0.012 -0.0124 -0.0011288888 117832122 0.000128997753702622
15 10 -0.012 -0.011 -0.0115 -0.0010546561 215438495 0.000109628611117971
15 11 -0.011 -0.01 -0.0105 -0.0008793429 373942845 7.85793049952072e-05
15 12 -0.01 -0.009 -0.0095 -0.0007803944 616458645 6.13634235495714e-05
15 13 -0.009 -0.008 -0.0085 -0.0007320634 965301663 4.71609479575066e-05
15 14 -0.008 -0.007 -0.0075 -0.0006254723 1436253093 3.65645547086412e-05
15 15 -0.007 -0.006 -0.0065 -0.0005348985 2030812287 3.65073220097395e-05
15 16 -0.006 -0.005 -0.0055 -0.0004562552 2729651406 2.89889240457572e-05
15 17 -0.005 -0.004 -0.0045 -0.0003751403 3488143247 2.25722108967692e-05
15 18 -0.004 -0.003 -0.0035 -0.0002864754 4239301956 2.06604963756125e-05
15 19 -0.003 -0.002 -0.0025 -0.0002067493 4901053664 1.5632228652653e-05
15 20 -0.002 -0.001 -0.0015 -0.0001368751 5391471610 1.87215046875664e-05
15 21 -0.001 0 -5e-04 -4.08048e-05 5645139583 1.64599654962781e-05
15 22 0 0.001 5e-04 3.24262e-05 5627216735 1.94642114078349e-05
15 23 0.001 0.002 0.0015 0.0001049971 5342134233 1.65254798942868e-05
15 24 0.002 0.003 0.0025 0.0001996522 4831298764 1.91666953477735e-05
15 25 0.003 0.004 0.0035 0.0002888749 4163898693 2.42006265324194e-05
15 26 0.004 0.005 0.0045 0.0003712624 3421134312 2.51026476907404e-05
15 27 0.005 0.006 0.0055 0.0004514159 2680478496 2.6564996188837e-05
15 28 0.006 0.007 0.0065 0.0005327234 2003458708 3.12501033393814e-05
15 29 0.007 0.008 0.0075 0.000621029 1429398690 3.75073460522385e-05
15 30 0.008 0.009 0.0085 0.0007457513 973645453 4.76768018680448e-05
15 31 0.009 0.01 0.0095 0.0008980224 633654983 6.0126672684933e-05
15 32 0.01 0.011 0.0105 0.0008840636 394151517 6.2190253317325e-05
15 33 0.011 0.012 0.0115 0.0010104122 234568437 0.000100795050806391
15 34 0.012 0.013 0.0125 0.0009780857 133577963 0.00013395627326674
15 35 0.013 0.014 0.0134 0.0009970918 72909543 0.000175620247988409
15 36 0.014 0.015 0.0144 0.0014401867 38161528 0.000216009523779839
15 37 0.015 0.016 0.0154 0.0011186849 19195105 0.000292282381530905
15 38 0.016 0.017 0.0164 0.001153646 9285171 0.000429045602623736
15 39 0.017 0.018 0.0174 0.0028400757 4347216 0.000656134770936577
15 40 0.018 0.019 0.0184 0.0024301053 1969904 0.000934297257158769
15 41 0.019 0.02 0.0194 0.0049873201 875881 0.00148339918593377
15 42 0.02 0.021 0.0204 0.0057164866 385517 0.00223664813955562
15 43 0.021 0.023 0.0218 0.0049204865 258501 0.0025850767119639
15 44 0.023 0.026 0.0242 0.0153001419 96379 0.00444279194473261
15 45 0.026 0.03 0.0278 0.0163188203 58262 0.0054931708062705
15 46 0.03 0.04 0.0344 0.0302214288 81931 0.00553299199989804
15 47 0.04 0.05 0.0444 0.0328246302 41443 0.00746951998808933
15 48 0.05 0.065 0.0565 0.0425495917 30400 0.00793752045047701
15 49 0.065 0.1 0.079 0.0411545505 26329 0.00898433619128975
15 50 0.1 0.13 0.1159 0.075072906 19174 0.00968966042076105
15 51 0.13 0.2 0.1476 0.0648776503 16357 0.0119325067574691
15 52 0.2 0.35 0.2522 0.0902158135 6365 0.0167833781799923
15 53 0.35 0.72 0.501171598663558 0.190093002738283 15139 0.0114742071976301
15 54 0.72 1.05 0.9983 0.4469067234 120 0.121146351235159
16 1 -0.3 -0.02 -0.0209 -0.0005056908 287956 0.00257641090728472
16 2 -0.02 -0.019 -0.0194 -0.002332105 536535 0.00201580979206067
16 3 -0.019 -0.018 -0.0184 -0.0021577802 1417637 0.00115565632632033
16 4 -0.018 -0.017 -0.0174 -0.0012708346 3547239 0.000775102260816608
16 5 -0.017 -0.016 -0.0164 -0.0015207439 8440687 0.000456713764160033
16 6 -0.016 -0.015 -0.0154 -0.001092665 19014228 0.000367015975420945
16 7 -0.015 -0.014 -0.0144 -0.0010972415 40648752 0.00022687108396037
16 8 -0.014 -0.013 -0.0134 -0.0010020638 82465402 0.00014113031504777
16 9 -0.013 -0.012 -0.0124 -0.0010777634 158822107 0.000110510355429485
16 10 -0.012 -0.011 -0.0115 -0.0009754977 290374849 8.66193105331891e-05
16 11 -0.011 -0.01 -0.0105 -0.0009121114 503996146 6.14400782648825e-05
16 12 -0.01 -0.009 -0.0095 -0.0008808232 830821737 4.45511571841655e-05
16 13 -0.009 -0.008 -0.0085 -0.0007868858 1300897217 3.94478895470886e-05
16 14 -0.008 -0.007 -0.0075 -0.0006738754 1935555455 3.12281785813253e-05
16 15 -0.007 -0.006 -0.0065 -0.0005551378 2736690002 2.80416933884531e-05
16 16 -0.006 -0.005 -0.0055 -0.0004657796 3678249354 2.32878978196466e-05
16 17 -0.005 -0.004 -0.0045 -0.0004146026 4700184261 2.05812569428109e-05
16 18 -0.004 -0.003 -0.0035 -0.0003137372 5712201983 1.73560846997501e-05
16 19 -0.003 -0.002 -0.0025 -0.0002121983 6603760145 1.58904985131745e-05
16 20 -0.002 -0.001 -0.0015 -0.0001421931 7264485941 1.55032217595118e-05
16 21 -0.001 0 -5e-04 -5.67817e-05 7606233008 1.66831181877572e-05
16 22 0 0.001 5e-04 4.85833e-05 7582132234 1.47502979231714e-05
16 23 0.001 0.002 0.0015 0.0001313434 7197985210 1.36304778015669e-05
16 24 0.002 0.003 0.0025 0.0002060429 6509869119 1.73734265261856e-05
16 25 0.003 0.004 0.0035 0.0003185933 5610793319 2.07351948663405e-05
16 26 0.004 0.005 0.0045 0.0004071672 4609972993 2.04573237355926e-05
16 27 0.005 0.006 0.0055 0.0004748149 3612090687 2.48555550995346e-05
16 28 0.006 0.007 0.0065 0.0005510862 2699902450 3.04647925664277e-05
16 29 0.007 0.008 0.0075 0.0006829876 1926351226 3.70927122482225e-05
16 30 0.008 0.009 0.0085 0.0007259521 1312288766 4.18183000515208e-05
16 31 0.009 0.01 0.0095 0.000893777 854080968 4.74272376706477e-05
16 32 0.01 0.011 0.0105 0.0008762091 531291009 6.5000247279149e-05
16 33 0.011 0.012 0.0115 0.0009998205 316211680 8.41203973623133e-05
16 34 0.012 0.013 0.0125 0.0010118682 180097446 0.000107216344019404
16 35 0.013 0.014 0.0134 0.0011632301 98303144 0.00013467219101259
16 36 0.014 0.015 0.0144 0.001242682 51461115 0.000189639695274825
16 37 0.015 0.016 0.0154 0.0014930416 25887613 0.000306504063361856
16 38 0.016 0.017 0.0164 0.0014628866 12527908 0.000386867268844368
16 39 0.017 0.018 0.0174 0.0005645032 5863402 0.000636898831272901
16 40 0.018 0.019 0.0184 0.0012529778 2659659 0.000878856066401902
16 41 0.019 0.02 0.0194 0.0023222762 1183210 0.00132791145106678
16 42 0.02 0.021 0.0204 0.0014969457 522039 0.00187148856944276
16 43 0.021 0.023 0.0218 0.0040081477 350382 0.00240037646628804
16 44 0.023 0.026 0.0242 0.0039342305 131902 0.00380224581409605
16 45 0.026 0.03 0.0278 0.0082373475 80361 0.00510847239479724
16 46 0.03 0.04 0.0344 0.0072938173 113539 0.00438661320555646
16 47 0.04 0.05 0.0444 0.0227532363 57317 0.00595028338131065
16 48 0.05 0.065 0.0566 0.0121120687 42143 0.00681936629723472
16 49 0.065 0.1 0.079 0.0233242994 36287 0.00727226920039935
16 50 0.1 0.13 0.1159 0.0369027919 26351 0.00789581771745096
16 51 0.13 0.2 0.1475 0.0276086693 22480 0.0108205764835834
16 52 0.2 0.35 0.2523 0.0552332039 8879 0.0186518678706789
16 53 0.35 0.72 0.501149691642491 0.126080980568355 20004 0.0108098901265466
16 54 0.72 1.05 0.9985 0.2478360575 157 0.110405774499653
17 1 -0.3 -0.02 -0.0209 -0.0047994158 281090 0.00250282703404916
17 2 -0.02 -0.019 -0.0194 -0.005336013 523753 0.0018162196284418
17 3 -0.019 -0.018 -0.0184 -0.0046901689 1384639 0.00118821891195341
17 4 -0.018 -0.017 -0.0174 -0.0047316439 3464065 0.00070981096797607
17 5 -0.017 -0.016 -0.0164 -0.0037377608 8244523 0.000479359902717483
17 6 -0.016 -0.015 -0.0154 -0.0036871588 18572180 0.000351947093266922
17 7 -0.015 -0.014 -0.0144 -0.003409186 39703996 0.000243003401298042
17 8 -0.014 -0.013 -0.0134 -0.0032236574 80552794 0.000179119059688481
17 9 -0.013 -0.012 -0.0124 -0.0029323931 155142911 0.000119046516903435
17 10 -0.012 -0.011 -0.0115 -0.0027455881 283650413 8.49484326632167e-05
17 11 -0.011 -0.01 -0.0105 -0.0023844798 492337179 6.76519681577242e-05
17 12 -0.01 -0.009 -0.0095 -0.0021973793 811617636 5.57836948525002e-05
17 13 -0.009 -0.008 -0.0085 -0.002008784 1270837041 4.61874552163529e-05
17 14 -0.008 -0.007 -0.0075 -0.0017393941 1890860104 3.81455707615263e-05
17 15 -0.007 -0.006 -0.0065 -0.0015464061 2673525105 3.57046288324063e-05
17 16 -0.006 -0.005 -0.0055 -0.0012850923 3593418668 2.68789175284624e-05
17 17 -0.005 -0.004 -0.0045 -0.0010353098 4591800159 2.45664376081425e-05
17 18 -0.004 -0.003 -0.0035 -0.0008468199 5580514077 1.88197757965391e-05
17 19 -0.003 -0.002 -0.0025 -0.0006056295 6451569917 2.01608935284539e-05
17 20 -0.002 -0.001 -0.0015 -0.0003655296 7097090058 1.80354771479544e-05
17 21 -0.001 0 -5e-04 -0.0001430972 7431002351 1.63094049916342e-05
17 22 0 0.001 5e-04 0.0001059515 7407467782 1.68736835842224e-05
17 23 0.001 0.002 0.0015 0.0003280623 7032186099 1.65068511384264e-05
17 24 0.002 0.003 0.0025 0.0005699425 6359861323 1.87079499965876e-05
17 25 0.003 0.004 0.0035 0.0008206996 5481490197 2.19193953946445e-05
17 26 0.004 0.005 0.0045 0.0010597312 4503698728 2.34810083608601e-05
17 27 0.005 0.006 0.0055 0.0012731204 3528813859 2.95903329375322e-05
17 28 0.006 0.007 0.0065 0.0015402006 2637633216 3.3856636614924e-05
17 29 0.007 0.008 0.0075 0.0018332887 1881894796 4.05912598566236e-05
17 30 0.008 0.009 0.0085 0.0020805763 1281978263 4.8233586268616e-05
17 31 0.009 0.01 0.0095 0.0023240973 834341701 5.99339380241407e-05
17 32 0.01 0.011 0.0105 0.0025926834 519007974 7.34949796274933e-05
17 33 0.011 0.012 0.0115 0.0029591078 308892915 8.575703143012e-05
17 34 0.012 0.013 0.0125 0.0031255337 175923833 0.000107811123668746
17 35 0.013 0.014 0.0134 0.0033845376 96021084 0.000147770014490001
17 36 0.014 0.015 0.0144 0.0037651447 50264117 0.000173670856255723
17 37 0.015 0.016 0.0154 0.0039168716 25285149 0.000308458254418359
17 38 0.016 0.017 0.0164 0.0041457044 12235342 0.000472877267824838
17 39 0.017 0.018 0.0174 0.0055477369 5726871 0.000659474640207698
17 40 0.018 0.019 0.0184 0.0051386612 2596895 0.000920188642056665
17 41 0.019 0.02 0.0194 0.0056401135 1155486 0.00141657242525188
17 42 0.02 0.021 0.0204 0.0066642328 509811 0.00205806136215921
17 43 0.021 0.023 0.0218 0.0072968468 342059 0.00256261691909793
17 44 0.023 0.026 0.0242 0.0111966354 128819 0.00400981174483841
17 45 0.026 0.03 0.0278 0.0142109696 78357 0.00547617008218732
17 46 0.03 0.04 0.0344 0.011993674 110662 0.00436040975747094
17 47 0.04 0.05 0.0444 0.017512536 55864 0.00527111721758574
17 48 0.05 0.065 0.0566 0.0205443348 41117 0.00612999512729553
17 49 0.065 0.1 0.079 0.0260138026 35371 0.00822360543153463
17 50 0.1 0.13 0.1159 0.0465391656 25705 0.00938049899612891
17 51 0.13 0.2 0.1475 0.0604870391 21900 0.00935239640919035
17 52 0.2 0.35 0.2523 0.0825149753 8639 0.0177389769523212
17 53 0.35 0.72 0.501207169145907 0.186262637342331 19533 0.0102524272086033
17 54 0.72 1.05 0.9986 0.4166932325 158 0.114079319980365
18 1 -0.3 -0.02 -0.0209 -0.0058838005 277172 0.00247038597923008
18 2 -0.02 -0.019 -0.0194 -0.0036583544 516376 0.0020749898461946
18 3 -0.019 -0.018 -0.0184 -0.0041522725 1364751 0.00123229931486055
18 4 -0.018 -0.017 -0.0174 -0.0048617312 3414869 0.000702723241615979
18 5 -0.017 -0.016 -0.0164 -0.0044381032 8126265 0.000505677425949851
18 6 -0.016 -0.015 -0.0154 -0.0038281913 18307022 0.000345025919597024
18 7 -0.015 -0.014 -0.0144 -0.0035758556 39138245 0.000190890765857323
18 8 -0.014 -0.013 -0.0134 -0.0034923851 79403845 0.00016887603098183
18 9 -0.013 -0.012 -0.0124 -0.0030931925 152926926 0.000130596433554586
18 10 -0.012 -0.011 -0.0115 -0.0029285225 279604474 0.000101980082863082
18 11 -0.011 -0.01 -0.0105 -0.0026432087 485309705 6.35438998111646e-05
18 12 -0.01 -0.009 -0.0095 -0.0023898345 800034420 5.42305396310737e-05
18 13 -0.009 -0.008 -0.0085 -0.0022574851 1252719297 4.68712540705368e-05
18 14 -0.008 -0.007 -0.0075 -0.0019130415 1863887886 3.85241335485023e-05
18 15 -0.007 -0.006 -0.0065 -0.0016550824 2635427199 3.64056336956991e-05
18 16 -0.006 -0.005 -0.0055 -0.0014288834 3542108320 2.69987317030183e-05
18 17 -0.005 -0.004 -0.0045 -0.0011569854 4526321595 2.62402573611049e-05
18 18 -0.004 -0.003 -0.0035 -0.0009281467 5500955196 2.20153619742299e-05
18 19 -0.003 -0.002 -0.0025 -0.0006840333 6359612182 1.93982692612245e-05
18 20 -0.002 -0.001 -0.0015 -0.0004193299 6995928231 1.90465353726876e-05
18 21 -0.001 0 -5e-04 -0.0001422965 7325069985 1.54984195350419e-05
18 22 0 0.001 5e-04 0.0001164856 7301869799 1.68459252917916e-05
18 23 0.001 0.002 0.0015 0.000350877 6931927489 1.50306328537331e-05
18 24 0.002 0.003 0.0025 0.0006395198 6269216429 2.01867765710452e-05
18 25 0.003 0.004 0.0035 0.0008988667 5403337673 2.38738928664264e-05
18 26 0.004 0.005 0.0045 0.0011709317 4439494016 2.63286872883157e-05
18 27 0.005 0.006 0.0055 0.0014390993 3478478679 3.09289155737017e-05
18 28 0.006 0.007 0.0065 0.0016984512 2599972651 3.61358936652506e-05
18 29 0.007 0.008 0.0075 0.0020293151 1855028780 4.10380367699118e-05
18 30 0.008 0.009 0.0085 0.0022727548 1263659117 5.33715595898361e-05
18 31 0.009 0.01 0.0095 0.0025422613 822399563 6.2923863494566e-05
18 32 0.01 0.011 0.0105 0.0028320333 511572702 7.81462768804044e-05
18 33 0.011 0.012 0.0115 0.0031616338 304461545 8.67580337445927e-05
18 34 0.012 0.013 0.0125 0.0034351208 173401849 0.000113650280395616
18 35 0.013 0.014 0.0134 0.0038804213 94637195 0.00016199461793637
18 36 0.014 0.015 0.0144 0.0042655455 49540918 0.000200435816647126
18 37 0.015 0.016 0.0154 0.0043077935 24917739 0.000287162243698816
18 38 0.016 0.017 0.0164 0.0045973466 12056870 0.00042370853194656
18 39 0.017 0.018 0.0174 0.0049498101 5643245 0.000630092975108555
18 40 0.018 0.019 0.0184 0.0056672993 2558776 0.000915662823578241
18 41 0.019 0.02 0.0194 0.006566863 1138294 0.00139989204965679
18 42 0.02 0.021 0.0204 0.005925132 502198 0.00181800516062339
18 43 0.021 0.023 0.0218 0.0109449863 337038 0.00263818200799049
18 44 0.023 0.026 0.0242 0.0170529408 126906 0.00414827735323669
18 45 0.026 0.03 0.0278 0.0075181 77394 0.00506227260341545
18 46 0.03 0.04 0.0344 0.0128351952 109307 0.00435844202961595
18 47 0.04 0.05 0.0444 0.0235343713 55171 0.00581743922184343
18 48 0.05 0.065 0.0565 0.0251092115 40581 0.00831240992133435
18 49 0.065 0.1 0.079 0.0310617045 34912 0.00779523750587097
18 50 0.1 0.13 0.1159 0.051137776 25342 0.00993695102180936
18 51 0.13 0.2 0.1475 0.0559124168 21602 0.0107334981578729
18 52 0.2 0.35 0.2523 0.0845458012 8565 0.0167795712168054
18 53 0.35 0.72 0.501288082919506 0.20920577188619 19230 0.0118185970806449
18 54 0.72 1.05 0.9983 0.4215930434 149 0.120771441208118
19 1 -0.3 -0.02 -0.0209 0.0002496088 286869 0.00259356870384429
19 2 -0.02 -0.019 -0.0194 -0.0017678998 534607 0.00193364053320452
19 3 -0.019 -0.018 -0.0184 -0.0032425359 1412533 0.00113744766737749
19 4 -0.018 -0.017 -0.0174 -0.0020361729 3534203 0.000760178793903905
19 5 -0.017 -0.016 -0.0164 -0.001627524 8410006 0.000519850858183767
19 6 -0.016 -0.015 -0.0154 -0.0012547392 18945578 0.000280930717096291
19 7 -0.015 -0.014 -0.0144 -0.0013323584 40500230 0.00024903051638883
19 8 -0.014 -0.013 -0.0134 -0.0012419024 82167300 0.000159370211310869
19 9 -0.013 -0.012 -0.0124 -0.0012246559 158247540 0.00010322025512233
19 10 -0.012 -0.011 -0.0115 -0.0011233992 289325216 7.52787436329881e-05
19 11 -0.011 -0.01 -0.0105 -0.0010312382 502178981 6.6710057017539e-05
19 12 -0.01 -0.009 -0.0095 -0.0009056449 827821905 5.38931573739283e-05
19 13 -0.009 -0.008 -0.0085 -0.0008359097 1296203107 4.52905021371653e-05
19 14 -0.008 -0.007 -0.0075 -0.0007713116 1928572539 3.52138576713237e-05
19 15 -0.007 -0.006 -0.0065 -0.0006478006 2726834309 2.80633418248727e-05
19 16 -0.006 -0.005 -0.0055 -0.0005601039 3664993760 2.22169203781839e-05
19 17 -0.005 -0.004 -0.0045 -0.00046507 4683248363 2.13170159466376e-05
19 18 -0.004 -0.003 -0.0035 -0.0003477252 5691637203 2.05711218256905e-05
19 19 -0.003 -0.002 -0.0025 -0.0002577051 6579980083 1.72922043381935e-05
19 20 -0.002 -0.001 -0.0015 -0.0001619484 7238328668 1.69100479285613e-05
19 21 -0.001 0 -5e-04 -4.39023e-05 7578868713 1.69025783708062e-05
19 22 0 0.001 5e-04 5.47491e-05 7554849944 1.69248079031202e-05
19 23 0.001 0.002 0.0015 0.0001373262 7172079210 1.35990354315104e-05
19 24 0.002 0.003 0.0025 0.0002514789 6486455286 1.74958346192392e-05
19 25 0.003 0.004 0.0035 0.0003403956 5590598363 1.95974306512766e-05
19 26 0.004 0.005 0.0045 0.0004571612 4593372338 2.16141469920602e-05
19 27 0.005 0.006 0.0055 0.000517365 3599082471 2.26539887787097e-05
19 28 0.006 0.007 0.0065 0.0006408327 2690182786 3.02114868629317e-05
19 29 0.007 0.008 0.0075 0.000773923 1919419293 3.59374548071165e-05
19 30 0.008 0.009 0.0085 0.0008490728 1307558437 4.12135566839497e-05
19 31 0.009 0.01 0.0095 0.0009412499 851001058 5.60823228828491e-05
19 32 0.01 0.011 0.0105 0.0011289668 529378482 6.36479718928646e-05
19 33 0.011 0.012 0.0115 0.0011659235 315071033 8.34982862990732e-05
19 34 0.012 0.013 0.0125 0.0012754163 179450013 0.000102811650571742
19 35 0.013 0.014 0.0134 0.0014595156 97948003 0.000129959280874091
19 36 0.014 0.015 0.0144 0.0015094267 51276092 0.000216251601710314
19 37 0.015 0.016 0.0154 0.00167222 25794193 0.000255662102643094
19 38 0.016 0.017 0.0164 0.0020941329 12482396 0.000396532070435424
19 39 0.017 0.018 0.0174 0.0014978333 5841972 0.000532120871344926
19 40 0.018 0.019 0.0184 0.0018950476 2650081 0.000891269292056457
19 41 0.019 0.02 0.0194 0.0021819774 1179202 0.00128764420666884
19 42 0.02 0.021 0.0204 0.002773527 520313 0.00183754834257262
19 43 0.021 0.023 0.0218 0.0055175446 349117 0.00244901664925038
19 44 0.023 0.026 0.0242 0.0069177131 131439 0.00362481157109512
19 45 0.026 0.03 0.0278 0.0114689114 80063 0.00489637475700804
19 46 0.03 0.04 0.0344 0.0223024346 113127 0.00419361665425943
19 47 0.04 0.05 0.0444 0.0207564549 57077 0.00628245672722473
19 48 0.05 0.065 0.0566 0.018542198 42010 0.00661553217378183
19 49 0.065 0.1 0.079 0.0379730905 36132 0.00688722918017469
19 50 0.1 0.13 0.1159 0.0488068767 26297 0.00990588282505684
19 51 0.13 0.2 0.1475 0.04441582 22397 0.00911847183948232
19 52 0.2 0.35 0.2523 0.1015691281 8840 0.0176292323871232
19 53 0.35 0.72 0.501175887442944 0.137013303232047 19940 0.0113483975989564
19 54 0.72 1.05 0.9984 0.2453219756 156 0.108575770244431
20 1 -0.3 -0.02 -0.0209 -0.0025874952 284145 0.00288816821206178
20 2 -0.02 -0.019 -0.0194 -0.0018507789 529399 0.00196803677729625
20 3 -0.019 -0.018 -0.0184 -0.0035769794 1398975 0.00122054703206947
20 4 -0.018 -0.017 -0.0174 -0.0027015043 3500169 0.000760879984436234
20 5 -0.017 -0.016 -0.0164 -0.0027224397 8329444 0.000509436543711887
20 6 -0.016 -0.015 -0.0154 -0.0024207649 18764247 0.000313881166596092
20 7 -0.015 -0.014 -0.0144 -0.0021747938 40112451 0.000199227930632869
20 8 -0.014 -0.013 -0.0134 -0.0019133879 81381526 0.000172931847193662
20 9 -0.013 -0.012 -0.0124 -0.0017350549 156732751 0.000127255918438516
20 10 -0.012 -0.011 -0.0115 -0.0016494481 286565130 8.32843257772571e-05
20 11 -0.011 -0.01 -0.0105 -0.0014304498 497381963 6.29569454907949e-05
20 12 -0.01 -0.009 -0.0095 -0.001320887 819929771 5.32040435278263e-05
20 13 -0.009 -0.008 -0.0085 -0.0012518936 1283856109 4.2586955420328e-05
20 14 -0.008 -0.007 -0.0075 -0.0010579071 1910212629 3.60471882572594e-05
20 15 -0.007 -0.006 -0.0065 -0.0008918175 2700889610 2.93131208394846e-05
20 16 -0.006 -0.005 -0.0055 -0.0008052264 3630121468 2.48462205122213e-05
20 17 -0.005 -0.004 -0.0045 -0.0006353332 4638738316 2.28707214273735e-05
20 18 -0.004 -0.003 -0.0035 -0.0004928381 5637550931 1.79169977165405e-05
20 19 -0.003 -0.002 -0.0025 -0.0003577953 6517464869 1.93887964449537e-05
20 20 -0.002 -0.001 -0.0015 -0.000214436 7169579291 1.72164304545025e-05
20 21 -0.001 0 -5e-04 -9.81703e-05 7506856346 1.32559022607955e-05
20 22 0 0.001 5e-04 6.98341e-05 7483079687 1.52789812492596e-05
20 23 0.001 0.002 0.0015 0.000199102 7103952697 1.47197343554e-05
20 24 0.002 0.003 0.0025 0.0003482251 6424783242 1.93866414695765e-05
20 25 0.003 0.004 0.0035 0.0005235088 5537470533 2.08380211962245e-05
20 26 0.004 0.005 0.0045 0.0006265015 4549687086 2.12222242541238e-05
20 27 0.005 0.006 0.0055 0.0007687689 3564831348 2.6051745249569e-05
20 28 0.006 0.007 0.0065 0.000927168 2664566148 3.42978729407614e-05
20 29 0.007 0.008 0.0075 0.0010805686 1901125704 3.32784032493529e-05
20 30 0.008 0.009 0.0085 0.0011937737 1295096772 3.89497050310854e-05
20 31 0.009 0.01 0.0095 0.0013514531 842877317 5.63539319632538e-05
20 32 0.01 0.011 0.0105 0.001543141 524323625 6.47428941729265e-05
20 33 0.011 0.012 0.0115 0.0016157621 312058716 8.24322355515779e-05
20 34 0.012 0.013 0.0125 0.0017910569 177729962 0.000115665317341309
20 35 0.013 0.014 0.0134 0.0019375199 97008747 0.000142864698050434
20 36 0.014 0.015 0.0144 0.0018238869 50781476 0.000190355611589163
20 37 0.015 0.016 0.0154 0.0022703539 25547323 0.000258925982656333
20 38 0.016 0.017 0.0164 0.0026165361 12362266 0.000368865853159775
20 39 0.017 0.018 0.0174 0.0036269738 5786145 0.000557604025363575
20 40 0.018 0.019 0.0184 0.0030806702 2624301 0.000869404659304945
20 41 0.019 0.02 0.0194 0.0052940863 1167370 0.001213412792216
20 42 0.02 0.021 0.0204 0.0056922831 514977 0.00211141156911018
20 43 0.021 0.023 0.0218 0.0103515185 345670 0.00277279237406177
20 44 0.023 0.026 0.0242 0.0248118173 129987 0.00404713154496941
20 45 0.026 0.03 0.0278 0.0420845765 79138 0.00495525726168675
20 46 0.03 0.04 0.0344 0.0447082908 111812 0.00474932797398381
20 47 0.04 0.05 0.0444 0.0560003409 56486 0.00650376587717512
20 48 0.05 0.065 0.0566 0.0635311194 41466 0.00805487627429735
20 49 0.065 0.1 0.079 0.0748926856 35724 0.0081681730880428
20 50 0.1 0.13 0.1159 0.1051593857 25944 0.00898909861149752
20 51 0.13 0.2 0.1475 0.1189994321 22127 0.00932149763498961
20 52 0.2 0.35 0.2523 0.1540317684 8728 0.0177388663533558
20 53 0.35 0.72 0.501155666089691 0.267136183645497 19778 0.0102680699203112
20 54 0.72 1.05 0.9986 0.6074828666 158 0.119707241882827
21 1 -0.3 -0.02 -0.0209 -0.0074965023 239349 0.00258905023652735
21 2 -0.02 -0.019 -0.0194 -0.0036361085 446244 0.00236667040301353
21 3 -0.019 -0.018 -0.0184 -0.0039797905 1179088 0.00141365817478995
21 4 -0.018 -0.017 -0.0174 -0.0046827501 2950625 0.00081901774316225
21 5 -0.017 -0.016 -0.0164 -0.004127066 7020335 0.000498534395276859
21 6 -0.016 -0.015 -0.0154 -0.0038157109 15819529 0.000316025676860213
21 7 -0.015 -0.014 -0.0144 -0.0039798088 33822172 0.000226940577130505
21 8 -0.014 -0.013 -0.0134 -0.0035053893 68613177 0.000164997775839752
21 9 -0.013 -0.012 -0.0124 -0.0033150274 132153343 0.000138594010141452
21 10 -0.012 -0.011 -0.0115 -0.0030115302 241617756 0.000105907397817936
21 11 -0.011 -0.01 -0.0105 -0.0027849574 419363997 8.57780883132125e-05
21 12 -0.01 -0.009 -0.0095 -0.0025160382 691322471 5.30866292664564e-05
21 13 -0.009 -0.008 -0.0085 -0.0022370095 1082526200 4.95922209699408e-05
21 14 -0.008 -0.007 -0.0075 -0.002015152 1610670656 4.31007473270654e-05
21 15 -0.007 -0.006 -0.0065 -0.0017312677 2277398361 3.38924384824582e-05
21 16 -0.006 -0.005 -0.0055 -0.0014582269 3060919988 2.94010095260184e-05
21 17 -0.005 -0.004 -0.0045 -0.0011815663 3911358186 2.79380329329127e-05
21 18 -0.004 -0.003 -0.0035 -0.0009356623 4753591693 2.32290584460374e-05
21 19 -0.003 -0.002 -0.0025 -0.0006771936 5495571782 2.26208921268437e-05
21 20 -0.002 -0.001 -0.0015 -0.0003846167 6045380632 1.64394814722127e-05
21 21 -0.001 0 -5e-04 -0.0001469851 6329771258 1.85050956595162e-05
21 22 0 0.001 5e-04 0.0001294803 6309730313 1.76734469510222e-05
21 23 0.001 0.002 0.0015 0.0003984881 5990056699 1.67872150139563e-05
21 24 0.002 0.003 0.0025 0.000659899 5417346378 1.67404756312238e-05
21 25 0.003 0.004 0.0035 0.000924811 4669085533 2.33323285318615e-05
21 26 0.004 0.005 0.0045 0.001184612 3836223028 2.61214273675704e-05
21 27 0.005 0.006 0.0055 0.0014300988 3005802563 3.35438762584533e-05
21 28 0.006 0.007 0.0065 0.0017334602 2246707571 4.29906886328589e-05
21 29 0.007 0.008 0.0075 0.0019966999 1602976558 4.09900632788901e-05
21 30 0.008 0.009 0.0085 0.0022685359 1091968223 4.91458714805423e-05
21 31 0.009 0.01 0.0095 0.0025348572 710674925 5.92414870928227e-05
21 32 0.01 0.011 0.0105 0.0027484927 442080067 7.35320677219895e-05
21 33 0.011 0.012 0.0115 0.0031103236 263121572 0.000105458922492689
21 34 0.012 0.013 0.0125 0.0032818287 149856825 0.000119041959859644
21 35 0.013 0.014 0.0134 0.0034718249 81793203 0.000159654603478637
21 36 0.014 0.015 0.0144 0.0039364528 42822716 0.000232111732807823
21 37 0.015 0.016 0.0154 0.0040687635 21538469 0.000341882907043246
21 38 0.016 0.017 0.0164 0.0045054378 10424712 0.000444225652508281
21 39 0.017 0.018 0.0174 0.0048635107 4877619 0.000617797514508964
21 40 0.018 0.019 0.0184 0.0040492373 2213555 0.00103984092302867
21 41 0.019 0.02 0.0194 0.004866227 984507 0.00152659530661434
21 42 0.02 0.021 0.0204 0.0076981716 434322 0.0020461920736376
21 43 0.021 0.023 0.0218 0.0062502462 291417 0.00297820888654156
21 44 0.023 0.026 0.0242 0.0134264335 109110 0.0049974428812373
21 45 0.026 0.03 0.0278 0.0279421567 66310 0.00573275444131468
21 46 0.03 0.04 0.0344 0.0289189795 93615 0.00487295861532214
21 47 0.04 0.05 0.0444 0.0363556176 47151 0.00660828485393623
21 48 0.05 0.065 0.0565 0.0527614111 34729 0.00704605310242797
21 49 0.065 0.1 0.079 0.0488195994 29725 0.00829335577597575
21 50 0.1 0.13 0.1159 0.0770414153 21896 0.0107784481225927
21 51 0.13 0.2 0.1475 0.08460404 18514 0.0101138979332543
21 52 0.2 0.35 0.2523 0.1352528317 7266 0.0176215668225943
21 53 0.35 0.72 0.501245117551195 0.2111659284112 16738 0.00814262874446511
21 54 0.72 1.05 0.9988 0.7054405993 138 0.166259067080076
22 1 -0.3 -0.02 -0.0209 -0.005276224 238469 0.00299590401681928
22 2 -0.02 -0.019 -0.0194 -0.0027644696 444456 0.00205865341828153
22 3 -0.019 -0.018 -0.0184 -0.0019778521 1174644 0.00122089173498952
22 4 -0.018 -0.017 -0.0174 -0.0035880582 2939169 0.000922749611815438
22 5 -0.017 -0.016 -0.0164 -0.0019308132 6993592 0.000530439469593146
22 6 -0.016 -0.015 -0.0154 -0.002818176 15759117 0.000429821136301775
22 7 -0.015 -0.014 -0.0144 -0.0025379553 33693650 0.00024205125166723
22 8 -0.014 -0.013 -0.0134 -0.002758218 68353761 0.000179568262235203
22 9 -0.013 -0.012 -0.0124 -0.002239717 131653357 0.00013990099132985
22 10 -0.012 -0.011 -0.0115 -0.0021968818 240702603 9.3512023709999e-05
22 11 -0.011 -0.01 -0.0105 -0.0018518248 417776039 7.2719521247489e-05
22 12 -0.01 -0.009 -0.0095 -0.0016644177 688705774 5.15958963308052e-05
22 13 -0.009 -0.008 -0.0085 -0.0014898884 1078430344 4.99585582538117e-05
22 14 -0.008 -0.007 -0.0075 -0.0013832577 1604582586 3.82361061845701e-05
22 15 -0.007 -0.006 -0.0065 -0.0011912172 2268799940 2.81857419161072e-05
22 16 -0.006 -0.005 -0.0055 -0.0010027112 3049361391 2.94481633628759e-05
22 17 -0.005 -0.004 -0.0045 -0.0008302405 3896597898 2.14750183913094e-05
22 18 -0.004 -0.003 -0.0035 -0.0006591073 4735654103 2.07801951407326e-05
22 19 -0.003 -0.002 -0.0025 -0.0004716785 5474855700 2.05984625573338e-05
22 20 -0.002 -0.001 -0.0015 -0.0002948518 6022578160 1.95410153777611e-05
22 21 -0.001 0 -5e-04 -7.90651e-05 6305896118 1.55543319241369e-05
22 22 0 0.001 5e-04 7.97885e-05 6285956959 1.88748242811614e-05
22 23 0.001 0.002 0.0015 0.0002620304 5967469405 1.85171782144542e-05
22 24 0.002 0.003 0.0025 0.0004380701 5396925171 1.99406680758928e-05
22 25 0.003 0.004 0.0035 0.0006397228 4651480804 2.166257140791e-05
22 26 0.004 0.005 0.0045 0.0008065283 3821759632 2.45407752177718e-05
22 27 0.005 0.006 0.0055 0.0010005494 2994460080 2.90271278960659e-05
22 28 0.006 0.007 0.0065 0.0012059471 2238223138 3.24816150791771e-05
22 29 0.007 0.008 0.0075 0.0013660659 1596928783 4.04901317313067e-05
22 30 0.008 0.009 0.0085 0.0015959213 1087838512 5.36811445236654e-05
22 31 0.009 0.01 0.0095 0.0017975169 707983386 5.85188280429637e-05
22 32 0.01 0.011 0.0105 0.0020220708 440403276 7.23860843244237e-05
22 33 0.011 0.012 0.0115 0.002174107 262122465 8.59961913745332e-05
22 34 0.012 0.013 0.0125 0.002533253 149282584 0.00013391220851374
22 35 0.013 0.014 0.0134 0.0027782021 81479868 0.000129993104230425
22 36 0.014 0.015 0.0144 0.0028975527 42658058 0.000230133361687927
22 37 0.015 0.016 0.0154 0.0028017022 21455000 0.000325692119582455
22 38 0.016 0.017 0.0164 0.003374457 10383425 0.000464517877059561
22 39 0.017 0.018 0.0174 0.0035015673 4858002 0.000599962876946416
22 40 0.018 0.019 0.0184 0.0043923053 2204853 0.000988221004398402
22 41 0.019 0.02 0.0194 0.005238354 980221 0.0015495520165644
22 42 0.02 0.021 0.0204 0.0028671194 432391 0.00212734940134128
22 43 0.021 0.023 0.0218 0.0069485377 290161 0.00241251094373848
22 44 0.023 0.026 0.0242 0.0120742882 108646 0.00417181888933676
22 45 0.026 0.03 0.0278 0.0052162095 66030 0.00527731697346938
22 46 0.03 0.04 0.0344 0.0084171255 93249 0.00413869949241182
22 47 0.04 0.05 0.0444 0.0142116434 46949 0.00674471663578119
22 48 0.05 0.065 0.0565 0.0134834244 34593 0.00907913991028884
22 49 0.065 0.1 0.079 0.018562297 29567 0.00866457399560682
22 50 0.1 0.13 0.1159 0.017709977 21795 0.00985164083770685
22 51 0.13 0.2 0.1475 0.0351153085 18422 0.00932964873369667
22 52 0.2 0.35 0.2523 0.105653197 7233 0.0193210097646585
22 53 0.35 0.72 0.501199347324378 0.143687440541013 16691 0.012076662100685
22 54 0.72 1.05 0.9988 0.6147873878 138 0.176623143124453
23 1 -0.3 -0.02 -0.0209 -0.0078469331 271530 0.00292665322021894
23 2 -0.02 -0.019 -0.0194 -0.0050184402 506098 0.00189061072110654
23 3 -0.019 -0.018 -0.0184 -0.0022434156 1337542 0.00116187045662915
23 4 -0.018 -0.017 -0.0174 -0.0047635044 3345044 0.000709610398474457
23 5 -0.017 -0.016 -0.0164 -0.0033796516 7960216 0.000526724351111257
23 6 -0.016 -0.015 -0.0154 -0.0037474725 17933826 0.000357979860647049
23 7 -0.015 -0.014 -0.0144 -0.0033804449 38337780 0.000242807622465896
23 8 -0.014 -0.013 -0.0134 -0.0031152664 77774764 0.000163616507976422
23 9 -0.013 -0.012 -0.0124 -0.0031730379 149782111 0.00012996645315153
23 10 -0.012 -0.011 -0.0115 -0.0028954865 273846113 0.000101986595230594
23 11 -0.011 -0.01 -0.0105 -0.0027449574 475305727 8.5423368009975e-05
23 12 -0.01 -0.009 -0.0095 -0.0024484371 783512769 6.18624979451786e-05
23 13 -0.009 -0.008 -0.0085 -0.0022041843 1226849992 5.19199818674142e-05
23 14 -0.008 -0.007 -0.0075 -0.0019626696 1825363175 4.72713136124415e-05
23 15 -0.007 -0.006 -0.0065 -0.0017394365 2580890260 4.2396333487877e-05
23 16 -0.006 -0.005 -0.0055 -0.0014756233 3468840934 3.46668676751317e-05
23 17 -0.005 -0.004 -0.0045 -0.0011997564 4432576868 3.04474243145462e-05
23 18 -0.004 -0.003 -0.0035 -0.0009699547 5386959589 2.32246619962968e-05
23 19 -0.003 -0.002 -0.0025 -0.000678401 6227795205 2.38770052509005e-05
23 20 -0.002 -0.001 -0.0015 -0.0004298854 6850865772 1.97592928900558e-05
23 21 -0.001 0 -5e-04 -0.0001548583 7173223552 1.59206405258559e-05
23 22 0 0.001 5e-04 9.69803e-05 7150453678 1.71721888076939e-05
23 23 0.001 0.002 0.0015 0.0003552366 6788178224 1.74896943014577e-05
23 24 0.002 0.003 0.0025 0.0006269863 6139226766 2.10006895954138e-05
23 25 0.003 0.004 0.0035 0.0009094787 5291384586 2.30432859006481e-05
23 26 0.004 0.005 0.0045 0.0011937783 4347525310 2.87850499188438e-05
23 27 0.005 0.006 0.0055 0.0014756799 3406467418 3.38401318348774e-05
23 28 0.006 0.007 0.0065 0.0017848699 2546177474 4.15467345696081e-05
23 29 0.007 0.008 0.0075 0.0020768093 1816689410 5.09578102865814e-05
23 30 0.008 0.009 0.0085 0.0023705698 1237579848 6.0477879894777e-05
23 31 0.009 0.01 0.0095 0.0027042728 805443793 7.26860471187374e-05
23 32 0.01 0.011 0.0105 0.0030244057 501034722 0.000101960923776886
23 33 0.011 0.012 0.0115 0.0034353418 298204569 0.000100815356532663
23 34 0.012 0.013 0.0125 0.0037228123 169837083 0.000130767839257505
23 35 0.013 0.014 0.0134 0.0043578374 92701419 0.000206826241474176
23 36 0.014 0.015 0.0144 0.0046421186 48528395 0.000272666291332253
23 37 0.015 0.016 0.0154 0.0050560336 24412217 0.000309650094716051
23 38 0.016 0.017 0.0164 0.0060969382 11813490 0.000401647061793781
23 39 0.017 0.018 0.0174 0.0069166761 5528928 0.000721304569593329
23 40 0.018 0.019 0.0184 0.0066656028 2508170 0.000916718436018457
23 41 0.019 0.02 0.0194 0.0079813842 1115384 0.00126743075163151
23 42 0.02 0.021 0.0204 0.008577927 492424 0.00190231502319731
23 43 0.021 0.023 0.0218 0.0131306437 330423 0.00302037410950112
23 44 0.023 0.026 0.0242 0.0104092941 124435 0.00404068860730301
23 45 0.026 0.03 0.0278 0.0179406216 75787 0.00475071918464031
23 46 0.03 0.04 0.0344 0.0187817509 107073 0.00393789488076452
23 47 0.04 0.05 0.0444 0.0157700058 53995 0.00670987124766438
23 48 0.05 0.065 0.0565 0.0223563852 39684 0.00651705302160878
23 49 0.065 0.1 0.079 0.034659659 34175 0.00841889603724513
23 50 0.1 0.13 0.1159 0.0320918477 24880 0.0083327084253654
23 51 0.13 0.2 0.1475 0.0627736516 21259 0.0111064609155372
23 52 0.2 0.35 0.2524 0.1011770158 8389 0.0175748042979313
23 53 0.35 0.72 0.501137431580966 0.150857254541733 18856 0.00814559496238883
23 54 0.72 1.05 0.9986 0.4117287264 147 0.100943857149811
24 1 -0.3 -0.02 -0.0209 -0.0054974312 271625 0.00257904741966418
24 2 -0.02 -0.019 -0.0194 -0.0048620009 506371 0.00228023257437169
24 3 -0.019 -0.018 -0.0184 -0.0048772526 1338403 0.00137672867903912
24 4 -0.018 -0.017 -0.0174 -0.0047983286 3347006 0.000863681134559122
24 5 -0.017 -0.016 -0.0164 -0.0036229407 7964643 0.00056585692478008
24 6 -0.016 -0.015 -0.0154 -0.0042467003 17943581 0.000350493753661684
24 7 -0.015 -0.014 -0.0144 -0.0038469074 38359466 0.000238593536898965
24 8 -0.014 -0.013 -0.0134 -0.0034815337 77818429 0.000147967899663661
24 9 -0.013 -0.012 -0.0124 -0.003209695 149867820 0.000115163948221219
24 10 -0.012 -0.011 -0.0115 -0.002996778 274001487 8.61419284766211e-05
24 11 -0.011 -0.01 -0.0105 -0.0027758322 475575309 6.96627635950512e-05
24 12 -0.01 -0.009 -0.0095 -0.0024997724 783956868 4.7537961675347e-05
24 13 -0.009 -0.008 -0.0085 -0.0021510593 1227544427 4.89930800495423e-05
24 14 -0.008 -0.007 -0.0075 -0.0019491517 1826397553 4.06786197293078e-05
24 15 -0.007 -0.006 -0.0065 -0.0016926443 2582347056 3.27997354045368e-05
24 16 -0.006 -0.005 -0.0055 -0.0014342418 3470799826 2.87458777472329e-05
24 17 -0.005 -0.004 -0.0045 -0.0011735918 4435084173 2.13991326558038e-05
24 18 -0.004 -0.003 -0.0035 -0.0009276476 5389997473 2.12632670017429e-05
24 19 -0.003 -0.002 -0.0025 -0.0006708369 6231308817 1.92862567497947e-05
24 20 -0.002 -0.001 -0.0015 -0.0003967725 6854732684 1.54995476441427e-05
24 21 -0.001 0 -5e-04 -0.000120212 7177256123 1.58449598492909e-05
24 22 0 0.001 5e-04 0.0001276845 7154483821 1.5581647238125e-05
24 23 0.001 0.002 0.0015 0.0003710209 6791997344 1.73410270737683e-05
24 24 0.002 0.003 0.0025 0.0006461877 6142683929 1.83102640598031e-05
24 25 0.003 0.004 0.0035 0.00091718 5294361472 2.29760772229712e-05
24 26 0.004 0.005 0.0045 0.001167422 4349977332 2.58357072180455e-05
24 27 0.005 0.006 0.0055 0.0014140093 3408386661 2.90046936018412e-05
24 28 0.006 0.007 0.0065 0.0016703493 2547614499 3.36934523480394e-05
24 29 0.007 0.008 0.0075 0.0019590195 1817716702 3.95099026654182e-05
24 30 0.008 0.009 0.0085 0.0022461702 1238281603 5.20495087317191e-05
24 31 0.009 0.01 0.0095 0.0024942919 805900569 6.20393747139745e-05
24 32 0.01 0.011 0.0105 0.0027753727 501319528 7.660017422908e-05
24 33 0.011 0.012 0.0115 0.0030826022 298378330 9.32885263654666e-05
24 34 0.012 0.013 0.0125 0.0034966583 169934965 0.00011318194539258
24 35 0.013 0.014 0.0134 0.0037413253 92755210 0.000137498177910226
24 36 0.014 0.015 0.0144 0.004029033 48556968 0.000221232207775925
24 37 0.015 0.016 0.0154 0.0047053073 24426972 0.000290321663940114
24 38 0.016 0.017 0.0164 0.0044114724 11821077 0.0004500026835768
24 39 0.017 0.018 0.0174 0.0050110257 5532339 0.000671061881820799
24 40 0.018 0.019 0.0184 0.0043318835 2509660 0.000882864047771591
24 41 0.019 0.02 0.0194 0.0064532593 1116079 0.00135190499982966
24 42 0.02 0.021 0.0204 0.006760256 492746 0.00228591544810843
24 43 0.021 0.023 0.0218 0.0092229356 330675 0.00244569018347888
24 44 0.023 0.026 0.0242 0.0100320312 124537 0.00393236562377835
24 45 0.026 0.03 0.0278 0.0092943294 75862 0.00481083002288532
24 46 0.03 0.04 0.0344 0.0100148531 107162 0.0043785731780343
24 47 0.04 0.05 0.0444 0.0189224205 54028 0.00599580695869823
24 48 0.05 0.065 0.0565 0.020786917 39731 0.00649208569581372
24 49 0.065 0.1 0.079 0.031121471 34197 0.00829427818074197
24 50 0.1 0.13 0.1159 0.0581086199 24896 0.00962312293383926
24 51 0.13 0.2 0.1475 0.0655512401 21274 0.0101074864738911
24 52 0.2 0.35 0.2524 0.1057118495 8396 0.0147675425297382
24 53 0.35 0.72 0.501140787961166 0.235494747772038 18883 0.0106080391989692
24 54 0.72 1.05 0.9986 0.7565100326 147 0.154404259339186
25 1 -0.3 -0.02 -0.0209 -0.0059168427 271419 0.00282545231906741
25 2 -0.02 -0.019 -0.0194 -0.0052609938 505931 0.00173277962013396
25 3 -0.019 -0.018 -0.0184 -0.0066459596 1337275 0.00132339316329163
25 4 -0.018 -0.017 -0.0174 -0.0043553266 3344164 0.000687195536456363
25 5 -0.017 -0.016 -0.0164 -0.0049108039 7958205 0.000486189505617414
25 6 -0.016 -0.015 -0.0154 -0.0042736615 17929051 0.000331620893622401
25 7 -0.015 -0.014 -0.0144 -0.0042062876 38327593 0.000223669481118489
25 8 -0.014 -0.013 -0.0134 -0.0040326725 77753654 0.000170896064813243
25 9 -0.013 -0.012 -0.0124 -0.0037913041 149741285 0.000117835793804858
25 10 -0.012 -0.011 -0.0115 -0.0033479777 273771913 8.81798110346136e-05
25 11 -0.011 -0.01 -0.0105 -0.0031532283 475176452 6.84513579530255e-05
25 12 -0.01 -0.009 -0.0095 -0.0028614112 783299053 5.38285513643974e-05
25 13 -0.009 -0.008 -0.0085 -0.002552952 1226507911 5.15962448613481e-05
25 14 -0.008 -0.007 -0.0075 -0.0022442832 1824857294 3.64630969291674e-05
25 15 -0.007 -0.006 -0.0065 -0.0019442394 2580169486 2.94803930927151e-05
25 16 -0.006 -0.005 -0.0055 -0.001649449 3467867582 2.71504984209237e-05
25 17 -0.005 -0.004 -0.0045 -0.001362147 4431333554 2.74111087837958e-05
25 18 -0.004 -0.003 -0.0035 -0.0010468507 5385440686 2.22796595393731e-05
25 19 -0.003 -0.002 -0.0025 -0.0007543103 6226037592 2.05699302084602e-05
25 20 -0.002 -0.001 -0.0015 -0.0004527905 6848933099 1.6805722952037e-05
25 21 -0.001 0 -5e-04 -0.0001534943 7171177769 1.79543902855815e-05
25 22 0 0.001 5e-04 0.0001667743 7148423952 1.63550790583063e-05
25 23 0.001 0.002 0.0015 0.0004372857 6786245521 1.71236966386584e-05
25 24 0.002 0.003 0.0025 0.0007410919 6137478445 1.74036813246348e-05
25 25 0.003 0.004 0.0035 0.0010358503 5289871637 2.34322201094203e-05
25 26 0.004 0.005 0.0045 0.0013385137 4346292682 2.48226231059238e-05
25 27 0.005 0.006 0.0055 0.0016327496 3405498909 2.55752447518664e-05
25 28 0.006 0.007 0.0065 0.0019318379 2545461521 3.38336680652679e-05
25 29 0.007 0.008 0.0075 0.002231922 1816184129 4.44655369279862e-05
25 30 0.008 0.009 0.0085 0.0026268075 1237234959 5.22362425854292e-05
25 31 0.009 0.01 0.0095 0.0028460437 805225093 6.11325878041021e-05
25 32 0.01 0.011 0.0105 0.0031195328 500902499 7.08463325303851e-05
25 33 0.011 0.012 0.0115 0.003484541 298129252 9.42105027379096e-05
25 34 0.012 0.013 0.0125 0.0038723615 169794484 0.000113728530870286
25 35 0.013 0.014 0.0134 0.0041227011 92679059 0.000172653472274216
25 36 0.014 0.015 0.0144 0.0042533946 48518340 0.00022570142013276
25 37 0.015 0.016 0.0154 0.0047641277 24407189 0.000308349951225777
25 38 0.016 0.017 0.0164 0.0048733931 11811768 0.000390975803037024
25 39 0.017 0.018 0.0174 0.0053802846 5528192 0.000584819816308877
25 40 0.018 0.019 0.0184 0.0046889672 2507972 0.000863975652350547
25 41 0.019 0.02 0.0194 0.0072179882 1115244 0.00142394556892997
25 42 0.02 0.021 0.0204 0.006837217 492390 0.00192642398818133
25 43 0.021 0.023 0.0218 0.0081961587 330421 0.0023326614901936
25 44 0.023 0.026 0.0242 0.0144487747 124478 0.00376748682462395
25 45 0.026 0.03 0.0278 0.0184024523 75810 0.00475048700117577
25 46 0.03 0.04 0.0344 0.0162897543 107088 0.0038777741388017
25 47 0.04 0.05 0.0444 0.0255697045 54007 0.00566959372547922
25 48 0.05 0.065 0.0565 0.0362351092 39696 0.00704682779832711
25 49 0.065 0.1 0.079 0.039566495 34155 0.00775041296819957
25 50 0.1 0.13 0.1159 0.058614544 24879 0.00901708893950046
25 51 0.13 0.2 0.1475 0.0763280074 21269 0.0107497984163879
25 52 0.2 0.35 0.2524 0.13725674 8392 0.0171010895429177
25 53 0.35 0.72 0.501151566798759 0.270878154267714 18863 0.0123636663214883
25 54 0.72 1.05 0.9986 0.626945335 147 0.15631278178694
26 1 -0.3 -0.02 -0.0209 -0.0037667101 269248 0.00254395102711879
26 2 -0.02 -0.019 -0.0194 -0.0063116065 502001 0.00198867530077693
26 3 -0.019 -0.018 -0.0184 -0.0045118553 1326688 0.00134518443843961
26 4 -0.018 -0.017 -0.0174 -0.0046612693 3317892 0.000707614903475401
26 5 -0.017 -0.016 -0.0164 -0.0033397352 7895464 0.000500526238708848
26 6 -0.016 -0.015 -0.0154 -0.0038464032 17787743 0.000349488692759106
26 7 -0.015 -0.014 -0.0144 -0.0032709322 38025797 0.000241091615008575
26 8 -0.014 -0.013 -0.0134 -0.0030956529 77141307 0.000161259830174147
26 9 -0.013 -0.012 -0.0124 -0.0029057125 148562331 0.000107395758909873
26 10 -0.012 -0.011 -0.0115 -0.002668061 271612482 9.96477863016415e-05
26 11 -0.011 -0.01 -0.0105 -0.0023880711 471420958 7.38415913992956e-05
26 12 -0.01 -0.009 -0.0095 -0.0021785157 777106186 6.8311312825978e-05
26 13 -0.009 -0.008 -0.0085 -0.0019517159 1216810252 5.17769518603027e-05
26 14 -0.008 -0.007 -0.0075 -0.0017257744 1810418769 4.31227811159222e-05
26 15 -0.007 -0.006 -0.0065 -0.0014881617 2559748615 3.89744972170528e-05
26 16 -0.006 -0.005 -0.0055 -0.0012340393 3440410693 3.17918446184248e-05
26 17 -0.005 -0.004 -0.0045 -0.0010657915 4396236814 2.69984528481394e-05
26 18 -0.004 -0.003 -0.0035 -0.0008145674 5342781635 2.52958817615861e-05
26 19 -0.003 -0.002 -0.0025 -0.0006030747 6176699844 1.87043102456386e-05
26 20 -0.002 -0.001 -0.0015 -0.000373793 6794638321 1.74429317753596e-05
26 21 -0.001 0 -5e-04 -0.0001202311 7114321617 1.55730924640024e-05
26 22 0 0.001 5e-04 0.0001034752 7091756245 1.59813507190278e-05
26 23 0.001 0.002 0.0015 0.0003274456 6732432276 1.63438680599619e-05
26 24 0.002 0.003 0.0025 0.0005788797 6088815973 2.03973476756181e-05
26 25 0.003 0.004 0.0035 0.0007937721 5247947069 2.24977054000856e-05
26 26 0.004 0.005 0.0045 0.001028743 4311857537 2.72883333433679e-05
26 27 0.005 0.006 0.0055 0.0012767773 3378527992 3.32108701719279e-05
26 28 0.006 0.007 0.0065 0.0015320598 2525312577 4.16902051452504e-05
26 29 0.007 0.008 0.0075 0.0017698214 1801805243 4.3903744122467e-05
26 30 0.008 0.009 0.0085 0.0020169325 1227458529 5.52998876637992e-05
26 31 0.009 0.01 0.0095 0.0022532394 798863774 7.15108200683016e-05
26 32 0.01 0.011 0.0105 0.002480444 496948473 7.94714859797436e-05
26 33 0.011 0.012 0.0115 0.0027881432 295779973 9.37155741572531e-05
26 34 0.012 0.013 0.0125 0.0030855086 168456352 0.00011741773122917
26 35 0.013 0.014 0.0134 0.0033928732 91950813 0.000162617043275726
26 36 0.014 0.015 0.0144 0.0034593507 48136300 0.000237750534565504
26 37 0.015 0.016 0.0154 0.0040098571 24217140 0.000327778877024161
26 38 0.016 0.017 0.0164 0.0036435594 11719214 0.000405296270822555
26 39 0.017 0.018 0.0174 0.0047521061 5485298 0.000625404484595709
26 40 0.018 0.019 0.0184 0.0056002826 2488628 0.000915069689998338
26 41 0.019 0.02 0.0194 0.0047953502 1106698 0.0013413782675978
26 42 0.02 0.021 0.0204 0.0055042829 488707 0.00202102884016686
26 43 0.021 0.023 0.0218 0.006668937 327965 0.00238509203809435
26 44 0.023 0.026 0.0242 0.0058880088 123464 0.00391612901443123
26 45 0.026 0.03 0.0278 0.0077868893 75201 0.00502477616454451
26 46 0.03 0.04 0.0344 0.0105618698 106170 0.00438490030297812
26 47 0.04 0.05 0.0444 0.0172978293 53554 0.00589109514818563
26 48 0.05 0.065 0.0565 0.0185528619 39382 0.00752718199038403
26 49 0.065 0.1 0.079 0.0281145485 33903 0.00753333579714552
26 50 0.1 0.13 0.1159 0.0410570568 24706 0.00991045274572887
26 51 0.13 0.2 0.1475 0.0512196427 21081 0.0105871607126952
26 52 0.2 0.35 0.2524 0.0929513986 8336 0.017876156329381
26 53 0.35 0.72 0.501204012206927 0.129297454710607 18724 0.00770583915865282
26 54 0.72 1.05 0.9986 0.3405423104 146 0.116718503316267
27 1 -0.3 -0.02 -0.0209 -0.0006319056 288558 0.0026917101506159
27 2 -0.02 -0.019 -0.0194 -0.0019504476 537675 0.00198081892448853
27 3 -0.019 -0.018 -0.0184 -0.0027783896 1420810 0.00102902743357167
27 4 -0.018 -0.017 -0.0174 -0.0017882825 3554901 0.000803893404597421
27 5 -0.017 -0.016 -0.0164 -0.0014073776 8458690 0.00042149266183176
27 6 -0.016 -0.015 -0.0154 -0.0012708453 19056264 0.000367165221230816
27 7 -0.015 -0.014 -0.0144 -0.0011053701 40737898 0.000241359832364705
27 8 -0.014 -0.013 -0.0134 -0.0012457548 82647321 0.00014904085251043
27 9 -0.013 -0.012 -0.0124 -0.0010391537 159172716 0.000122276267095606
27 10 -0.012 -0.011 -0.0115 -0.0009364155 291017082 8.00874613648825e-05
27 11 -0.011 -0.01 -0.0105 -0.0008216382 505115044 6.38109575476821e-05
27 12 -0.01 -0.009 -0.0095 -0.0008082411 832671668 5.09161474171476e-05
27 13 -0.009 -0.008 -0.0085 -0.000762976 1303796587 4.03499659218967e-05
27 14 -0.008 -0.007 -0.0075 -0.0006237029 1939877162 3.47426123989518e-05
27 15 -0.007 -0.006 -0.0065 -0.0005238182 2742810833 2.70082901807295e-05
27 16 -0.006 -0.005 -0.0055 -0.0004686433 3686489380 2.503504075374e-05
27 17 -0.005 -0.004 -0.0045 -0.0004042929 4710731287 2.35726003263689e-05
27 18 -0.004 -0.003 -0.0035 -0.000257106 5725030044 2.00483850659839e-05
27 19 -0.003 -0.002 -0.0025 -0.0002236877 6618608079 1.6895484545318e-05
27 20 -0.002 -0.001 -0.0015 -0.0001294464 7280823803 1.66922388724076e-05
27 21 -0.001 0 -5e-04 -5.98004e-05 7623346332 1.53121077176567e-05
27 22 0 0.001 5e-04 4.28288e-05 7599203958 1.69043167183574e-05
27 23 0.001 0.002 0.0015 0.0001281543 7214193040 1.50215457260136e-05
27 24 0.002 0.003 0.0025 0.0001902566 6524524827 2.04100365632366e-05
27 25 0.003 0.004 0.0035 0.0002870302 5623415225 2.13374457329027e-05
27 26 0.004 0.005 0.0045 0.0003800877 4620327326 2.03272640369315e-05
27 27 0.005 0.006 0.0055 0.000463218 3620199949 2.2630022793308e-05
27 28 0.006 0.007 0.0065 0.0005355953 2705955357 3.17561296539722e-05
27 29 0.007 0.008 0.0075 0.0006590626 1930664902 3.064303579132e-05
27 30 0.008 0.009 0.0085 0.0007234981 1315217003 4.12936656969275e-05
27 31 0.009 0.01 0.0095 0.0007466752 855980600 5.15049487851608e-05
27 32 0.01 0.011 0.0105 0.0009418337 532473164 5.7750076546667e-05
27 33 0.011 0.012 0.0115 0.0009870088 316912495 9.03006593779302e-05
27 34 0.012 0.013 0.0125 0.00099927 180491975 0.000105548250985268
27 35 0.013 0.014 0.0134 0.0013088355 98517359 0.000151051048761082
27 36 0.014 0.015 0.0144 0.0013956313 51572560 0.000194671123578711
27 37 0.015 0.016 0.0154 0.0014734235 25943697 0.000296555053830479
27 38 0.016 0.017 0.0164 0.0015469265 12554246 0.000414869523614843
27 39 0.017 0.018 0.0174 0.0017750119 5875672 0.000585275220732099
27 40 0.018 0.019 0.0184 0.0014264616 2665098 0.000835809603950239
27 41 0.019 0.02 0.0194 0.0019040285 1185583 0.00124218035174414
27 42 0.02 0.021 0.0204 -0.0005301903 523111 0.00176238820074062
27 43 0.021 0.023 0.0218 0.0057231384 351076 0.00206330121230316
27 44 0.023 0.026 0.0242 0.0106583183 132171 0.00386819943550129
27 45 0.026 0.03 0.0278 0.0081301048 80542 0.00439019141179482
27 46 0.03 0.04 0.0344 0.0118049311 113807 0.00390363070950867
27 47 0.04 0.05 0.0444 0.0117555851 57449 0.00629399002131198
27 48 0.05 0.065 0.0566 0.0148834346 42263 0.00690458861727915
27 49 0.065 0.1 0.079 0.0412527499 36382 0.00651010671229635
27 50 0.1 0.13 0.1159 0.0510491051 26436 0.00927570950258618
27 51 0.13 0.2 0.1475 0.0642642808 22528 0.00916594035045998
27 52 0.2 0.35 0.2523 0.1052305038 8906 0.0134396038994108
27 53 0.35 0.72 0.501175772162309 0.19712390056629 20042 0.00971134852412805
27 54 0.72 1.05 0.9986 0.6341218289 159 0.140182196028516
28 1 -0.3 -0.02 -0.0209 0.0040445472 57705 0.00626706909258001
28 2 -0.02 -0.019 -0.0194 -0.0030725898 107557 0.00400418066879478
28 3 -0.019 -0.018 -0.0184 -0.0019352522 283765 0.00272082763704444
28 4 -0.018 -0.017 -0.0174 -0.0041504408 709943 0.00168679167227997
28 5 -0.017 -0.016 -0.0164 -0.0028298247 1691440 0.00112248991715133
28 6 -0.016 -0.015 -0.0154 -0.002658654 3810321 0.000741688093712554
28 7 -0.015 -0.014 -0.0144 -0.0019338753 8138937 0.00048634801900476
28 8 -0.014 -0.013 -0.0134 -0.0015533058 16512227 0.00038647768758073
28 9 -0.013 -0.012 -0.0124 -0.0016977109 31788224 0.000244572414212252
28 10 -0.012 -0.011 -0.0115 -0.0016558312 58137455 0.000170023800092952
28 11 -0.011 -0.01 -0.0105 -0.0015749617 100900381 0.000162998539119912
28 12 -0.01 -0.009 -0.0095 -0.0014978939 166323047 0.000110202609393943
28 13 -0.009 -0.008 -0.0085 -0.0011662024 260423077 9.65510006803174e-05
28 14 -0.008 -0.007 -0.0075 -0.0010177716 387447303 7.40712726581676e-05
28 15 -0.007 -0.006 -0.0065 -0.0009088629 547800665 6.41237910299666e-05
28 16 -0.006 -0.005 -0.0055 -0.0007427382 736275693 5.71343949214047e-05
28 17 -0.005 -0.004 -0.0045 -0.0006400227 940767866 4.86148033506602e-05
28 18 -0.004 -0.003 -0.0035 -0.0005058185 1143347550 4.24900451939202e-05
28 19 -0.003 -0.002 -0.0025 -0.0003355633 1321853641 3.64291190973052e-05
28 20 -0.002 -0.001 -0.0015 -0.0001714378 1454128259 3.70018600993595e-05
28 21 -0.001 0 -5e-04 -0.0001027404 1522489364 3.48332682969698e-05
28 22 0 0.001 5e-04 3.55424e-05 1517732106 3.68888194220664e-05
28 23 0.001 0.002 0.0015 0.0002442937 1440854411 3.42022546523153e-05
28 24 0.002 0.003 0.0025 0.0003288486 1303186593 3.60778373557187e-05
28 25 0.003 0.004 0.0035 0.0004393432 1123228100 4.5456337452057e-05
28 26 0.004 0.005 0.0045 0.0006360599 922909041 5.51676993524219e-05
28 27 0.005 0.006 0.0055 0.0007350885 723171468 5.65226467686965e-05
28 28 0.006 0.007 0.0065 0.0008828317 540575930 6.28501368564214e-05
28 29 0.007 0.008 0.0075 0.0010757174 385712801 8.43334503067237e-05
28 30 0.008 0.009 0.0085 0.0011838915 262789594 8.98145274503934e-05
28 31 0.009 0.01 0.0095 0.00137552 171050254 0.000111443374801195
28 32 0.01 0.011 0.0105 0.001503528 106407483 0.000130301793209271
28 33 0.011 0.012 0.0115 0.0017784275 63342914 0.000187875301078016
28 34 0.012 0.013 0.0125 0.0016665518 36074565 0.00023235831104369
28 35 0.013 0.014 0.0134 0.0017004755 19694186 0.000301985456615882
28 36 0.014 0.015 0.0144 0.0021964908 10313717 0.000392167243133937
28 37 0.015 0.016 0.0154 0.0022685067 5185381 0.000552236177301133
28 38 0.016 0.017 0.0164 0.0018783894 2511902 0.000784417256850177
28 39 0.017 0.018 0.0174 0.0022222715 1176838 0.0012248841221727
28 40 0.018 0.019 0.0184 0.0019949928 534205 0.0019475794652554
28 41 0.019 0.02 0.0194 0.0032422594 237486 0.00300010924505085
28 42 0.02 0.021 0.0204 0.0044439545 104990 0.00400317885125839
28 43 0.021 0.023 0.0218 0.0083574327 70816 0.00568518977332893
28 44 0.023 0.026 0.0242 0.007669599 26623 0.00921526816497057
28 45 0.026 0.03 0.0278 0.0058213345 16239 0.0107748582157638
28 46 0.03 0.04 0.0344 0.0019617623 22928 0.0105958502266416
28 47 0.04 0.05 0.0444 -0.0003221929 11550 0.0115271849761249
28 48 0.05 0.065 0.0566 0.0108844216 8607 0.0155856516952075
28 49 0.065 0.1 0.0791 0.01611365 7443 0.0167988183531379
28 50 0.1 0.13 0.1158 0.0237062837 5254 0.0160050004488787
28 51 0.13 0.2 0.1475 0.0381075701 4482 0.0235300453215715
28 52 0.2 0.35 0.2528 0.0346287956 1732 0.0348925678225201
28 53 0.35 0.72 0.500851907908647 0.148075363145061 3689 0.0312884087594649
28 54 0.72 1.05 0.9973 0.2734009222 39 0.306377376144077
29 1 -0.3 -0.02 -0.0209 0.0061417714 52837 0.00617821988741778
29 2 -0.02 -0.019 -0.0194 -0.0011488386 98322 0.00396769412835007
29 3 -0.019 -0.018 -0.0184 -0.0005657167 259485 0.00286683801819141
29 4 -0.018 -0.017 -0.0174 -0.0027775241 649016 0.00166572317918627
29 5 -0.017 -0.016 -0.0164 -0.0008667895 1547441 0.00119155784351153
29 6 -0.016 -0.015 -0.0154 -0.000505613 3484795 0.000737563305555968
29 7 -0.015 -0.014 -0.0144 -0.0008603157 7444740 0.000558282520133768
29 8 -0.014 -0.013 -0.0134 -0.0009249345 15104166 0.000342378356638209
29 9 -0.013 -0.012 -0.0124 -0.0006433987 29076919 0.000288151025014547
29 10 -0.012 -0.011 -0.0115 -0.0009903288 53181448 0.000185780859452784
29 11 -0.011 -0.01 -0.0105 -0.0010448747 92301987 0.000139165530113108
29 12 -0.01 -0.009 -0.0095 -0.0006449182 152152402 0.000117786731607145
29 13 -0.009 -0.008 -0.0085 -0.0005605061 238244544 9.30790619484119e-05
29 14 -0.008 -0.007 -0.0075 -0.0004994059 354455826 7.58428129427716e-05
29 15 -0.007 -0.006 -0.0065 -0.0004701331 501160021 6.23674519922673e-05
29 16 -0.006 -0.005 -0.0055 -0.0003902783 673594107 5.88051123694255e-05
29 17 -0.005 -0.004 -0.0045 -0.000336993 860694416 4.99536065416024e-05
29 18 -0.004 -0.003 -0.0035 -0.0002735379 1046053487 4.21419154730855e-05
29 19 -0.003 -0.002 -0.0025 -0.0001764163 1209383918 4.28927742320998e-05
29 20 -0.002 -0.001 -0.0015 -7.8293e-05 1330412467 3.83772967367565e-05
29 21 -0.001 0 -5e-04 -6.8071e-05 1392967034 3.62726567713323e-05
29 22 0 0.001 5e-04 9.5964e-06 1388597501 3.74823061187078e-05
29 23 0.001 0.002 0.0015 8.53806e-05 1318240153 3.59762152103404e-05
29 24 0.002 0.003 0.0025 0.0001551765 1192295698 3.87776681230929e-05
29 25 0.003 0.004 0.0035 0.0002552224 1027649930 4.62846590908357e-05
29 26 0.004 0.005 0.0045 0.0003607932 844376419 5.27201556939451e-05
29 27 0.005 0.006 0.0055 0.0003558644 661610737 5.52068886537874e-05
29 28 0.006 0.007 0.0065 0.0004813687 494552338 7.01074003545714e-05
29 29 0.007 0.008 0.0075 0.0005505646 352851621 8.7040260493428e-05
29 30 0.008 0.009 0.0085 0.000665809 240403072 8.72579868336131e-05
29 31 0.009 0.01 0.0095 0.0006694638 156471406 0.000121924227049359
29 32 0.01 0.011 0.0105 0.0007301728 97336839 0.000137005594358318
29 33 0.011 0.012 0.0115 0.0006988623 57939001 0.000186036608570763
29 34 0.012 0.013 0.0125 0.0011499805 32997052 0.000234994182125716
29 35 0.013 0.014 0.0134 0.0007185918 18013808 0.000280084415804559
29 36 0.014 0.015 0.0144 0.0008464544 9431793 0.000429054557444537
29 37 0.015 0.016 0.0154 0.0021139885 4742865 0.000611845436065948
29 38 0.016 0.017 0.0164 0.0014976059 2297541 0.000893879074865322
29 39 0.017 0.018 0.0174 0.0026807774 1076114 0.0014265487488879
29 40 0.018 0.019 0.0184 0.0003548379 488452 0.00184398064985592
29 41 0.019 0.02 0.0194 0.0007385456 217399 0.00299750093210493
29 42 0.02 0.021 0.0204 0.0068010271 95920 0.00490700391575401
29 43 0.021 0.023 0.0218 0.0049696883 64680 0.00575582358182393
29 44 0.023 0.026 0.0242 0.0037621763 24226 0.00853045060121726
29 45 0.026 0.03 0.0278 0.0071015361 14794 0.00986344238458658
29 46 0.03 0.04 0.0344 0.0004728976 20722 0.00958066293229603
29 47 0.04 0.05 0.0444 -0.0069487621 10485 0.0124995343377784
29 48 0.05 0.065 0.0566 0.0265790719 7744 0.0131498792539102
29 49 0.065 0.1 0.079 0.0242709127 6674 0.0174274692045896
29 50 0.1 0.13 0.1158 0.0372365382 4764 0.021930083572792
29 51 0.13 0.2 0.1477 0.0218257628 4051 0.0213221576938736
29 52 0.2 0.35 0.2526 0.0457792683 1553 0.0378719204573154
29 53 0.35 0.72 0.500778292595968 0.0839672582163526 3398 0.0313937529928605
29 54 0.72 1.05 0.9973 0.2842807797 34 0.405862348439717
30 1 -0.3 -0.02 -0.0209 -0.0059483762 60702 0.00597390070712649
30 2 -0.02 -0.019 -0.0194 -0.0117333882 113251 0.00432053949172118
30 3 -0.019 -0.018 -0.0184 -0.003108693 298611 0.00264813634832418
30 4 -0.018 -0.017 -0.0174 -0.0061370679 747422 0.00163199394833301
30 5 -0.017 -0.016 -0.0164 -0.0062839871 1779725 0.00119527530810097
30 6 -0.016 -0.015 -0.0154 -0.0048460392 4008275 0.000692267053479041
30 7 -0.015 -0.014 -0.0144 -0.0051238628 8562238 0.000428539757746442
30 8 -0.014 -0.013 -0.0134 -0.0047314771 17371310 0.000371219274806282
30 9 -0.013 -0.012 -0.0124 -0.0044497177 33445036 0.000271670864465827
30 10 -0.012 -0.011 -0.0115 -0.004157942 61163135 0.000183639539634707
30 11 -0.011 -0.01 -0.0105 -0.0035715704 106157621 0.000115769263137714
30 12 -0.01 -0.009 -0.0095 -0.0033027308 174968042 0.000100455436562822
30 13 -0.009 -0.008 -0.0085 -0.0030770105 273965241 9.18185292866295e-05
30 14 -0.008 -0.007 -0.0075 -0.0026028583 407586109 7.72313908362066e-05
30 15 -0.007 -0.006 -0.0065 -0.0022354418 576283654 5.79100183615606e-05
30 16 -0.006 -0.005 -0.0055 -0.0019065302 774538922 5.28637471672975e-05
30 17 -0.005 -0.004 -0.0045 -0.0016113068 989650154 4.68903867689508e-05
30 18 -0.004 -0.003 -0.0035 -0.0012571831 1202749739 4.4014421956907e-05
30 19 -0.003 -0.002 -0.0025 -0.0008557927 1390508011 3.32583897017116e-05
30 20 -0.002 -0.001 -0.0015 -0.0005538203 1529692928 3.71648525263983e-05
30 21 -0.001 0 -5e-04 -0.0001894292 1601607849 3.37685560721272e-05
30 22 0 0.001 5e-04 0.0001599731 1596592528 3.08897929987208e-05
30 23 0.001 0.002 0.0015 0.0005497068 1515735595 3.63626788244479e-05
30 24 0.002 0.003 0.0025 0.0008953007 1370909717 3.26851915592012e-05
30 25 0.003 0.004 0.0035 0.0012180154 1181607866 3.51710612766163e-05
30 26 0.004 0.005 0.0045 0.0015567414 970886920 5.0655050182524e-05
30 27 0.005 0.006 0.0055 0.0019050739 760768720 5.61675591677762e-05
30 28 0.006 0.007 0.0065 0.0023637966 568674474 5.5160902998196e-05
30 29 0.007 0.008 0.0075 0.0026046595 405769550 7.56540094305741e-05
30 30 0.008 0.009 0.0085 0.0028754448 276452447 8.29524463957509e-05
30 31 0.009 0.01 0.0095 0.0033496578 179954106 0.000118029629118197
30 32 0.01 0.011 0.0105 0.0036442537 111945363 0.000144026307922133
30 33 0.011 0.012 0.0115 0.0037627614 66640316 0.00017371287219303
30 34 0.012 0.013 0.0125 0.004298587 37953332 0.000225476926101733
30 35 0.013 0.014 0.0134 0.0045369874 20719866 0.000285169361400303
30 36 0.014 0.015 0.0144 0.0048277016 10850338 0.000403305236419453
30 37 0.015 0.016 0.0154 0.0050580907 5455615 0.000569282477057232
30 38 0.016 0.017 0.0164 0.0062481593 2643737 0.00082608063181416
30 39 0.017 0.018 0.0174 0.005430473 1237736 0.00127662289571098
30 40 0.018 0.019 0.0184 0.0053393173 562344 0.00217355989369466
30 41 0.019 0.02 0.0194 0.0092322591 250015 0.00233371614162028
30 42 0.02 0.021 0.0204 0.0107708369 110479 0.00399849821458478
30 43 0.021 0.023 0.0218 0.0029265725 74518 0.00481033092848617
30 44 0.023 0.026 0.0242 0.0065890419 27987 0.00867268592192591
30 45 0.026 0.03 0.0278 0.0134657467 17107 0.0116170657021252
30 46 0.03 0.04 0.0344 0.0081601639 24169 0.00960562334133479
30 47 0.04 0.05 0.0444 0.0283861708 12182 0.0127765468390481
30 48 0.05 0.065 0.0566 0.040109943 9077 0.0139650034539825
30 49 0.065 0.1 0.0791 0.0294350016 7831 0.0166040147447318
30 50 0.1 0.13 0.1158 0.0718514169 5507 0.0180290827561134
30 51 0.13 0.2 0.1475 0.0880546202 4696 0.0218235628180714
30 52 0.2 0.35 0.2528 0.1727310649 1825 0.0313343294392777
30 53 0.35 0.72 0.500819010441589 0.299102121290155 3852 0.0241628060509901
30 54 0.72 1.05 0.9975 1.1674451114 43 0.267240060841888
31 1 -0.3 -0.02 -0.0209 -0.0030171229 79260 0.00522166317827204
31 2 -0.02 -0.019 -0.0194 -0.0063116273 147200 0.00307349668851908
31 3 -0.019 -0.018 -0.0184 -0.0039885217 388278 0.00266410363028263
31 4 -0.018 -0.017 -0.0174 -0.0048744187 973209 0.00147290508181879
31 5 -0.017 -0.016 -0.0164 -0.0038974198 2316487 0.000906460580021321
31 6 -0.016 -0.015 -0.0154 -0.0034501662 5219592 0.000623330983630096
31 7 -0.015 -0.014 -0.0144 -0.00339255 11154924 0.000431299915117549
31 8 -0.014 -0.013 -0.0134 -0.0033798818 22636273 0.00032259459946949
31 9 -0.013 -0.012 -0.0124 -0.00311971 43605920 0.000216431962717318
31 10 -0.012 -0.011 -0.0115 -0.0027950783 79724561 0.000164961146319639
31 11 -0.011 -0.01 -0.0105 -0.0024171664 138404362 0.000127030817429765
31 12 -0.01 -0.009 -0.0095 -0.0023427971 228161364 0.00010370847022724
31 13 -0.009 -0.008 -0.0085 -0.0021008643 357272957 8.9253532858194e-05
31 14 -0.008 -0.007 -0.0075 -0.001705936 531613377 6.42446070875796e-05
31 15 -0.007 -0.006 -0.0065 -0.0015747012 751710648 5.53965147815637e-05
31 16 -0.006 -0.005 -0.0055 -0.0012874445 1010348090 4.80030230724932e-05
31 17 -0.005 -0.004 -0.0045 -0.0010869032 1291174946 4.1748351807721e-05
31 18 -0.004 -0.003 -0.0035 -0.0007981926 1569250579 3.61121892827909e-05
31 19 -0.003 -0.002 -0.0025 -0.0006199986 1814261440 3.17200457673109e-05
31 20 -0.002 -0.001 -0.0015 -0.0003806412 1995695296 3.20687365996916e-05
31 21 -0.001 0 -5e-04 -0.0001714914 2089768955 2.85195454074331e-05
31 22 0 0.001 5e-04 0.0001257146 2083132953 2.91398594094064e-05
31 23 0.001 0.002 0.0015 0.0003679244 1977571767 3.39292993703026e-05
31 24 0.002 0.003 0.0025 0.0006044794 1788503862 3.455225920303e-05
31 25 0.003 0.004 0.0035 0.0008184201 1541503551 3.55834531491265e-05
31 26 0.004 0.005 0.0045 0.0010169644 1266479203 3.78331741139799e-05
31 27 0.005 0.006 0.0055 0.0013645631 992311756 5.17058524681078e-05
31 28 0.006 0.007 0.0065 0.0015798511 741658203 6.06472713767971e-05
31 29 0.007 0.008 0.0075 0.0018529486 529143684 6.33291411857236e-05
31 30 0.008 0.009 0.0085 0.002055722 360440909 8.33064186385722e-05
31 31 0.009 0.01 0.0095 0.0022172672 234582461 7.75425237869845e-05
31 32 0.01 0.011 0.0105 0.0024583658 145902011 0.000116772150787007
31 33 0.011 0.012 0.0115 0.0027417706 86841370 0.000167919846733799
31 34 0.012 0.013 0.0125 0.0027275676 49449045 0.00020458403623827
31 35 0.013 0.014 0.0134 0.0030962876 26981857 0.00028945491081267
31 36 0.014 0.015 0.0144 0.0035041314 14122313 0.00034519038866182
31 37 0.015 0.016 0.0154 0.0037093519 7105676 0.000521406086858104
31 38 0.016 0.017 0.0164 0.0036229399 3439571 0.00075925774424986
31 39 0.017 0.018 0.0174 0.0039738114 1608463 0.00109711799189514
31 40 0.018 0.019 0.0184 0.0051357304 728904 0.00175395665187604
31 41 0.019 0.02 0.0194 0.0047112378 323900 0.00269275069571614
31 42 0.02 0.021 0.0204 0.0026013784 142703 0.00385456950426798
31 43 0.021 0.023 0.0218 0.0032586177 95748 0.00452966212385616
31 44 0.023 0.026 0.0242 0.0112394332 36127 0.00700442429711836
31 45 0.026 0.03 0.0279 0.0094537549 21871 0.00959649422958482
31 46 0.03 0.04 0.0344 0.019288046 31252 0.0073498558504715
31 47 0.04 0.05 0.0445 0.0104600764 15798 0.0120779601787176
31 48 0.05 0.065 0.0566 0.0127656423 11536 0.012705821352394
31 49 0.065 0.1 0.079 0.0173620821 9818 0.01359416112091
31 50 0.1 0.13 0.1162 0.0525214425 7386 0.0148042755947326
31 51 0.13 0.2 0.1474 0.0582040567 6333 0.0175950997661715
31 52 0.2 0.35 0.2518 0.1117923717 2563 0.03094181865565
31 53 0.35 0.72 0.501340580263452 0.27305192025755 6687 0.0206586712440782
31 54 0.72 1.05 0.999 0.5336956475 108 0.154441156873954
32 1 -0.3 -0.02 -0.0209 -0.0051114136 39306 0.00665439424562254
32 2 -0.02 -0.019 -0.0194 -0.000619303 72994 0.00515036223128105
32 3 -0.019 -0.018 -0.0184 0.0001991976 191630 0.00366187938117021
32 4 -0.018 -0.017 -0.0174 -0.0039646652 482128 0.00187071958537469
32 5 -0.017 -0.016 -0.0164 -0.0037865853 1148656 0.00122308105092371
32 6 -0.016 -0.015 -0.0154 -0.0023169027 2584058 0.000823085700162349
32 7 -0.015 -0.014 -0.0144 -0.0029123978 5525846 0.000607490387615917
32 8 -0.014 -0.013 -0.0134 -0.0021365213 11211922 0.000435966122356666
32 9 -0.013 -0.012 -0.0124 -0.0021070931 21612687 0.000283994031341235
32 10 -0.012 -0.011 -0.0115 -0.0015452668 39513825 0.00021458475879533
32 11 -0.011 -0.01 -0.0105 -0.0017742375 68606021 0.000183313787598161
32 12 -0.01 -0.009 -0.0095 -0.0014910876 113122947 0.000128810297520884
32 13 -0.009 -0.008 -0.0085 -0.0014663759 177167195 0.000112281759280945
32 14 -0.008 -0.007 -0.0075 -0.0011746148 263647565 8.83355372113919e-05
32 15 -0.007 -0.006 -0.0065 -0.0010279457 372865065 6.88282568849132e-05
32 16 -0.006 -0.005 -0.0055 -0.000931743 501204282 6.93969015755388e-05
32 17 -0.005 -0.004 -0.0045 -0.0006935538 640579175 5.85254771732654e-05
32 18 -0.004 -0.003 -0.0035 -0.0006457589 778674741 5.06445536632267e-05
32 19 -0.003 -0.002 -0.0025 -0.0004714344 900308661 4.26193925830238e-05
32 20 -0.002 -0.001 -0.0015 -0.0002463243 990430144 4.26496945187254e-05
32 21 -0.001 0 -5e-04 -4.8452e-05 1037187681 4.57116458825329e-05
32 22 0 0.001 5e-04 0.0001110318 1033922770 4.46687365507739e-05
32 23 0.001 0.002 0.0015 0.0002835197 981609065 4.48413409300645e-05
32 24 0.002 0.003 0.0025 0.0003655557 887773379 4.67556087219562e-05
32 25 0.003 0.004 0.0035 0.0005215316 765196474 4.93936367042818e-05
32 26 0.004 0.005 0.0045 0.0006807922 628667418 6.18856274540703e-05
32 27 0.005 0.006 0.0055 0.0008763807 492561795 7.02984345199252e-05
32 28 0.006 0.007 0.0065 0.0010201905 368135322 6.4833701488212e-05
32 29 0.007 0.008 0.0075 0.0013008387 262618170 9.04754654879879e-05
32 30 0.008 0.009 0.0085 0.0013626336 178859648 0.000106327698217176
32 31 0.009 0.01 0.0095 0.0016857237 116416144 0.000127917742230756
32 32 0.01 0.011 0.0105 0.0017255156 72380360 0.00016436188655436
32 33 0.011 0.012 0.0115 0.0021626172 43064035 0.000215924089069441
32 34 0.012 0.013 0.0125 0.0017794048 24520156 0.000313787278165692
32 35 0.013 0.014 0.0134 0.0017537364 13369624 0.000414140136580025
32 36 0.014 0.015 0.0144 0.0023131174 6999491 0.000573793200052893
32 37 0.015 0.016 0.0154 0.0026992137 3518520 0.000724983180076495
32 38 0.016 0.017 0.0164 0.0030495633 1702073 0.00107652105385239
32 39 0.017 0.018 0.0174 0.0031090625 795028 0.0017235169750387
32 40 0.018 0.019 0.0184 0.0007276505 359934 0.00246158637322323
32 41 0.019 0.02 0.0194 0.0032668911 159865 0.00315800152792383
32 42 0.02 0.021 0.0204 0.0060779832 70322 0.00563340473682702
32 43 0.021 0.023 0.0218 0.0106166792 47587 0.00673861961753597
32 44 0.023 0.026 0.0242 0.0175681796 18069 0.0110137666245927
32 45 0.026 0.03 0.0279 0.0392996736 11200 0.0118990967768371
32 46 0.03 0.04 0.0344 0.0353248739 16217 0.0106895985502863
32 47 0.04 0.05 0.0445 0.0636882153 8107 0.0152726133521299
32 48 0.05 0.065 0.0565 0.0386426432 5985 0.018767975589307
32 49 0.065 0.1 0.0791 0.0791996386 5001 0.0222273709474242
32 50 0.1 0.13 0.1163 0.0900956047 3948 0.0223116636405962
32 51 0.13 0.2 0.1473 0.0999946634 3360 0.0230492726588616
32 52 0.2 0.35 0.2522 0.1684339325 1332 0.0410553732926851
32 53 0.35 0.72 0.500747411567389 0.264112841882967 3505 0.0268170923954485
32 54 0.72 1.05 0.9996 0.1227924307 50 0.199946363035726
33 1 -0.3 -0.02 -0.0209 -0.0082175246 96702 0.0045158582444161
33 2 -0.02 -0.019 -0.0194 -0.0073447398 179322 0.00339509545936145
33 3 -0.019 -0.018 -0.0184 -0.0066324215 473980 0.00213284245662887
33 4 -0.018 -0.017 -0.0174 -0.0056795363 1186410 0.00125822772790888
33 5 -0.017 -0.016 -0.0164 -0.0051563981 2825041 0.000818738053378896
33 6 -0.016 -0.015 -0.0154 -0.0047650021 6367652 0.000530068304309954
33 7 -0.015 -0.014 -0.0144 -0.004859306 13603843 0.000397384117850481
33 8 -0.014 -0.013 -0.0134 -0.0044253086 27603187 0.000280090754628022
33 9 -0.013 -0.012 -0.0124 -0.0037963233 53163096 0.000178224027086132
33 10 -0.012 -0.011 -0.0115 -0.0036332248 97200993 0.000142348762980897
33 11 -0.011 -0.01 -0.0105 -0.0031058015 168728994 0.000110661278159468
33 12 -0.01 -0.009 -0.0095 -0.0028244769 278182210 0.000100061522633853
33 13 -0.009 -0.008 -0.0085 -0.002638829 435640425 7.11274350108702e-05
33 14 -0.008 -0.007 -0.0075 -0.0023075221 648176874 5.54401693981151e-05
33 15 -0.007 -0.006 -0.0065 -0.0019653769 916517790 5.59606933113514e-05
33 16 -0.006 -0.005 -0.0055 -0.0017351102 1231915089 4.64485903346246e-05
33 17 -0.005 -0.004 -0.0045 -0.0013815966 1574279860 4.11191658923893e-05
33 18 -0.004 -0.003 -0.0035 -0.001099167 1913289282 3.26519706123903e-05
33 19 -0.003 -0.002 -0.0025 -0.0007503583 2212078974 2.61089920072487e-05
33 20 -0.002 -0.001 -0.0015 -0.0004399813 2433553338 2.44782188841623e-05
33 21 -0.001 0 -5e-04 -0.0001493034 2548151620 2.8198296586199e-05
33 22 0 0.001 5e-04 0.0001355507 2540294452 2.84268262791104e-05
33 23 0.001 0.002 0.0015 0.0004517356 2411640409 2.77869000617032e-05
33 24 0.002 0.003 0.0025 0.0007889261 2181260550 3.0797528452161e-05
33 25 0.003 0.004 0.0035 0.001059114 1880101569 3.5562084101398e-05
33 26 0.004 0.005 0.0045 0.0013948423 1544821250 4.04904656994088e-05
33 27 0.005 0.006 0.0055 0.0016514064 1210500214 4.41142231292449e-05
33 28 0.006 0.007 0.0065 0.0019811097 904834642 5.32405612244225e-05
33 29 0.007 0.008 0.0075 0.0022603301 645598973 5.69089084469518e-05
33 30 0.008 0.009 0.0085 0.0025847751 439829204 7.23635302068689e-05
33 31 0.009 0.01 0.0095 0.0028243964 286246495 9.34952034257346e-05
33 32 0.01 0.011 0.0105 0.0032762818 178094060 0.000121938410047648
33 33 0.011 0.012 0.0115 0.0033969291 105984116 0.000138380378166106
33 34 0.012 0.013 0.0125 0.0037605119 60371174 0.000166767986360904
33 35 0.013 0.014 0.0134 0.0039688098 32948741 0.000234530282378837
33 36 0.014 0.015 0.0144 0.004352883 17248749 0.000366411289287752
33 37 0.015 0.016 0.0154 0.0049051057 8679432 0.000476943395337946
33 38 0.016 0.017 0.0164 0.0048277605 4202699 0.000704893206393396
33 39 0.017 0.018 0.0174 0.0055185047 1968120 0.00099869955483086
33 40 0.018 0.019 0.0184 0.005018655 893912 0.0014487648636974
33 41 0.019 0.02 0.0194 0.0043445485 399441 0.00221611543824837
33 42 0.02 0.021 0.0204 0.0048464217 177660 0.0034593340884624
33 43 0.021 0.023 0.0218 0.0051299227 121869 0.00405019904868738
33 44 0.023 0.026 0.0242 0.0069518269 49871 0.0071847092126666
33 45 0.026 0.03 0.0278 0.0118584812 32550 0.00821357673656042
33 46 0.03 0.04 0.0344 0.0110996039 46597 0.00624978294275957
33 47 0.04 0.05 0.0444 0.032344011 24029 0.00994065912818372
33 48 0.05 0.065 0.0566 0.0123950563 17929 0.0123496227668479
33 49 0.065 0.1 0.079 0.0166500201 15740 0.0123680328291439
33 50 0.1 0.13 0.116 0.0531218886 11717 0.0134207883837377
33 51 0.13 0.2 0.1474 0.0724861608 10000 0.01436783240997
33 52 0.2 0.35 0.2522 0.1293016723 4155 0.0217904942992162
33 53 0.35 0.72 0.501344419583446 0.259082049597711 9448 0.0169566084859547
33 54 0.72 1.05 0.9981 0.8886502818 87 0.278258308799001
34 1 -0.3 -0.02 -0.0209 -0.0095477884 285987 0.00271506862575118
34 2 -0.02 -0.019 -0.0194 -0.005798844 532758 0.00210047738037228
34 3 -0.019 -0.018 -0.0184 -0.0038605683 1408142 0.00114945795097657
34 4 -0.018 -0.017 -0.0174 -0.0047803846 3524151 0.000817151834492164
34 5 -0.017 -0.016 -0.0164 -0.0036560813 8384873 0.000476737861477861
34 6 -0.016 -0.015 -0.0154 -0.0041528695 18888637 0.000368135120704778
34 7 -0.015 -0.014 -0.0144 -0.003500433 40379639 0.00021717280954135
34 8 -0.014 -0.013 -0.0134 -0.0035603116 81920513 0.000158096798971776
34 9 -0.013 -0.012 -0.0124 -0.0031428457 157769866 0.000109879357064169
34 10 -0.012 -0.011 -0.0115 -0.0030547204 288455616 8.46072598695055e-05
34 11 -0.011 -0.01 -0.0105 -0.0027725998 500665120 7.57986884500453e-05
34 12 -0.01 -0.009 -0.0095 -0.0025104425 825331781 5.44602116724984e-05
34 13 -0.009 -0.008 -0.0085 -0.0022549851 1292312831 4.81082602219761e-05
34 14 -0.008 -0.007 -0.0075 -0.001951398 1922791250 4.34544322842289e-05
34 15 -0.007 -0.006 -0.0065 -0.001692506 2718645886 3.49765038636944e-05
34 16 -0.006 -0.005 -0.0055 -0.0014378445 3654003089 3.08660129005241e-05
34 17 -0.005 -0.004 -0.0045 -0.0011761436 4669223612 2.41082979770478e-05
34 18 -0.004 -0.003 -0.0035 -0.0009191767 5674572570 2.04256599210448e-05
34 19 -0.003 -0.002 -0.0025 -0.0006445415 6560281371 1.95487110346514e-05
34 20 -0.002 -0.001 -0.0015 -0.0003879635 7216666466 1.7573018238623e-05
34 21 -0.001 0 -5e-04 -0.000141627 7556176419 1.58676315138661e-05
34 22 0 0.001 5e-04 0.0001419824 7532247152 1.53618696465171e-05
34 23 0.001 0.002 0.0015 0.0003835493 7150618524 1.55826081302996e-05
34 24 0.002 0.003 0.0025 0.0006410061 6467035433 2.0069688664387e-05
34 25 0.003 0.004 0.0035 0.000901538 5573849230 2.57865174872393e-05
34 26 0.004 0.005 0.0045 0.001184675 4579620105 2.78118352289882e-05
34 27 0.005 0.006 0.0055 0.0014130374 3588290354 3.01050797613664e-05
34 28 0.006 0.007 0.0065 0.001721025 2682100857 3.50457930102291e-05
34 29 0.007 0.008 0.0075 0.001958793 1913648956 4.22443329117497e-05
34 30 0.008 0.009 0.0085 0.002201643 1303627533 4.95632610749443e-05
34 31 0.009 0.01 0.0095 0.0024902048 848439071 5.81855919576608e-05
34 32 0.01 0.011 0.0105 0.0027005618 527779583 7.54593554817759e-05
34 33 0.011 0.012 0.0115 0.00297989 314115619 8.23361587024655e-05
34 34 0.012 0.013 0.0125 0.0032017863 178902862 0.000138744489513668
34 35 0.013 0.014 0.0134 0.0034642635 97647838 0.000147427774038741
34 36 0.014 0.015 0.0144 0.0038591921 51117630 0.000190493286810187
34 37 0.015 0.016 0.0154 0.0043774467 25715180 0.000288103852356665
34 38 0.016 0.017 0.0164 0.004160337 12443799 0.00040304681668237
34 39 0.017 0.018 0.0174 0.004513491 5824094 0.000609030980683568
34 40 0.018 0.019 0.0184 0.0044766268 2641228 0.000912906920981212
34 41 0.019 0.02 0.0194 0.0050304621 1175084 0.00127259877520475
34 42 0.02 0.021 0.0204 0.0047508886 518591 0.00207931485510619
34 43 0.021 0.023 0.0218 0.007832419 347947 0.00244197751794391
34 44 0.023 0.026 0.0242 0.0099589123 131076 0.0040759528383616
34 45 0.026 0.03 0.0278 0.0170047711 79856 0.00519988616909956
34 46 0.03 0.04 0.0344 0.0202702825 112851 0.00439201769526733
34 47 0.04 0.05 0.0444 0.0206769092 56913 0.00704411633070781
34 48 0.05 0.065 0.0566 0.0268041913 41891 0.00723513077757273
34 49 0.065 0.1 0.079 0.0383171874 36074 0.00818134640391289
34 50 0.1 0.13 0.1159 0.0481196948 26216 0.00933697608392264
34 51 0.13 0.2 0.1475 0.0746222815 22376 0.010720942689703
34 52 0.2 0.35 0.2523 0.1197262355 8816 0.0127106005170352
34 53 0.35 0.72 0.501132467451745 0.215009045602347 19880 0.0112367241583168
34 54 0.72 1.05 0.9986 0.538503185 159 0.117446375244946
