# Supplementary material for: Phenotypic covariance across the entire spectrum of relatedness for 86 billion pairs of individuals
Source: Nat Commun. 2021 Feb 16;12:1050. doi: 10.1038/s41467-021-21283-4 (PMC7886899; doi:10.1038/s41467-021-21283-4)
Supplement: Supplementary file 3 — Source data [file 41467_2021_21283_MOESM3_ESM.zip › sourceData/input/relheritability_9280_12505_UKBiobank_bigQuant_141219_resid23_jackKnifeBlocks_100.txt]

1 0.0625021483185215 0.918425855331747 0.0625053378950351 0.00471202696444175 0.918463404808052 0.0242121531903513
2 -0.00480656971868315 0.29490453258056 -0.0048112433147907 0.00623999199392316 0.294912818730822 0.0297237964646599
3 -0.00124205712446417 0.14325731280044 -0.00123730106312522 0.00510669347135376 0.14323313793749 0.022157889477875
4 -0.00514561077720817 0.313736353437933 -0.00516068766215442 0.00549190827383658 0.31380252998998 0.0276550349786146
5 -0.00551345293003988 0.323788830165364 -0.00551433042442125 0.00588972369771519 0.323808599111645 0.0300121811706394
6 -0.0032411395298792 0.184175932970659 -0.00324605347111421 0.00512239491231562 0.18419863332356 0.0216376567562871
7 0.00752553211365637 0.496550825581153 0.00753582727052513 0.00524501472489402 0.496525846701034 0.0258086121215861
8 -0.0019799898632755 0.295478846458668 -0.00198126016137343 0.00611559819126383 0.29547637020638 0.0293790948956763
9 0.00547524814176903 0.514224381397504 0.00548138845199348 0.00514591540324802 0.514193860005258 0.0259439876843497
10 -0.00380424267661059 0.629329388507849 -0.00379745580939373 0.00585395633495459 0.629306266108985 0.0275025722343024
13 0.00356555417258965 0.366701764320191 0.00357609442590285 0.00468936003165766 0.366668434641509 0.0231666041801876
14 0.00512348048141128 0.353742657125389 0.00512902421003751 0.00543227723245233 0.353729256520748 0.0275490434186826
15 0.0490978793365777 0.336783498925415 0.0491035694779988 0.00604613605640862 0.336732957005297 0.0269409987346259
16 0.00564923288774558 0.244255888019464 0.00564618095125179 0.00465982919204443 0.2442743433675 0.0263856024587329
17 0.000553950218323089 0.355210904429348 0.0005537067829654 0.00577850111093243 0.355227859808358 0.0256896476866905
18 0.000513925268230569 0.390475852853243 0.000508279483194905 0.00650665256742441 0.390496733201681 0.0291265185147323
19 0.0194209382896871 0.256639522577656 0.0194249242029722 0.00551714411222846 0.256629227597927 0.0287972211732348
20 0.0783513922814064 0.458596052375895 0.0783620735223585 0.00676561258333417 0.45855684073983 0.0285563100014968
21 0.0360668644852803 0.377389911050138 0.0360728689969484 0.00588263880943889 0.377361215545573 0.0214514222210802
22 -0.00382286140467736 0.319711954463748 -0.00382426132568228 0.00649505375962314 0.319720571016256 0.0307767862466354
23 0.0104216844965986 0.295789681103995 0.0104152016835289 0.00581398568857213 0.295824333774398 0.0214205704817244
24 -0.00548373178237283 0.487890796785108 -0.0054944890118808 0.00563056847737312 0.487932303391525 0.0257578898071095
25 0.000860646958860012 0.541167000277925 0.000850403981956558 0.00577042252742429 0.5412005154339 0.0305364859123839
26 0.00850932146150514 0.254748477033826 0.00851162709993915 0.00530953612502232 0.25473405489603 0.0222032421861913
27 0.00555210824712026 0.405271998488987 0.00555601627435914 0.0052669797364106 0.405280324438245 0.024493643259493
28 -0.00805796963489289 0.299624419420587 -0.00805647058555639 0.0135938854437194 0.299614414916432 0.0773371584466774
29 0.0155745859466924 0.143293332118983 0.0155798142481198 0.014247174409869 0.143268374309811 0.0788703009301515
30 -0.00718979073558108 0.649022030202013 -0.00719393577134154 0.0120889956178027 0.649079306876165 0.0580776274165403
31 -0.0231613261071208 0.585929368109852 -0.0231409394362426 0.0103211359838037 0.585840343854856 0.0492921275730114
32 0.0571124804934626 0.435040509278862 0.0571081836607555 0.0121836048799205 0.435032093409977 0.0606455315751272
33 -0.0194792488424104 0.582939528325954 -0.0194763897680794 0.00862240675439748 0.582961961540259 0.0419080876807881
34 0.0067357212528173 0.435575169212514 0.00674181439609756 0.00563014900785719 0.435558707668651 0.0281224946166308
