# Supplementary material for: Phenotypic covariance across the entire spectrum of relatedness for 86 billion pairs of individuals
Source: Nat Commun. 2021 Feb 16;12:1050. doi: 10.1038/s41467-021-21283-4 (PMC7886899; doi:10.1038/s41467-021-21283-4)
Supplement: Supplementary file 3 — Source data [file 41467_2021_21283_MOESM3_ESM.zip › sourceData/input/phenCovariance_9280_12505_UKBiobank_bigQuant_141219_resid21_jackKnifeBlocks_100.txt]

1 1 -0.3 -0.02 -0.0209 -0.01398955 287761 0.00254820530353965
1 2 -0.02 -0.019 -0.0194 -0.0108799329 536124 0.00212860473481438
1 3 -0.019 -0.018 -0.0184 -0.0109117811 1416868 0.00120038808007079
1 4 -0.018 -0.017 -0.0174 -0.0112542338 3545490 0.00080949035432551
1 5 -0.017 -0.016 -0.0164 -0.0098678156 8435979 0.000608928509119455
1 6 -0.016 -0.015 -0.0154 -0.0097780149 19004727 0.000314172667287733
1 7 -0.015 -0.014 -0.0144 -0.0090246731 40627755 0.000237607016095629
1 8 -0.014 -0.013 -0.0134 -0.0083153403 82424360 0.000168925042001392
1 9 -0.013 -0.012 -0.0124 -0.0076409047 158743562 0.000121200523606527
1 10 -0.012 -0.011 -0.0115 -0.0072252089 290233037 0.000106003280888189
1 11 -0.011 -0.01 -0.0105 -0.0065329694 503751977 8.57525848742032e-05
1 12 -0.01 -0.009 -0.0095 -0.0059806357 830423710 6.40041445196778e-05
1 13 -0.009 -0.008 -0.0085 -0.0053464548 1300281889 6.15498460228028e-05
1 14 -0.008 -0.007 -0.0075 -0.0047182205 1934653361 5.23085641164216e-05
1 15 -0.007 -0.006 -0.0065 -0.0040320739 2735418366 4.01536904976509e-05
1 16 -0.006 -0.005 -0.0055 -0.0034621747 3676553812 3.39327089894208e-05
1 17 -0.005 -0.004 -0.0045 -0.0028284695 4698037877 2.93651126632207e-05
1 18 -0.004 -0.003 -0.0035 -0.0022228262 5709604166 2.47614684684717e-05
1 19 -0.003 -0.002 -0.0025 -0.0016235639 6600764552 2.13990340949171e-05
1 20 -0.002 -0.001 -0.0015 -0.0009536997 7261201703 1.71008444839268e-05
1 21 -0.001 0 -5e-04 -0.0003294134 7602800836 1.42505716936059e-05
1 22 0 0.001 5e-04 0.0002902524 7578725661 1.64313516388083e-05
1 23 0.001 0.002 0.0015 0.0008972907 7194748487 1.77587859747958e-05
1 24 0.002 0.003 0.0025 0.0015573873 6506933739 2.18820438161991e-05
1 25 0.003 0.004 0.0035 0.0021773264 5608252260 2.43641407567463e-05
1 26 0.004 0.005 0.0045 0.002856481 4607880895 2.94211237183597e-05
1 27 0.005 0.006 0.0055 0.0034828007 3610433836 3.21593060946686e-05
1 28 0.006 0.007 0.0065 0.0041348649 2698654409 4.48280584850868e-05
1 29 0.007 0.008 0.0075 0.0047789133 1925457248 4.6667081122372e-05
1 30 0.008 0.009 0.0085 0.0053892336 1311668766 5.3106215607638e-05
1 31 0.009 0.01 0.0095 0.0061074529 853671495 7.18413886974274e-05
1 32 0.01 0.011 0.0105 0.0067208283 531036105 8.97589669630363e-05
1 33 0.011 0.012 0.0115 0.0074450645 316054918 9.70007528571422e-05
1 34 0.012 0.013 0.0125 0.0080981016 180004675 0.000129829190206604
1 35 0.013 0.014 0.0134 0.0087405909 98250877 0.000178641358279553
1 36 0.014 0.015 0.0144 0.0094103956 51432891 0.000202581955886814
1 37 0.015 0.016 0.0154 0.010623585 25873488 0.000261022485074246
1 38 0.016 0.017 0.0164 0.011253662 12520323 0.000382947441550262
1 39 0.017 0.018 0.0174 0.0109411556 5859793 0.000555918971845168
1 40 0.018 0.019 0.0184 0.0127277963 2657743 0.000810590498216862
1 41 0.019 0.02 0.0194 0.0149555133 1182221 0.00110334176452038
1 42 0.02 0.021 0.0204 0.0162960528 521688 0.00212795079295237
1 43 0.021 0.023 0.0218 0.0198076678 350080 0.00232424453606315
1 44 0.023 0.026 0.0242 0.0406687282 131872 0.00409919550213872
1 45 0.026 0.03 0.0278 0.066932577 80339 0.00566061778382987
1 46 0.03 0.04 0.0344 0.0807144606 113570 0.0039628304695097
1 47 0.04 0.05 0.0444 0.0876317971 57283 0.00615494104409668
1 48 0.05 0.065 0.0566 0.1199993662 42164 0.00633587221451771
1 49 0.065 0.1 0.079 0.1390494668 36278 0.00757422167545163
1 50 0.1 0.13 0.1159 0.1784960748 26378 0.00846829724561744
1 51 0.13 0.2 0.1475 0.209368598 22489 0.0107845124947434
1 52 0.2 0.35 0.2523 0.3110053939 8874 0.0156165342686978
1 53 0.35 0.72 0.501169278762094 0.527444090211592 19997 0.0110488809109024
1 54 0.72 1.05 0.9986 0.8631809747 159 0.139348530356694
2 1 -0.3 -0.02 -0.0209 -0.0007448509 251117 0.00305388050222449
2 2 -0.02 -0.019 -0.0194 -0.00382527 468460 0.00185959649796536
2 3 -0.019 -0.018 -0.0184 -0.0037472983 1237648 0.00117931109784217
2 4 -0.018 -0.017 -0.0174 -0.0031578616 3099607 0.000773727161012821
2 5 -0.017 -0.016 -0.0164 -0.003095003 7372004 0.000504102670205316
2 6 -0.016 -0.015 -0.0154 -0.0027972111 16611450 0.000370446009104783
2 7 -0.015 -0.014 -0.0144 -0.0024295046 35523827 0.00025479680791866
2 8 -0.014 -0.013 -0.0134 -0.001978278 72083693 0.000191055387679413
2 9 -0.013 -0.012 -0.0124 -0.0019819039 138855451 0.000133672210851046
2 10 -0.012 -0.011 -0.0115 -0.0017030668 253926911 8.61724472430936e-05
2 11 -0.011 -0.01 -0.0105 -0.0016330539 440832126 7.10795306208953e-05
2 12 -0.01 -0.009 -0.0095 -0.0014321949 726827548 5.23261140166595e-05
2 13 -0.009 -0.008 -0.0085 -0.0012754024 1138278082 4.35046879047774e-05
2 14 -0.008 -0.007 -0.0075 -0.0011447293 1693914603 3.81306813828291e-05
2 15 -0.007 -0.006 -0.0065 -0.0009941688 2395431758 3.24511347902833e-05
2 16 -0.006 -0.005 -0.0055 -0.0008382632 3220076063 2.53343697220402e-05
2 17 -0.005 -0.004 -0.0045 -0.0006742702 4115318730 2.06521745065192e-05
2 18 -0.004 -0.003 -0.0035 -0.0005377803 5002062246 2.20489589194901e-05
2 19 -0.003 -0.002 -0.0025 -0.0003918383 5783370525 1.80890528342648e-05
2 20 -0.002 -0.001 -0.0015 -0.0002301129 6362656206 1.86586803593878e-05
2 21 -0.001 0 -5e-04 -6.53892e-05 6662529956 1.50495558290574e-05
2 22 0 0.001 5e-04 9.08214e-05 6641951344 1.80683984708629e-05
2 23 0.001 0.002 0.0015 0.0002095313 6305635915 1.74269033396413e-05
2 24 0.002 0.003 0.0025 0.0003832823 5703042814 2.0040755804049e-05
2 25 0.003 0.004 0.0035 0.0005271989 4915415008 2.14227993159064e-05
2 26 0.004 0.005 0.0045 0.0006875043 4038578912 2.65048392021746e-05
2 27 0.005 0.006 0.0055 0.0007981626 3164200056 2.75238746023016e-05
2 28 0.006 0.007 0.0065 0.0009899889 2364960291 3.05345524166925e-05
2 29 0.007 0.008 0.0075 0.0011374139 1687217929 3.71926259673371e-05
2 30 0.008 0.009 0.0085 0.0012634728 1149230603 4.65715998403512e-05
2 31 0.009 0.01 0.0095 0.0014371288 747798923 6.17139091842626e-05
2 32 0.01 0.011 0.0105 0.00160945 465080328 7.2453718565781e-05
2 33 0.011 0.012 0.0115 0.0016732856 276730353 9.32269611457203e-05
2 34 0.012 0.013 0.0125 0.0019308645 157556391 0.00010762214982495
2 35 0.013 0.014 0.0134 0.0020444628 85960544 0.000156499304583285
2 36 0.014 0.015 0.0144 0.0022068115 44979594 0.000241210279965857
2 37 0.015 0.016 0.0154 0.002223712 22617949 0.000307909060275051
2 38 0.016 0.017 0.0164 0.0022612649 10938735 0.000390739513760993
2 39 0.017 0.018 0.0174 0.0025409496 5115580 0.000724214681832549
2 40 0.018 0.019 0.0184 0.0030833051 2318872 0.000983733714412763
2 41 0.019 0.02 0.0194 0.0019586467 1030347 0.00141772219268491
2 42 0.02 0.021 0.0204 0.0023739511 454655 0.00215452251774537
2 43 0.021 0.023 0.0218 0.0045781644 305766 0.00242284963408541
2 44 0.023 0.026 0.0242 0.0046469008 115613 0.0040712881318328
2 45 0.026 0.03 0.0278 0.0066748632 71070 0.00522083989745792
2 46 0.03 0.04 0.0344 0.0116085912 100804 0.00457154531102953
2 47 0.04 0.05 0.0444 0.0130926121 50904 0.00597236579592918
2 48 0.05 0.065 0.0565 0.0172192534 37431 0.00739010095998159
2 49 0.065 0.1 0.079 0.0211838797 32255 0.00754394475715602
2 50 0.1 0.13 0.1159 0.020074008 23402 0.0103431295163355
2 51 0.13 0.2 0.1474 0.0372030289 19847 0.0106518592555232
2 52 0.2 0.35 0.2522 0.0728223021 7918 0.0202953119819347
2 53 0.35 0.72 0.501147895885595 0.143790996344339 17827 0.0113364627130955
2 54 0.72 1.05 0.999 0.4201802923 139 0.157595971079503
3 1 -0.3 -0.02 -0.0209 -0.000948023 285533 0.0029228198268636
3 2 -0.02 -0.019 -0.0194 -0.0016897102 532069 0.00196530072384503
3 3 -0.019 -0.018 -0.0184 -0.0010348065 1405654 0.00125153690348668
3 4 -0.018 -0.017 -0.0174 -0.0017072869 3517548 0.000819254321034506
3 5 -0.017 -0.016 -0.0164 -0.0016387696 8369881 0.000489209749587676
3 6 -0.016 -0.015 -0.0154 -0.0006706039 18856294 0.000334105711012981
3 7 -0.015 -0.014 -0.0144 -0.0010388351 40309188 0.000220964956672282
3 8 -0.014 -0.013 -0.0134 -0.0010268636 81779913 0.000166978278752904
3 9 -0.013 -0.012 -0.0124 -0.000950856 157502316 0.000114785684926746
3 10 -0.012 -0.011 -0.0115 -0.0008635396 287962615 7.29668337663587e-05
3 11 -0.011 -0.01 -0.0105 -0.0007392118 499817496 5.77159802843574e-05
3 12 -0.01 -0.009 -0.0095 -0.0006693003 823941514 4.68759622807713e-05
3 13 -0.009 -0.008 -0.0085 -0.0006375049 1290122931 4.19217920825977e-05
3 14 -0.008 -0.007 -0.0075 -0.0005317941 1919550241 3.2749808196136e-05
3 15 -0.007 -0.006 -0.0065 -0.0004623064 2714073560 2.62380875677025e-05
3 16 -0.006 -0.005 -0.0055 -0.0004198028 3647864670 2.47208983367296e-05
3 17 -0.005 -0.004 -0.0045 -0.0003357157 4661393505 2.18647212981259e-05
3 18 -0.004 -0.003 -0.0035 -0.0002876766 5665073485 1.84427621907871e-05
3 19 -0.003 -0.002 -0.0025 -0.000187134 6549302086 1.62091479066769e-05
3 20 -0.002 -0.001 -0.0015 -0.0001185727 7204584302 1.65206798841785e-05
3 21 -0.001 0 -5e-04 -2.21757e-05 7543521751 1.39834283544424e-05
3 22 0 0.001 5e-04 1.20952e-05 7519624493 1.47962872228509e-05
3 23 0.001 0.002 0.0015 0.000100805 7138666139 1.56475624778545e-05
3 24 0.002 0.003 0.0025 0.0002021026 6456195442 1.83963941990651e-05
3 25 0.003 0.004 0.0035 0.0002566171 5564522505 1.85458351361222e-05
3 26 0.004 0.005 0.0045 0.000318672 4571941697 2.25632703822722e-05
3 27 0.005 0.006 0.0055 0.0004129729 3582275665 2.48278689432275e-05
3 28 0.006 0.007 0.0065 0.0004934467 2677595391 2.60242345822051e-05
3 29 0.007 0.008 0.0075 0.0005619367 1910429044 3.84441551085843e-05
3 30 0.008 0.009 0.0085 0.0006158926 1301427594 4.10586638616739e-05
3 31 0.009 0.01 0.0095 0.0007424566 847010914 4.82027460432229e-05
3 32 0.01 0.011 0.0105 0.0007851858 526886564 6.47215589241354e-05
3 33 0.011 0.012 0.0115 0.000844546 313585698 8.07563411409142e-05
3 34 0.012 0.013 0.0125 0.0009782024 178597034 0.000110522213372409
3 35 0.013 0.014 0.0134 0.0008378053 97482698 0.000148176269794081
3 36 0.014 0.015 0.0144 0.0008130368 51031164 0.000201236092950219
3 37 0.015 0.016 0.0154 0.0009736429 25671113 0.000293044308878321
3 38 0.016 0.017 0.0164 0.0012173669 12422580 0.000391703650727939
3 39 0.017 0.018 0.0174 0.0015215214 5814198 0.000541852323793476
3 40 0.018 0.019 0.0184 0.001915668 2637100 0.000934665517464067
3 41 0.019 0.02 0.0194 0.0018655628 1172930 0.00142593444050275
3 42 0.02 0.021 0.0204 0.0038224919 517554 0.00203795548525964
3 43 0.021 0.023 0.0218 0.0011795498 347439 0.00239254055914592
3 44 0.023 0.026 0.0242 -0.0036202951 130735 0.00393959745204121
3 45 0.026 0.03 0.0278 0.0006156544 79598 0.00595480112773165
3 46 0.03 0.04 0.0344 0.0008407884 112487 0.00418004267086886
3 47 0.04 0.05 0.0444 0.0088482971 56771 0.00605188487932476
3 48 0.05 0.065 0.0566 0.0018074973 41757 0.00644674112120328
3 49 0.065 0.1 0.079 0.0201598154 35870 0.00770837846271896
3 50 0.1 0.13 0.1159 0.0149208078 26157 0.0092452558580847
3 51 0.13 0.2 0.1475 0.0156023003 22273 0.0103812156931173
3 52 0.2 0.35 0.2522 0.0392221432 8775 0.0160873846145156
3 53 0.35 0.72 0.501133156692784 0.0704573142432409 19860 0.00786654108449234
3 54 0.72 1.05 0.9987 0.1736881293 157 0.109542228372711
4 1 -0.3 -0.02 -0.0209 -0.0010704469 251233 0.00264106023280168
4 2 -0.02 -0.019 -0.0194 -0.0034008978 468684 0.00211108963763911
4 3 -0.019 -0.018 -0.0184 -0.0015289338 1238273 0.00138929095524411
4 4 -0.018 -0.017 -0.0174 -0.0022506005 3101225 0.000749187542932989
4 5 -0.017 -0.016 -0.0164 -0.0029615392 7375917 0.000491996589685865
4 6 -0.016 -0.015 -0.0154 -0.0025904339 16620342 0.000407641823806483
4 7 -0.015 -0.014 -0.0144 -0.0024791856 35542647 0.000225823275800549
4 8 -0.014 -0.013 -0.0134 -0.0019220132 72122243 0.000167906206831477
4 9 -0.013 -0.012 -0.0124 -0.0018474182 138929880 0.000128594280322318
4 10 -0.012 -0.011 -0.0115 -0.0017563271 254063261 8.38508651141076e-05
4 11 -0.011 -0.01 -0.0105 -0.0015255598 441070903 6.75574240554355e-05
4 12 -0.01 -0.009 -0.0095 -0.0013529712 727220771 5.58007697901921e-05
4 13 -0.009 -0.008 -0.0085 -0.0012386263 1138897056 4.8502355427299e-05
4 14 -0.008 -0.007 -0.0075 -0.00114008 1694838795 3.79842244397464e-05
4 15 -0.007 -0.006 -0.0065 -0.0009566355 2396741304 3.30452635416909e-05
4 16 -0.006 -0.005 -0.0055 -0.0007945834 3221838885 2.66542659661151e-05
4 17 -0.005 -0.004 -0.0045 -0.000675763 4117581556 2.43947619276255e-05
4 18 -0.004 -0.003 -0.0035 -0.0005291908 5004813825 2.1288424788622e-05
4 19 -0.003 -0.002 -0.0025 -0.0003856062 5786555363 1.85635611468318e-05
4 20 -0.002 -0.001 -0.0015 -0.0002184902 6366168865 1.85117479175416e-05
4 21 -0.001 0 -5e-04 -8.01494e-05 6666206680 1.66184399699008e-05
4 22 0 0.001 5e-04 7.12185e-05 6645617316 1.62707024518747e-05
4 23 0.001 0.002 0.0015 0.0002252304 6309113995 1.6914592770883e-05
4 24 0.002 0.003 0.0025 0.0003521838 5706186673 2.18362471420915e-05
4 25 0.003 0.004 0.0035 0.0005162977 4918118109 1.83116239602385e-05
4 26 0.004 0.005 0.0045 0.0006775991 4040798585 2.36251318256749e-05
4 27 0.005 0.006 0.0055 0.0008151415 3165939547 3.0778052567665e-05
4 28 0.006 0.007 0.0065 0.0009469449 2366255076 3.67183267576658e-05
4 29 0.007 0.008 0.0075 0.0010732114 1688139617 4.37727682572741e-05
4 30 0.008 0.009 0.0085 0.0012311223 1149854899 4.69498893095554e-05
4 31 0.009 0.01 0.0095 0.00143223 748202929 5.44556705382518e-05
4 32 0.01 0.011 0.0105 0.0015367943 465329531 7.18691825869457e-05
4 33 0.011 0.012 0.0115 0.00183088 276877834 7.82161485944488e-05
4 34 0.012 0.013 0.0125 0.0020026478 157639477 0.000123937890600949
4 35 0.013 0.014 0.0134 0.0021616186 86005425 0.000187691540691997
4 36 0.014 0.015 0.0144 0.002327571 45002882 0.000228007878450285
4 37 0.015 0.016 0.0154 0.0023295844 22629346 0.000314858762628962
4 38 0.016 0.017 0.0164 0.0024165422 10944302 0.000372836244327771
4 39 0.017 0.018 0.0174 0.0029136944 5118018 0.000648381084819294
4 40 0.018 0.019 0.0184 0.0041595417 2319973 0.000974116976704963
4 41 0.019 0.02 0.0194 0.0036082991 1030825 0.0013595008617259
4 42 0.02 0.021 0.0204 0.0022693103 454883 0.00198101250662161
4 43 0.021 0.023 0.0218 0.0052010911 305898 0.00271274539784089
4 44 0.023 0.026 0.0242 0.0102585981 115670 0.00425383852308363
4 45 0.026 0.03 0.0278 -9.1824e-05 71117 0.00545939604581787
4 46 0.03 0.04 0.0344 0.0159734285 100873 0.00491722487517926
4 47 0.04 0.05 0.0444 0.0206751193 50929 0.0066494652658368
4 48 0.05 0.065 0.0565 0.0199490543 37453 0.00696364928503834
4 49 0.065 0.1 0.079 0.0199081753 32270 0.00907279934183367
4 50 0.1 0.13 0.1159 0.0248814178 23412 0.00939134035339778
4 51 0.13 0.2 0.1474 0.0483074516 19864 0.00960470821250775
4 52 0.2 0.35 0.2522 0.0588988468 7921 0.0165148661931649
4 53 0.35 0.72 0.501136561763136 0.15614006615866 17833 0.010701245479599
4 54 0.72 1.05 0.999 0.3756123017 139 0.143319486290849
5 1 -0.3 -0.02 -0.0209 -0.0002147973 251171 0.00301159426310719
5 2 -0.02 -0.019 -0.0194 -0.0033822528 468558 0.00216622259576825
5 3 -0.019 -0.018 -0.0184 -0.0038158202 1237916 0.00126943303110155
5 4 -0.018 -0.017 -0.0174 -0.0025461382 3100472 0.000811539666543459
5 5 -0.017 -0.016 -0.0164 -0.0026019598 7374094 0.000554767597954695
5 6 -0.016 -0.015 -0.0154 -0.0024688975 16616169 0.00037094662474859
5 7 -0.015 -0.014 -0.0144 -0.0023228598 35533721 0.000239767447857238
5 8 -0.014 -0.013 -0.0134 -0.0019064513 72104182 0.000179308377138683
5 9 -0.013 -0.012 -0.0124 -0.0017344986 138894984 0.000130361435469353
5 10 -0.012 -0.011 -0.0115 -0.0017271365 254000058 9.76501185134121e-05
5 11 -0.011 -0.01 -0.0105 -0.0015640193 440961147 6.76091168777348e-05
5 12 -0.01 -0.009 -0.0095 -0.0013484864 727040366 5.39559034862851e-05
5 13 -0.009 -0.008 -0.0085 -0.0012634482 1138613868 4.73008404177948e-05
5 14 -0.008 -0.007 -0.0075 -0.0011241564 1694418377 3.67679193584606e-05
5 15 -0.007 -0.006 -0.0065 -0.0009702671 2396147332 2.96664820063928e-05
5 16 -0.006 -0.005 -0.0055 -0.0007957984 3221042161 2.48525038965796e-05
5 17 -0.005 -0.004 -0.0045 -0.0006701041 4116563924 2.31258975318788e-05
5 18 -0.004 -0.003 -0.0035 -0.0004980909 5003578426 2.18178569845465e-05
5 19 -0.003 -0.002 -0.0025 -0.0003629086 5785129666 2.08604086990216e-05
5 20 -0.002 -0.001 -0.0015 -0.0002069996 6364601311 1.68787997949167e-05
5 21 -0.001 0 -5e-04 -7.31686e-05 6664568588 1.63276244630144e-05
5 22 0 0.001 5e-04 6.74924e-05 6643983918 1.66172490701962e-05
5 23 0.001 0.002 0.0015 0.0002440079 6307563920 1.89540325991289e-05
5 24 0.002 0.003 0.0025 0.0003546334 5704786674 1.91575372484044e-05
5 25 0.003 0.004 0.0035 0.000504115 4916911246 1.88644649084145e-05
5 26 0.004 0.005 0.0045 0.0006436569 4039805564 2.27954015390578e-05
5 27 0.005 0.006 0.0055 0.0008106094 3165159382 2.49845868776503e-05
5 28 0.006 0.007 0.0065 0.0009268206 2365672803 2.79788365707894e-05
5 29 0.007 0.008 0.0075 0.001063143 1687723573 4.01940659505813e-05
5 30 0.008 0.009 0.0085 0.0011711917 1149570995 4.36766968853097e-05
5 31 0.009 0.01 0.0095 0.0013695664 748017203 5.2969728793292e-05
5 32 0.01 0.011 0.0105 0.0015481634 465213503 7.22883043851167e-05
5 33 0.011 0.012 0.0115 0.0016436675 276808812 9.21781555037081e-05
5 34 0.012 0.013 0.0125 0.001863427 157599981 0.000111650214435111
5 35 0.013 0.014 0.0134 0.0018270331 85983795 0.000150893532698225
5 36 0.014 0.015 0.0144 0.0021132277 44991646 0.000174877878755141
5 37 0.015 0.016 0.0154 0.0020017484 22623727 0.000342690801944801
5 38 0.016 0.017 0.0164 0.0014868764 10941615 0.000429115325494866
5 39 0.017 0.018 0.0174 0.002697681 5116736 0.000636765800743162
5 40 0.018 0.019 0.0184 0.0039683891 2319385 0.000986956119195383
5 41 0.019 0.02 0.0194 0.0036539817 1030539 0.00142285638472553
5 42 0.02 0.021 0.0204 0.0026715632 454766 0.00228837884865944
5 43 0.021 0.023 0.0218 0.0045861055 305821 0.00266832967699839
5 44 0.023 0.026 0.0242 0.0138261072 115633 0.00447661408873074
5 45 0.026 0.03 0.0278 0.0060084215 71101 0.00547985897388638
5 46 0.03 0.04 0.0344 0.0159695079 100854 0.00439481665927193
5 47 0.04 0.05 0.0444 0.0182775536 50910 0.00645406062624104
5 48 0.05 0.065 0.0565 0.0135312309 37446 0.00711167533804838
5 49 0.065 0.1 0.079 0.0221381668 32264 0.00805056667210382
5 50 0.1 0.13 0.1159 0.035607355 23404 0.00898184152102233
5 51 0.13 0.2 0.1474 0.04391696 19860 0.0105655542124508
5 52 0.2 0.35 0.2522 0.0554627777 7922 0.0146247308921693
5 53 0.35 0.72 0.501142862559192 0.159561852772369 17830 0.0120933342526698
5 54 0.72 1.05 0.999 0.3660354832 139 0.13021518587737
6 1 -0.3 -0.02 -0.0209 -0.0038706018 283974 0.00308249926551419
6 2 -0.02 -0.019 -0.0194 -0.0021953036 528912 0.00195156762245966
6 3 -0.019 -0.018 -0.0184 -0.0017209426 1397465 0.00106644411872275
6 4 -0.018 -0.017 -0.0174 -0.001393335 3497086 0.000686392015765684
6 5 -0.017 -0.016 -0.0164 -0.0015538931 8321677 0.000459049648796494
6 6 -0.016 -0.015 -0.0154 -0.001563523 18747273 0.000308315960286795
6 7 -0.015 -0.014 -0.0144 -0.0013919262 40075209 0.000224181992020661
6 8 -0.014 -0.013 -0.0134 -0.0014357761 81306829 0.000179829844702177
6 9 -0.013 -0.012 -0.0124 -0.0010881996 156595987 0.000119922261606997
6 10 -0.012 -0.011 -0.0115 -0.0010339097 286305234 9.53113458842763e-05
6 11 -0.011 -0.01 -0.0105 -0.0009875732 496932620 6.43239369037497e-05
6 12 -0.01 -0.009 -0.0095 -0.0008709818 819190766 5.20627162681864e-05
6 13 -0.009 -0.008 -0.0085 -0.0008404147 1282684723 4.54080935622499e-05
6 14 -0.008 -0.007 -0.0075 -0.0007174355 1908474529 3.96209388827754e-05
6 15 -0.007 -0.006 -0.0065 -0.0005918866 2698408526 3.10325106767471e-05
6 16 -0.006 -0.005 -0.0055 -0.0005152643 3626826102 2.45043821063898e-05
6 17 -0.005 -0.004 -0.0045 -0.0004506094 4634503052 2.34481358851024e-05
6 18 -0.004 -0.003 -0.0035 -0.0003234879 5632373884 1.81171180510799e-05
6 19 -0.003 -0.002 -0.0025 -0.0002298951 6511491683 1.89694629666046e-05
6 20 -0.002 -0.001 -0.0015 -0.0001518185 7162998404 1.48674989911111e-05
6 21 -0.001 0 -5e-04 -6.33877e-05 7499983545 1.33934413302605e-05
6 22 0 0.001 5e-04 3.23463e-05 7476197495 1.57147354166068e-05
6 23 0.001 0.002 0.0015 0.0001486483 7097436374 1.52684925876861e-05
6 24 0.002 0.003 0.0025 0.0002164822 6418918866 1.70172803162109e-05
6 25 0.003 0.004 0.0035 0.000304171 5532409345 2.03544810510911e-05
6 26 0.004 0.005 0.0045 0.0004249422 4545544828 2.49442107277278e-05
6 27 0.005 0.006 0.0055 0.000510573 3561597251 2.5630936873324e-05
6 28 0.006 0.007 0.0065 0.0005962695 2662143794 3.18863661074729e-05
6 29 0.007 0.008 0.0075 0.0007564203 1899401977 3.30891717466186e-05
6 30 0.008 0.009 0.0085 0.0008806151 1293917187 4.02439505067084e-05
6 31 0.009 0.01 0.0095 0.001008039 842120881 5.582243289472e-05
6 32 0.01 0.011 0.0105 0.0010576401 523846813 6.66576666623349e-05
6 33 0.011 0.012 0.0115 0.0011716916 311778821 8.74133398294328e-05
6 34 0.012 0.013 0.0125 0.0012664194 177569399 0.000121347984995333
6 35 0.013 0.014 0.0134 0.0013261474 96921149 0.00014855111113005
6 36 0.014 0.015 0.0144 0.0014330637 50737865 0.000217234285442789
6 37 0.015 0.016 0.0154 0.0016207016 25521621 0.000298747425842897
6 38 0.016 0.017 0.0164 0.0019033588 12349635 0.000375802178680078
6 39 0.017 0.018 0.0174 0.0024548785 5780278 0.000644689431249652
6 40 0.018 0.019 0.0184 0.0007280091 2622033 0.000910062340189853
6 41 0.019 0.02 0.0194 0.0010752725 1165934 0.00128548374705983
6 42 0.02 0.021 0.0204 0.00391821 514443 0.00206880562912672
6 43 0.021 0.023 0.0218 0.0046518497 345300 0.00250918902862445
6 44 0.023 0.026 0.0242 0.0046256588 129843 0.00421450082521207
6 45 0.026 0.03 0.0278 0.0168535258 79130 0.0048231572532998
6 46 0.03 0.04 0.0344 0.0071793727 111749 0.00453739777646526
6 47 0.04 0.05 0.0444 0.0192251511 56477 0.00663107570118418
6 48 0.05 0.065 0.0565 0.0112971433 41382 0.00667825071522416
6 49 0.065 0.1 0.079 0.0195636233 35648 0.00700616211346339
6 50 0.1 0.13 0.1159 0.0186435835 25916 0.00846369468542468
6 51 0.13 0.2 0.1475 0.0188499893 22088 0.0101844361776175
6 52 0.2 0.35 0.2523 0.0283700831 8737 0.0153876016480805
6 53 0.35 0.72 0.501163421766209 0.0944052272116867 19724 0.00838306011101642
6 54 0.72 1.05 0.9984 0.2903343656 154 0.121079541879974
7 1 -0.3 -0.02 -0.0209 -0.0025135906 286671 0.0026855214677935
7 2 -0.02 -0.019 -0.0194 -0.0052712214 533931 0.00192077974747937
7 3 -0.019 -0.018 -0.0184 -0.0053398563 1411157 0.00115728359460679
7 4 -0.018 -0.017 -0.0174 -0.005216309 3531632 0.000706238748450227
7 5 -0.017 -0.016 -0.0164 -0.0040789324 8402531 0.000474405351073844
7 6 -0.016 -0.015 -0.0154 -0.0043511702 18929519 0.000363569868673008
7 7 -0.015 -0.014 -0.0144 -0.0040353295 40466338 0.000217904645194964
7 8 -0.014 -0.013 -0.0134 -0.003611454 82097450 0.000155466086141194
7 9 -0.013 -0.012 -0.0124 -0.003277844 158115188 0.000118787038528818
7 10 -0.012 -0.011 -0.0115 -0.0030628472 289084617 8.69665928529555e-05
7 11 -0.011 -0.01 -0.0105 -0.002799229 501757612 7.54309823455552e-05
7 12 -0.01 -0.009 -0.0095 -0.0025461139 827137025 5.81850607413758e-05
7 13 -0.009 -0.008 -0.0085 -0.0022383945 1295134898 4.77416666153814e-05
7 14 -0.008 -0.007 -0.0075 -0.0019372425 1927002388 3.88816235293847e-05
7 15 -0.007 -0.006 -0.0065 -0.0017150541 2724605405 3.20510084382788e-05
7 16 -0.006 -0.005 -0.0055 -0.0013968431 3662026274 2.94608749877225e-05
7 17 -0.005 -0.004 -0.0045 -0.0011930268 4679465421 2.38456141915485e-05
7 18 -0.004 -0.003 -0.0035 -0.0008972125 5687044521 1.95578451070087e-05
7 19 -0.003 -0.002 -0.0025 -0.0006582591 6574680463 1.92692595425248e-05
7 20 -0.002 -0.001 -0.0015 -0.0003919566 7232515295 1.58340852572607e-05
7 21 -0.001 0 -5e-04 -0.0001447956 7572770460 1.51619266001297e-05
7 22 0 0.001 5e-04 0.0001073048 7548793276 1.49526487047145e-05
7 23 0.001 0.002 0.0015 0.0003997241 7166342930 1.58479998451106e-05
7 24 0.002 0.003 0.0025 0.0006592354 6481226619 1.71138832859408e-05
7 25 0.003 0.004 0.0035 0.0009121164 5586108411 2.03100053178536e-05
7 26 0.004 0.005 0.0045 0.0011999377 4589677652 2.52557151349814e-05
7 27 0.005 0.006 0.0055 0.0014078449 3596169889 2.82611397699598e-05
7 28 0.006 0.007 0.0065 0.0017234626 2687985639 3.37596528243859e-05
7 29 0.007 0.008 0.0075 0.0019114018 1917843590 3.86946869789413e-05
7 30 0.008 0.009 0.0085 0.0022100331 1306473864 4.62814752696141e-05
7 31 0.009 0.01 0.0095 0.0024378952 850291462 6.27562821337347e-05
7 32 0.01 0.011 0.0105 0.002850413 528930646 6.30776444517021e-05
7 33 0.011 0.012 0.0115 0.0029898882 314801347 8.43169197169513e-05
7 34 0.012 0.013 0.0125 0.0031910864 179288693 0.000118110071453948
7 35 0.013 0.014 0.0134 0.0036130929 97858589 0.00013606093447793
7 36 0.014 0.015 0.0144 0.0038707385 51227172 0.000209917558116644
7 37 0.015 0.016 0.0154 0.0041140689 25770083 0.000304440009313532
7 38 0.016 0.017 0.0164 0.0045298855 12469967 0.000417616358337303
7 39 0.017 0.018 0.0174 0.0041058582 5835802 0.000637064899133314
7 40 0.018 0.019 0.0184 0.0036905395 2646968 0.000870283281895284
7 41 0.019 0.02 0.0194 0.0060036561 1177251 0.00134802055838982
7 42 0.02 0.021 0.0204 0.0068455537 519557 0.00213231761680183
7 43 0.021 0.023 0.0218 0.0081539066 348579 0.00238506375181499
7 44 0.023 0.026 0.0242 0.0118561191 131300 0.00389103115052031
7 45 0.026 0.03 0.0278 0.0184554949 80014 0.00547856731291038
7 46 0.03 0.04 0.0344 0.0283454049 113054 0.00413421586851509
7 47 0.04 0.05 0.0444 0.0329956488 57021 0.00500121639463809
7 48 0.05 0.065 0.0566 0.0361987184 41977 0.00646854154387812
7 49 0.065 0.1 0.079 0.0520166674 36119 0.00815931548644501
7 50 0.1 0.13 0.1159 0.071664931 26271 0.00887252504766717
7 51 0.13 0.2 0.1475 0.0805199049 22396 0.00985543887480146
7 52 0.2 0.35 0.2523 0.1201492412 8830 0.0150857028368142
7 53 0.35 0.72 0.501133841719706 0.255068175939634 19928 0.0109066550232253
7 54 0.72 1.05 0.9986 0.6668214587 159 0.134836105352911
8 1 -0.3 -0.02 -0.0209 0.001229253 190121 0.00278958260914118
8 2 -0.02 -0.019 -0.0194 0.0003386803 354482 0.00250334801312898
8 3 -0.019 -0.018 -0.0184 -0.0016016796 936663 0.00143478793028966
8 4 -0.018 -0.017 -0.0174 -0.0024463789 2343617 0.00090009132328617
8 5 -0.017 -0.016 -0.0164 -0.002078254 5579148 0.000676394994350931
8 6 -0.016 -0.015 -0.0154 -0.0019542679 12566219 0.000432275047485747
8 7 -0.015 -0.014 -0.0144 -0.0019019691 26862558 0.000273946528967004
8 8 -0.014 -0.013 -0.0134 -0.0016281501 54497564 0.000161995526726891
8 9 -0.013 -0.012 -0.0124 -0.0014759929 104964297 0.000138852307487446
8 10 -0.012 -0.011 -0.0115 -0.001532502 191914636 0.000116188961984822
8 11 -0.011 -0.01 -0.0105 -0.0012930158 333059590 7.55474793406243e-05
8 12 -0.01 -0.009 -0.0095 -0.0011902602 549033025 6.51154256065151e-05
8 13 -0.009 -0.008 -0.0085 -0.0010743204 859705376 5.28187811370595e-05
8 14 -0.008 -0.007 -0.0075 -0.0008947117 1279093496 4.15561510042882e-05
8 15 -0.007 -0.006 -0.0065 -0.0007963493 1808554841 3.76057229425565e-05
8 16 -0.006 -0.005 -0.0055 -0.0007198294 2430722115 3.2062752841168e-05
8 17 -0.005 -0.004 -0.0045 -0.0005794811 3106083436 2.59739444552899e-05
8 18 -0.004 -0.003 -0.0035 -0.0004373984 3774860585 2.3152811945887e-05
8 19 -0.003 -0.002 -0.0025 -0.0003527873 4363973109 1.92382673243919e-05
8 20 -0.002 -0.001 -0.0015 -0.0001837944 4800601065 1.95362629816658e-05
8 21 -0.001 0 -5e-04 -5.42762e-05 5026576981 1.89773559375911e-05
8 22 0 0.001 5e-04 5.46428e-05 5010519530 1.80094979416058e-05
8 23 0.001 0.002 0.0015 0.000186138 4756698849 2.00962506383346e-05
8 24 0.002 0.003 0.0025 0.0002921652 4301974326 2.08129228981469e-05
8 25 0.003 0.004 0.0035 0.0004220193 3707876316 2.27516698122657e-05
8 26 0.004 0.005 0.0045 0.0005746179 3046548916 2.46027457018602e-05
8 27 0.005 0.006 0.0055 0.0007034521 2387112840 3.51433444975877e-05
8 28 0.006 0.007 0.0065 0.0007826609 1784323084 3.66811496737744e-05
8 29 0.007 0.008 0.0075 0.0009758821 1273114762 4.07884760007419e-05
8 30 0.008 0.009 0.0085 0.0011222497 867293038 4.96861698984159e-05
8 31 0.009 0.01 0.0095 0.0012236831 564519927 6.14576748571871e-05
8 32 0.01 0.011 0.0105 0.0013695429 351197021 8.64845948495817e-05
8 33 0.011 0.012 0.0115 0.0015069626 209037460 0.000106679057419116
8 34 0.012 0.013 0.0125 0.0015969304 119069502 0.000123504160202045
8 35 0.013 0.014 0.0134 0.0018332304 65003796 0.000172908288232863
8 36 0.014 0.015 0.0144 0.0017783962 34034820 0.000243731645299087
8 37 0.015 0.016 0.0154 0.0021599101 17125219 0.000307769986199276
8 38 0.016 0.017 0.0164 0.0020568385 8292630 0.000504280456265458
8 39 0.017 0.018 0.0174 0.0015494322 3881718 0.00064462620005893
8 40 0.018 0.019 0.0184 0.0003809822 1759892 0.00116484897987746
8 41 0.019 0.02 0.0194 -0.0003249184 783330 0.00184406292428402
8 42 0.02 0.021 0.0204 0.0046413565 346389 0.00243095657465102
8 43 0.021 0.023 0.0218 0.007232525 231962 0.00288897917244411
8 44 0.023 0.026 0.0242 0.0064660878 86879 0.00447853894898754
8 45 0.026 0.03 0.0278 0.0046082216 52668 0.00607344024855114
8 46 0.03 0.04 0.0344 0.011275348 74175 0.00549427907811061
8 47 0.04 0.05 0.0444 0.0149404995 37423 0.00578457611859338
8 48 0.05 0.065 0.0565 0.0166393701 27618 0.00874610926834738
8 49 0.065 0.1 0.079 0.0206566966 23727 0.00982538873713114
8 50 0.1 0.13 0.1159 0.0387514788 17390 0.010840019952556
8 51 0.13 0.2 0.1474 0.0361539657 14691 0.0110596661047899
8 52 0.2 0.35 0.2521 0.0812501326 5825 0.0194376605786682
8 53 0.35 0.72 0.501441508548974 0.139244190344091 13303 0.0121491373918813
8 54 0.72 1.05 0.9979 0.6682689159 102 0.153794342628174
9 1 -0.3 -0.02 -0.0209 -0.0037722526 278668 0.00281566892978207
9 2 -0.02 -0.019 -0.0194 -0.0051400657 519187 0.00199303617817338
9 3 -0.019 -0.018 -0.0184 -0.0057292832 1372297 0.00120548528836619
9 4 -0.018 -0.017 -0.0174 -0.0048260749 3433898 0.000765752357052785
9 5 -0.017 -0.016 -0.0164 -0.0039542849 8171650 0.000470742283234916
9 6 -0.016 -0.015 -0.0154 -0.0043595134 18406847 0.000343057792913058
9 7 -0.015 -0.014 -0.0144 -0.0042589774 39350516 0.000232339092890218
9 8 -0.014 -0.013 -0.0134 -0.0039185606 79834074 0.000178972133091452
9 9 -0.013 -0.012 -0.0124 -0.0035451907 153757906 0.000126734381344022
9 10 -0.012 -0.011 -0.0115 -0.0031975811 281115732 9.21200772527298e-05
9 11 -0.011 -0.01 -0.0105 -0.0028536019 487924887 7.40191822756687e-05
9 12 -0.01 -0.009 -0.0095 -0.0026978381 804345158 5.7108279500797e-05
9 13 -0.009 -0.008 -0.0085 -0.0023426059 1259466503 4.28332041786363e-05
9 14 -0.008 -0.007 -0.0075 -0.0020978666 1873928847 3.96079767572379e-05
9 15 -0.007 -0.006 -0.0065 -0.001808115 2649593694 3.25250847108927e-05
9 16 -0.006 -0.005 -0.0055 -0.0014790237 3561188717 2.90722769968943e-05
9 17 -0.005 -0.004 -0.0045 -0.001264236 4550626651 2.41401607536827e-05
9 18 -0.004 -0.003 -0.0035 -0.0009732562 5530462012 2.0646072500982e-05
9 19 -0.003 -0.002 -0.0025 -0.0006940311 6393687182 1.91769620031731e-05
9 20 -0.002 -0.001 -0.0015 -0.0004287836 7033392175 1.60342799677523e-05
9 21 -0.001 0 -5e-04 -0.0001680371 7364293528 1.47724314396454e-05
9 22 0 0.001 5e-04 0.0001317282 7340961612 1.70688689285225e-05
9 23 0.001 0.002 0.0015 0.0004125606 6969040809 1.70331879782852e-05
9 24 0.002 0.003 0.0025 0.0006860586 6302777564 1.83217875074158e-05
9 25 0.003 0.004 0.0035 0.0009745147 5432285967 2.01592624459907e-05
9 26 0.004 0.005 0.0045 0.0012587257 4463280532 2.23835427264632e-05
9 27 0.005 0.006 0.0055 0.0015006135 3497106265 3.03695675854984e-05
9 28 0.006 0.007 0.0065 0.0018174128 2613928975 3.0876805994013e-05
9 29 0.007 0.008 0.0075 0.0020798735 1865005940 3.61836487701735e-05
9 30 0.008 0.009 0.0085 0.0023977832 1270463190 4.94193937805497e-05
9 31 0.009 0.01 0.0095 0.0026696775 826843990 5.9539061783497e-05
9 32 0.01 0.011 0.0105 0.0030382528 514343630 6.25332650722102e-05
9 33 0.011 0.012 0.0115 0.0031837578 306122114 8.10398285042472e-05
9 34 0.012 0.013 0.0125 0.0035160744 174344148 0.000101035352456263
9 35 0.013 0.014 0.0134 0.0037966212 95158755 0.000137197139553179
9 36 0.014 0.015 0.0144 0.0041772522 49813288 0.000224505317592058
9 37 0.015 0.016 0.0154 0.0046885813 25059353 0.000316866385961414
9 38 0.016 0.017 0.0164 0.0047903818 12126166 0.0004428815927892
9 39 0.017 0.018 0.0174 0.0051661734 5674369 0.000547819909101312
9 40 0.018 0.019 0.0184 0.0054822879 2574610 0.000951313207949946
9 41 0.019 0.02 0.0194 0.0072568893 1144733 0.00155905763496522
9 42 0.02 0.021 0.0204 0.0086827105 505233 0.0021845259242245
9 43 0.021 0.023 0.0218 0.009841874 338995 0.00227014280532885
9 44 0.023 0.026 0.0242 0.014920806 127523 0.00384587874565722
9 45 0.026 0.03 0.0278 0.0243023897 77712 0.00531718451857851
9 46 0.03 0.04 0.0344 0.0336906637 109889 0.00379394610320775
9 47 0.04 0.05 0.0444 0.040524708 55351 0.00539063627969654
9 48 0.05 0.065 0.0566 0.0429775335 40755 0.00599339353186964
9 49 0.065 0.1 0.079 0.0558159143 35107 0.00800855740917337
9 50 0.1 0.13 0.1159 0.0717318742 25555 0.00818774393319776
9 51 0.13 0.2 0.1475 0.077384423 21797 0.00992114968462649
9 52 0.2 0.35 0.2523 0.1022295935 8588 0.0143681300602702
9 53 0.35 0.72 0.501059496699269 0.27140577011187 19417 0.0105805777115262
9 54 0.72 1.05 0.9985 0.7105452843 156 0.153316319621332
10 1 -0.3 -0.02 -0.0209 -0.0040864682 278586 0.002963354183862
10 2 -0.02 -0.019 -0.0194 -0.0053809702 518941 0.00199173754575314
10 3 -0.019 -0.018 -0.0184 -0.0066288632 1371731 0.0011949695711663
10 4 -0.018 -0.017 -0.0174 -0.0068373078 3432583 0.000683542200376178
10 5 -0.017 -0.016 -0.0164 -0.0054421852 8168373 0.000535825707527707
10 6 -0.016 -0.015 -0.0154 -0.0055249791 18399636 0.000371109374991259
10 7 -0.015 -0.014 -0.0144 -0.0048477013 39334768 0.000231184559689752
10 8 -0.014 -0.013 -0.0134 -0.004523701 79802054 0.00016767274736718
10 9 -0.013 -0.012 -0.0124 -0.0040894533 153694707 0.000124876418648134
10 10 -0.012 -0.011 -0.0115 -0.0038092505 281002274 9.1055363548306e-05
10 11 -0.011 -0.01 -0.0105 -0.0034518756 487726768 7.57303596156238e-05
10 12 -0.01 -0.009 -0.0095 -0.0031787379 804017568 5.51153803644547e-05
10 13 -0.009 -0.008 -0.0085 -0.002813426 1258949328 4.84655541147274e-05
10 14 -0.008 -0.007 -0.0075 -0.0024344165 1873159340 4.00557272303134e-05
10 15 -0.007 -0.006 -0.0065 -0.0021144138 2648502576 3.83064644519517e-05
10 16 -0.006 -0.005 -0.0055 -0.0017929923 3559717966 3.11549643360931e-05
10 17 -0.005 -0.004 -0.0045 -0.0014847991 4548733892 2.62400750273856e-05
10 18 -0.004 -0.003 -0.0035 -0.0011303425 5528167211 2.15425714130933e-05
10 19 -0.003 -0.002 -0.0025 -0.0008576865 6391029131 2.11359219025955e-05
10 20 -0.002 -0.001 -0.0015 -0.0004967269 7030466399 1.69883176474549e-05
10 21 -0.001 0 -5e-04 -0.0001581362 7361222419 1.71351817723129e-05
10 22 0 0.001 5e-04 0.0001362544 7337904327 1.57240935482338e-05
10 23 0.001 0.002 0.0015 0.0004847756 6966144243 1.94072313806175e-05
10 24 0.002 0.003 0.0025 0.0008242303 6300151203 1.77296266326566e-05
10 25 0.003 0.004 0.0035 0.0011494475 5430023764 2.06742084656038e-05
10 26 0.004 0.005 0.0045 0.0015020425 4461426295 2.70128670060144e-05
10 27 0.005 0.006 0.0055 0.0017736997 3495652136 3.21313679969061e-05
10 28 0.006 0.007 0.0065 0.0021762997 2612844641 3.42054475945095e-05
10 29 0.007 0.008 0.0075 0.0024499507 1864237618 3.78081919413009e-05
10 30 0.008 0.009 0.0085 0.0027569537 1269938476 5.10121691220945e-05
10 31 0.009 0.01 0.0095 0.003136316 826503634 6.26748248651297e-05
10 32 0.01 0.011 0.0105 0.0035514242 514133620 7.10942215825772e-05
10 33 0.011 0.012 0.0115 0.0037374933 305996843 9.63715815028457e-05
10 34 0.012 0.013 0.0125 0.0041634361 174272236 0.000120640791190233
10 35 0.013 0.014 0.0134 0.0044240756 95120378 0.00015313338283852
10 36 0.014 0.015 0.0144 0.0047506451 49793189 0.000207800757801051
10 37 0.015 0.016 0.0154 0.0052030802 25048991 0.00029402509273297
10 38 0.016 0.017 0.0164 0.0059342045 12121357 0.000381358417264709
10 39 0.017 0.018 0.0174 0.0049541297 5672029 0.00064071075046191
10 40 0.018 0.019 0.0184 0.0050405831 2573493 0.000769056050648608
10 41 0.019 0.02 0.0194 0.0061545098 1144225 0.00126774345434102
10 42 0.02 0.021 0.0204 0.0075805383 505034 0.00188424283358307
10 43 0.021 0.023 0.0218 0.0080185101 338798 0.00244575606307263
10 44 0.023 0.026 0.0242 0.0115081255 127451 0.0037486238834817
10 45 0.026 0.03 0.0278 0.0168537458 77663 0.0055938543299048
10 46 0.03 0.04 0.0344 0.0275004626 109831 0.00415537956290615
10 47 0.04 0.05 0.0444 0.0311223054 55299 0.00559637423077077
10 48 0.05 0.065 0.0566 0.0342092317 40721 0.00778748935834361
10 49 0.065 0.1 0.079 0.0447057542 35085 0.0077752226200517
10 50 0.1 0.13 0.1159 0.0806892542 25531 0.00898447490272357
10 51 0.13 0.2 0.1475 0.0942102107 21786 0.0101213880166926
10 52 0.2 0.35 0.2523 0.1499067263 8583 0.0148555336328245
10 53 0.35 0.72 0.501059571403663 0.310394826065185 19411 0.0110102223583174
10 54 0.72 1.05 0.9985 0.7938314647 156 0.150698189974194
13 1 -0.3 -0.02 -0.0209 -0.0024057853 287807 0.00234377214983676
13 2 -0.02 -0.019 -0.0194 -0.0029090953 536281 0.00158331453049124
13 3 -0.019 -0.018 -0.0184 -0.0036076826 1417168 0.00120038167205573
13 4 -0.018 -0.017 -0.0174 -0.0034633879 3546121 0.000722927493940092
13 5 -0.017 -0.016 -0.0164 -0.0025735806 8437690 0.000447044723589621
13 6 -0.016 -0.015 -0.0154 -0.0027341883 19008394 0.000364556688225356
13 7 -0.015 -0.014 -0.0144 -0.0028544705 40635538 0.000223070649233335
13 8 -0.014 -0.013 -0.0134 -0.0024563457 82439939 0.000148721403943237
13 9 -0.013 -0.012 -0.0124 -0.0023250373 158771726 0.000120966771706514
13 10 -0.012 -0.011 -0.0115 -0.0020614852 290284272 8.10402945032703e-05
13 11 -0.011 -0.01 -0.0105 -0.0019337202 503841655 6.83597473840159e-05
13 12 -0.01 -0.009 -0.0095 -0.0017627388 830570995 4.90808793892302e-05
13 13 -0.009 -0.008 -0.0085 -0.0015956961 1300510253 4.94485337702102e-05
13 14 -0.008 -0.007 -0.0075 -0.0013635992 1934990081 3.84349684884954e-05
13 15 -0.007 -0.006 -0.0065 -0.0012044109 2735889889 2.95217245600981e-05
13 16 -0.006 -0.005 -0.0055 -0.0010243334 3677186826 2.45944262062997e-05
13 17 -0.005 -0.004 -0.0045 -0.0008311453 4698847145 2.53714260020347e-05
13 18 -0.004 -0.003 -0.0035 -0.0006402946 5710591720 1.97398679231632e-05
13 19 -0.003 -0.002 -0.0025 -0.0004662136 6601898806 1.85274615943018e-05
13 20 -0.002 -0.001 -0.0015 -0.00029633 7262453564 1.80218198334584e-05
13 21 -0.001 0 -5e-04 -0.0001056533 7604111987 1.49291533102022e-05
13 22 0 0.001 5e-04 6.03927e-05 7580037081 1.54066403437038e-05
13 23 0.001 0.002 0.0015 0.0002767034 7195994852 1.72335598789236e-05
13 24 0.002 0.003 0.0025 0.0004666836 6508056539 1.78200459145492e-05
13 25 0.003 0.004 0.0035 0.0006453174 5609225141 2.04481769981776e-05
13 26 0.004 0.005 0.0045 0.0008387728 4608675779 2.40303550896178e-05
13 27 0.005 0.006 0.0055 0.0009918873 3611062684 2.66566769335583e-05
13 28 0.006 0.007 0.0065 0.0012558508 2699118016 2.66423111573693e-05
13 29 0.007 0.008 0.0075 0.0014028276 1925794410 4.11002983243751e-05
13 30 0.008 0.009 0.0085 0.0015919512 1311898301 4.25474005665556e-05
13 31 0.009 0.01 0.0095 0.0017667339 853820474 5.53351525716154e-05
13 32 0.01 0.011 0.0105 0.0020913172 531128805 6.15637398137704e-05
13 33 0.011 0.012 0.0115 0.0021271749 316110426 8.02351795001673e-05
13 34 0.012 0.013 0.0125 0.0022180426 180036359 0.000102156031441045
13 35 0.013 0.014 0.0134 0.002613333 98268074 0.000147404931947425
13 36 0.014 0.015 0.0144 0.0024595711 51442398 0.000225558791206626
13 37 0.015 0.016 0.0154 0.0029062998 25877849 0.000277052693408796
13 38 0.016 0.017 0.0164 0.0029880236 12522109 0.000403558700000806
13 39 0.017 0.018 0.0174 0.0037970411 5860826 0.00048837713250776
13 40 0.018 0.019 0.0184 0.0035780258 2658284 0.000851792583950973
13 41 0.019 0.02 0.0194 0.0043664121 1182505 0.00136309589997046
13 42 0.02 0.021 0.0204 0.0064253122 521762 0.00197174481209724
13 43 0.021 0.023 0.0218 0.0074154019 350164 0.00234424064568411
13 44 0.023 0.026 0.0242 0.0111066533 131879 0.00373724246872513
13 45 0.026 0.03 0.0278 0.0188511827 80351 0.00581682445161774
13 46 0.03 0.04 0.0344 0.0231981921 113563 0.00406013056250372
13 47 0.04 0.05 0.0444 0.023728795 57340 0.00568661623470259
13 48 0.05 0.065 0.0566 0.0230339684 42171 0.00802207913120089
13 49 0.065 0.1 0.079 0.042350028 36293 0.00845463317971749
13 50 0.1 0.13 0.1159 0.054089526 26378 0.00905654642733765
13 51 0.13 0.2 0.1475 0.0527164463 22486 0.00804077513205701
13 52 0.2 0.35 0.2523 0.0775011756 8873 0.0160171871827269
13 53 0.35 0.72 0.501144662064747 0.193439434451466 20001 0.00972060109498917
13 54 0.72 1.05 0.9986 0.3583513733 159 0.0888339044564483
14 1 -0.3 -0.02 -0.0209 -0.0026883629 287784 0.00259513320111024
14 2 -0.02 -0.019 -0.0194 -0.0041182705 536212 0.00169217908735909
14 3 -0.019 -0.018 -0.0184 -0.0037723843 1416969 0.00139613639628315
14 4 -0.018 -0.017 -0.0174 -0.0047071506 3545556 0.000756787526121215
14 5 -0.017 -0.016 -0.0164 -0.0026458278 8436094 0.000456780737421902
14 6 -0.016 -0.015 -0.0154 -0.0028563955 19005029 0.00033139660013697
14 7 -0.015 -0.014 -0.0144 -0.0026656426 40628091 0.000250287288198164
14 8 -0.014 -0.013 -0.0134 -0.0023831349 82424366 0.000150286639207747
14 9 -0.013 -0.012 -0.0124 -0.0021824523 158744273 0.000116636901924346
14 10 -0.012 -0.011 -0.0115 -0.0020396827 290231709 8.56828475858432e-05
14 11 -0.011 -0.01 -0.0105 -0.0018388125 503747722 7.20173777430919e-05
14 12 -0.01 -0.009 -0.0095 -0.0016474307 830413117 5.32892863374e-05
14 13 -0.009 -0.008 -0.0085 -0.0015227581 1300257032 4.34578701024178e-05
14 14 -0.008 -0.007 -0.0075 -0.0013369376 1934607219 3.43667877749012e-05
14 15 -0.007 -0.006 -0.0065 -0.001153178 2735342474 3.47971553626072e-05
14 16 -0.006 -0.005 -0.0055 -0.0009851399 3676444877 2.69273184714839e-05
14 17 -0.005 -0.004 -0.0045 -0.0008053371 4697878854 2.12575605250934e-05
14 18 -0.004 -0.003 -0.0035 -0.0006602027 5709413693 2.00851222945853e-05
14 19 -0.003 -0.002 -0.0025 -0.0004608603 6600514615 1.67040201237015e-05
14 20 -0.002 -0.001 -0.0015 -0.0002838983 7260921056 1.70487831551116e-05
14 21 -0.001 0 -5e-04 -0.0001057321 7602505769 1.59381824403865e-05
14 22 0 0.001 5e-04 7.85586e-05 7578427125 1.47110697812569e-05
14 23 0.001 0.002 0.0015 0.0002405103 7194468714 1.62245802646789e-05
14 24 0.002 0.003 0.0025 0.0004607425 6506691439 1.69667505237715e-05
14 25 0.003 0.004 0.0035 0.0006433965 5608039959 1.8900484226416e-05
14 26 0.004 0.005 0.0045 0.0008101979 4607718955 2.02782383404575e-05
14 27 0.005 0.006 0.0055 0.000976112 3610316134 2.46004227160892e-05
14 28 0.006 0.007 0.0065 0.0011567329 2698574918 3.14547456664432e-05
14 29 0.007 0.008 0.0075 0.0013862047 1925411143 3.69288058366973e-05
14 30 0.008 0.009 0.0085 0.0015804454 1311643619 4.47088122533462e-05
14 31 0.009 0.01 0.0095 0.0017355348 853659794 5.31087256825653e-05
14 32 0.01 0.011 0.0105 0.0019681902 531033043 7.0785157485769e-05
14 33 0.011 0.012 0.0115 0.0020842957 316055100 8.66903087203167e-05
14 34 0.012 0.013 0.0125 0.0024317971 180006970 0.000112396403614269
14 35 0.013 0.014 0.0134 0.0024979067 98252791 0.000140896180434544
14 36 0.014 0.015 0.0144 0.002755167 51435298 0.000165472668697105
14 37 0.015 0.016 0.0154 0.0027023417 25875607 0.000261984822124736
14 38 0.016 0.017 0.0164 0.0033579565 12520975 0.000442834823074906
14 39 0.017 0.018 0.0174 0.0033780506 5860205 0.000588564868384059
14 40 0.018 0.019 0.0184 0.0044435478 2658082 0.000875564720256644
14 41 0.019 0.02 0.0194 0.0048869559 1182492 0.00127536917358796
14 42 0.02 0.021 0.0204 0.0027868946 521757 0.00197692025840074
14 43 0.021 0.023 0.0218 0.0048131998 350148 0.00230407001709356
14 44 0.023 0.026 0.0242 0.0118541199 131825 0.00365304992270364
14 45 0.026 0.03 0.0278 0.0200173687 80331 0.00485171597764635
14 46 0.03 0.04 0.0344 0.0261078529 113512 0.00438751827398429
14 47 0.04 0.05 0.0444 0.0190337074 57318 0.00606793575932504
14 48 0.05 0.065 0.0566 0.0307246109 42151 0.00668721161755182
14 49 0.065 0.1 0.079 0.0339472023 36272 0.00726468398196241
14 50 0.1 0.13 0.1159 0.0537184587 26350 0.00867103896386945
14 51 0.13 0.2 0.1475 0.0597684756 22480 0.00941631307479311
14 52 0.2 0.35 0.2523 0.1108418107 8868 0.0178974001113187
14 53 0.35 0.72 0.501175758601415 0.182152168919206 20000 0.0110782180355181
14 54 0.72 1.05 0.9986 0.5140690997 159 0.127726592251456
15 1 -0.3 -0.02 -0.0209 -0.0020511681 213683 0.00304816607748909
15 2 -0.02 -0.019 -0.0194 -0.003075034 397791 0.00232253103065984
15 3 -0.019 -0.018 -0.0184 -0.0011564405 1050935 0.0014149118334443
15 4 -0.018 -0.017 -0.0174 -0.0020877756 2630041 0.000881453571736276
15 5 -0.017 -0.016 -0.0164 -0.0017573328 6261141 0.000518989030635085
15 6 -0.016 -0.015 -0.0154 -0.0016488962 14100026 0.000412754850213028
15 7 -0.015 -0.014 -0.0144 -0.0015639464 30150549 0.000267743208252955
15 8 -0.014 -0.013 -0.0134 -0.0014209009 61168772 0.000186828018817832
15 9 -0.013 -0.012 -0.0124 -0.0015063218 117832122 0.000136214012225762
15 10 -0.012 -0.011 -0.0115 -0.001467815 215438495 0.000106656773904357
15 11 -0.011 -0.01 -0.0105 -0.0012085448 373942845 8.22583943931562e-05
15 12 -0.01 -0.009 -0.0095 -0.0010991642 616458645 6.31289966794022e-05
15 13 -0.009 -0.008 -0.0085 -0.0010175121 965301663 4.81314746734199e-05
15 14 -0.008 -0.007 -0.0075 -0.0008870707 1436253093 3.63994739493862e-05
15 15 -0.007 -0.006 -0.0065 -0.000756658 2030812287 3.77781861145033e-05
15 16 -0.006 -0.005 -0.0055 -0.0006560453 2729651406 3.00404853159432e-05
15 17 -0.005 -0.004 -0.0045 -0.0005399941 3488143247 2.39474902647038e-05
15 18 -0.004 -0.003 -0.0035 -0.0004170132 4239301956 2.16637252508362e-05
15 19 -0.003 -0.002 -0.0025 -0.0002958133 4901053664 1.68628666244363e-05
15 20 -0.002 -0.001 -0.0015 -0.000196347 5391471610 1.86247085861394e-05
15 21 -0.001 0 -5e-04 -7.2391e-05 5645139583 1.67320636230526e-05
15 22 0 0.001 5e-04 4.08291e-05 5627216735 1.84890705441447e-05
15 23 0.001 0.002 0.0015 0.0001502914 5342134233 1.6248232402174e-05
15 24 0.002 0.003 0.0025 0.0002820156 4831298764 1.91243252153514e-05
15 25 0.003 0.004 0.0035 0.0004101453 4163898693 2.48330238022577e-05
15 26 0.004 0.005 0.0045 0.0005228205 3421134312 2.54292554775448e-05
15 27 0.005 0.006 0.0055 0.0006519802 2680478496 2.61345143429721e-05
15 28 0.006 0.007 0.0065 0.0007751299 2003458708 2.96937046650924e-05
15 29 0.007 0.008 0.0075 0.0009126864 1429398690 3.83321848784259e-05
15 30 0.008 0.009 0.0085 0.0010891019 973645453 4.7708255884546e-05
15 31 0.009 0.01 0.0095 0.0012749447 633654983 6.34534348765691e-05
15 32 0.01 0.011 0.0105 0.0013311636 394151517 6.60037827894476e-05
15 33 0.011 0.012 0.0115 0.0015187231 234568437 0.000101627131833107
15 34 0.012 0.013 0.0125 0.001542914 133577963 0.000134905000826984
15 35 0.013 0.014 0.0134 0.001621504 72909543 0.000184475607869311
15 36 0.014 0.015 0.0144 0.002160647 38161528 0.000210707490171161
15 37 0.015 0.016 0.0154 0.0018751911 19195105 0.000304569323152227
15 38 0.016 0.017 0.0164 0.0021076195 9285171 0.000425178977224456
15 39 0.017 0.018 0.0174 0.0038784989 4347216 0.000638492712717865
15 40 0.018 0.019 0.0184 0.0042940123 1969904 0.000923532404687995
15 41 0.019 0.02 0.0194 0.0068770699 875881 0.00156155607739705
15 42 0.02 0.021 0.0204 0.0092766749 385517 0.00222896665681432
15 43 0.021 0.023 0.0218 0.0113752494 258501 0.00267770816903225
15 44 0.023 0.026 0.0242 0.0334060964 96379 0.00433734167343194
15 45 0.026 0.03 0.0278 0.045160315 58262 0.0057662874948228
15 46 0.03 0.04 0.0344 0.0604542308 81931 0.00564018922799173
15 47 0.04 0.05 0.0444 0.0643645066 41443 0.00747434470639269
15 48 0.05 0.065 0.0565 0.0795439032 30400 0.00815752210897577
15 49 0.065 0.1 0.079 0.0800722124 26329 0.00967481057099895
15 50 0.1 0.13 0.1159 0.1087656113 19174 0.00989373477749908
15 51 0.13 0.2 0.1476 0.0998481009 16357 0.0115906289107618
15 52 0.2 0.35 0.2522 0.1371425404 6365 0.0171055739848072
15 53 0.35 0.72 0.501171598663558 0.22426439831405 15139 0.0112277814455599
15 54 0.72 1.05 0.9983 0.466632209 120 0.127519880094312
16 1 -0.3 -0.02 -0.0209 -0.0010171017 287926 0.00257124554271529
16 2 -0.02 -0.019 -0.0194 -0.0024275967 536473 0.00198956012761094
16 3 -0.019 -0.018 -0.0184 -0.0024181203 1417499 0.00111942161962433
16 4 -0.018 -0.017 -0.0174 -0.0012467643 3546901 0.000780878688669383
16 5 -0.017 -0.016 -0.0164 -0.0016767115 8439831 0.000431637433923406
16 6 -0.016 -0.015 -0.0154 -0.0012751 19012422 0.000363842408548445
16 7 -0.015 -0.014 -0.0144 -0.0012640969 40644799 0.000225471748766859
16 8 -0.014 -0.013 -0.0134 -0.0011152235 82457284 0.000139766282839386
16 9 -0.013 -0.012 -0.0124 -0.0011895716 158806256 0.000112179646243334
16 10 -0.012 -0.011 -0.0115 -0.0010694129 290345971 8.67844380172207e-05
16 11 -0.011 -0.01 -0.0105 -0.0010074002 503945152 6.12379292706656e-05
16 12 -0.01 -0.009 -0.0095 -0.0009716576 830738243 4.53220587009712e-05
16 13 -0.009 -0.008 -0.0085 -0.0008721868 1300766070 3.86947619105204e-05
16 14 -0.008 -0.007 -0.0075 -0.0007447865 1935360710 3.31778339323037e-05
16 15 -0.007 -0.006 -0.0065 -0.0006235492 2736415222 3.00554786782443e-05
16 16 -0.006 -0.005 -0.0055 -0.000520921 3677878299 2.3343098734626e-05
16 17 -0.005 -0.004 -0.0045 -0.0004629409 4699709721 2.06425420889827e-05
16 18 -0.004 -0.003 -0.0035 -0.0003508757 5711624323 1.7306475939263e-05
16 19 -0.003 -0.002 -0.0025 -0.000239283 6603091837 1.57845829556375e-05
16 20 -0.002 -0.001 -0.0015 -0.0001595517 7263752849 1.53788390429773e-05
16 21 -0.001 0 -5e-04 -6.35434e-05 7605464667 1.6756677820622e-05
16 22 0 0.001 5e-04 4.87303e-05 7581367020 1.52338130103069e-05
16 23 0.001 0.002 0.0015 0.0001445915 7197256558 1.35785925802007e-05
16 24 0.002 0.003 0.0025 0.0002311111 6509212553 1.76345215296368e-05
16 25 0.003 0.004 0.0035 0.0003525084 5610226724 2.04510702729585e-05
16 26 0.004 0.005 0.0045 0.0004519719 4609506131 2.13171116014174e-05
16 27 0.005 0.006 0.0055 0.0005310909 3611726907 2.65129457236721e-05
16 28 0.006 0.007 0.0065 0.0006249198 2699629323 3.13738688155893e-05
16 29 0.007 0.008 0.0075 0.0007701336 1926157546 3.77908323356091e-05
16 30 0.008 0.009 0.0085 0.0008198716 1312156459 4.26249187860832e-05
16 31 0.009 0.01 0.0095 0.0010014724 853995718 4.88990766673411e-05
16 32 0.01 0.011 0.0105 0.000999613 531237994 6.60202823621669e-05
16 33 0.011 0.012 0.0115 0.0011341029 316180379 8.15842837411432e-05
16 34 0.012 0.013 0.0125 0.0011727038 180079813 0.000108268338675472
16 35 0.013 0.014 0.0134 0.001347969 98293653 0.000136125366294516
16 36 0.014 0.015 0.0144 0.0014376827 51456393 0.000197507226113194
16 37 0.015 0.016 0.0154 0.0016960424 25885388 0.00030308858673485
16 38 0.016 0.017 0.0164 0.0017219391 12526862 0.000384461162429871
16 39 0.017 0.018 0.0174 0.0009864444 5862946 0.000617885028590312
16 40 0.018 0.019 0.0184 0.0016625176 2659481 0.000865713203627647
16 41 0.019 0.02 0.0194 0.0028032031 1183150 0.00133494464516935
16 42 0.02 0.021 0.0204 0.0020432191 522001 0.00188800047825565
16 43 0.021 0.023 0.0218 0.0053902859 350368 0.00239739147315063
16 44 0.023 0.026 0.0242 0.007461646 131890 0.00379402456487712
16 45 0.026 0.03 0.0278 0.0132341653 80343 0.00495020864828946
16 46 0.03 0.04 0.0344 0.0141649687 113520 0.00446434231233504
16 47 0.04 0.05 0.0444 0.0282435361 57316 0.00593703954135207
16 48 0.05 0.065 0.0566 0.0189698136 42128 0.00683668076214301
16 49 0.065 0.1 0.079 0.0304251311 36286 0.00745543911263319
16 50 0.1 0.13 0.1159 0.0439825177 26352 0.0081133359010514
16 51 0.13 0.2 0.1475 0.0338433248 22477 0.0107540212446624
16 52 0.2 0.35 0.2523 0.0633066562 8878 0.0187941063835083
16 53 0.35 0.72 0.501157708670971 0.130647325613773 20001 0.0109745526227279
16 54 0.72 1.05 0.9985 0.2448938341 157 0.112406063079259
17 1 -0.3 -0.02 -0.0209 -0.0052001375 280976 0.00251438236834197
17 2 -0.02 -0.019 -0.0194 -0.0060057286 523541 0.00182929724947513
17 3 -0.019 -0.018 -0.0184 -0.0052740863 1384092 0.00117828556516464
17 4 -0.018 -0.017 -0.0174 -0.0051981482 3462684 0.000706198006932281
17 5 -0.017 -0.016 -0.0164 -0.004277472 8241166 0.000481112289749591
17 6 -0.016 -0.015 -0.0154 -0.0041342452 18564707 0.000354614164213768
17 7 -0.015 -0.014 -0.0144 -0.003831058 39687890 0.000245600804390635
17 8 -0.014 -0.013 -0.0134 -0.0036103307 80520036 0.000177821157665314
17 9 -0.013 -0.012 -0.0124 -0.0032945112 155079859 0.00012066991601641
17 10 -0.012 -0.011 -0.0115 -0.0030880412 283534749 8.59862313316222e-05
17 11 -0.011 -0.01 -0.0105 -0.0027094741 492135823 6.89897111542927e-05
17 12 -0.01 -0.009 -0.0095 -0.0024879866 811285135 5.77709570510363e-05
17 13 -0.009 -0.008 -0.0085 -0.0022754064 1270314249 4.76050303069733e-05
17 14 -0.008 -0.007 -0.0075 -0.0019723308 1890082171 3.9915001247015e-05
17 15 -0.007 -0.006 -0.0065 -0.0017520996 2672424626 3.74715245890791e-05
17 16 -0.006 -0.005 -0.0055 -0.0014595635 3591935600 2.84734623370034e-05
17 17 -0.005 -0.004 -0.0045 -0.0011826367 4589903124 2.61226212888658e-05
17 18 -0.004 -0.003 -0.0035 -0.0009642768 5578209455 1.99569874908771e-05
17 19 -0.003 -0.002 -0.0025 -0.000687974 6448900845 2.05186566486076e-05
17 20 -0.002 -0.001 -0.0015 -0.000427619 7094153339 1.82464000679152e-05
17 21 -0.001 0 -5e-04 -0.0001700411 7427922515 1.63937969283373e-05
17 22 0 0.001 5e-04 0.0001125009 7404398748 1.69551515346645e-05
17 23 0.001 0.002 0.0015 0.0003707999 7029276460 1.67212179352709e-05
17 24 0.002 0.003 0.0025 0.0006460086 6357225785 1.9405960200018e-05
17 25 0.003 0.004 0.0035 0.0009299644 5479222421 2.28655359735869e-05
17 26 0.004 0.005 0.0045 0.0012058598 4501836099 2.45577856167042e-05
17 27 0.005 0.006 0.0055 0.0014612 3527359258 3.1150039626229e-05
17 28 0.006 0.007 0.0065 0.00176043 2636544900 3.70664232659361e-05
17 29 0.007 0.008 0.0075 0.0020973936 1881119025 4.41653421497288e-05
17 30 0.008 0.009 0.0085 0.0023867461 1281451267 5.21441057994268e-05
17 31 0.009 0.01 0.0095 0.002678926 833999432 6.34289746384383e-05
17 32 0.01 0.011 0.0105 0.0029862565 518796214 7.80408114262613e-05
17 33 0.011 0.012 0.0115 0.0034050686 308767131 9.0569442568312e-05
17 34 0.012 0.013 0.0125 0.003622246 175852463 0.000112050363382704
17 35 0.013 0.014 0.0134 0.003942364 95982485 0.00015395899509269
17 36 0.014 0.015 0.0144 0.0043889659 50244090 0.000175058000228505
17 37 0.015 0.016 0.0154 0.0046330269 25275222 0.000306557047370023
17 38 0.016 0.017 0.0164 0.0049101733 12230552 0.000463574321942194
17 39 0.017 0.018 0.0174 0.0063586565 5724685 0.000664295565756539
17 40 0.018 0.019 0.0184 0.0061916942 2595860 0.000922389118753986
17 41 0.019 0.02 0.0194 0.0067785941 1155038 0.00141576213210836
17 42 0.02 0.021 0.0204 0.0077603167 509637 0.00211745760014201
17 43 0.021 0.023 0.0218 0.0085995093 341922 0.00252286952451809
17 44 0.023 0.026 0.0242 0.0139451083 128758 0.00410349431331014
17 45 0.026 0.03 0.0278 0.0168123886 78313 0.005520598411774
17 46 0.03 0.04 0.0344 0.014412309 110592 0.00435435719460848
17 47 0.04 0.05 0.0444 0.0204030738 55832 0.0053117010793405
17 48 0.05 0.065 0.0566 0.0246284886 41091 0.00610598632356832
17 49 0.065 0.1 0.079 0.026928941 35351 0.00813701237604432
17 50 0.1 0.13 0.1159 0.0494444817 25689 0.00932728157774359
17 51 0.13 0.2 0.1475 0.0643023742 21890 0.00925771197474114
17 52 0.2 0.35 0.2523 0.0859304651 8636 0.0177111745520947
17 53 0.35 0.72 0.501214861873995 0.18622482517237 19523 0.0103479294293915
17 54 0.72 1.05 0.9986 0.4209478678 158 0.115605149709798
18 1 -0.3 -0.02 -0.0209 -0.0064184172 277172 0.00247255347566052
18 2 -0.02 -0.019 -0.0194 -0.0044727373 516376 0.0020940708802083
18 3 -0.019 -0.018 -0.0184 -0.0045790617 1364751 0.00123019831580895
18 4 -0.018 -0.017 -0.0174 -0.0053832058 3414869 0.000710430304626226
18 5 -0.017 -0.016 -0.0164 -0.0049597123 8126265 0.000500502348214602
18 6 -0.016 -0.015 -0.0154 -0.0042854223 18307022 0.000346624320954732
18 7 -0.015 -0.014 -0.0144 -0.0040391433 39138245 0.000191351018037628
18 8 -0.014 -0.013 -0.0134 -0.0039112636 79403845 0.000170626845086898
18 9 -0.013 -0.012 -0.0124 -0.0034866787 152926926 0.000134692907747339
18 10 -0.012 -0.011 -0.0115 -0.003292892 279604474 0.00010335281834809
18 11 -0.011 -0.01 -0.0105 -0.0029820769 485309705 6.6010647042404e-05
18 12 -0.01 -0.009 -0.0095 -0.0026989409 800034420 5.54490749174564e-05
18 13 -0.009 -0.008 -0.0085 -0.0025434227 1252719297 4.95486813262679e-05
18 14 -0.008 -0.007 -0.0075 -0.0021693362 1863887886 4.09641890673962e-05
18 15 -0.007 -0.006 -0.0065 -0.0018757329 2635427199 3.89134035104576e-05
18 16 -0.006 -0.005 -0.0055 -0.001618853 3542108320 2.93303890299823e-05
18 17 -0.005 -0.004 -0.0045 -0.0013174623 4526321595 2.77621404317869e-05
18 18 -0.004 -0.003 -0.0035 -0.0010550951 5500955196 2.34089303837968e-05
18 19 -0.003 -0.002 -0.0025 -0.0007780329 6359612182 1.99852994034926e-05
18 20 -0.002 -0.001 -0.0015 -0.0004809569 6995928231 1.96181891169859e-05
18 21 -0.001 0 -5e-04 -0.0001701104 7325069985 1.53582780897241e-05
18 22 0 0.001 5e-04 0.0001245913 7301869799 1.70252940803616e-05
18 23 0.001 0.002 0.0015 0.0003944381 6931927489 1.56460967857726e-05
18 24 0.002 0.003 0.0025 0.000719722 6269216429 2.05052285938189e-05
18 25 0.003 0.004 0.0035 0.0010177693 5403337673 2.435409603477e-05
18 26 0.004 0.005 0.0045 0.0013274275 4439494016 2.81083711854652e-05
18 27 0.005 0.006 0.0055 0.0016359291 3478478679 3.2555508368862e-05
18 28 0.006 0.007 0.0065 0.0019376797 2599972651 3.8869111173207e-05
18 29 0.007 0.008 0.0075 0.002318231 1855028780 4.40900709244038e-05
18 30 0.008 0.009 0.0085 0.0026082426 1263659117 5.61272574581138e-05
18 31 0.009 0.01 0.0095 0.002926002 822399563 6.72159193374907e-05
18 32 0.01 0.011 0.0105 0.0032699358 511572702 8.28343264758503e-05
18 33 0.011 0.012 0.0115 0.0036608363 304461545 9.27379249022239e-05
18 34 0.012 0.013 0.0125 0.0039914676 173401849 0.000116791949545107
18 35 0.013 0.014 0.0134 0.0044890002 94637195 0.000164225131126108
18 36 0.014 0.015 0.0144 0.0049360862 49540918 0.000207172443801524
18 37 0.015 0.016 0.0154 0.0050693967 24917739 0.000294070849308752
18 38 0.016 0.017 0.0164 0.0054498489 12056870 0.000433498223761471
18 39 0.017 0.018 0.0174 0.0059252055 5643245 0.000642871057293976
18 40 0.018 0.019 0.0184 0.0068220727 2558776 0.000932535490725008
18 41 0.019 0.02 0.0194 0.007814939 1138294 0.00141305958347499
18 42 0.02 0.021 0.0204 0.0073654576 502198 0.00181827920734236
18 43 0.021 0.023 0.0218 0.012758446 337038 0.00261434357464894
18 44 0.023 0.026 0.0242 0.0199014705 126906 0.0041741004232113
18 45 0.026 0.03 0.0278 0.0104980089 77394 0.0050740167436816
18 46 0.03 0.04 0.0344 0.0150351752 109307 0.00433711392586386
18 47 0.04 0.05 0.0444 0.0258986202 55171 0.00584529605079306
18 48 0.05 0.065 0.0565 0.0277026901 40581 0.00842969029231891
18 49 0.065 0.1 0.079 0.0322999552 34912 0.0078876821914562
18 50 0.1 0.13 0.1159 0.0542433148 25342 0.00987651622298459
18 51 0.13 0.2 0.1475 0.0586995141 21602 0.0105632003731882
18 52 0.2 0.35 0.2523 0.0881018518 8565 0.0166858361469397
18 53 0.35 0.72 0.501288082919506 0.211401586477146 19230 0.0117957322627623
18 54 0.72 1.05 0.9983 0.421537764 149 0.119873464859107
19 1 -0.3 -0.02 -0.0209 -8.89824e-05 286869 0.00262758436730979
19 2 -0.02 -0.019 -0.0194 -0.0018389769 534607 0.00193708209090338
19 3 -0.019 -0.018 -0.0184 -0.003513938 1412533 0.00111671050038311
19 4 -0.018 -0.017 -0.0174 -0.0021952164 3534203 0.000782751766573704
19 5 -0.017 -0.016 -0.0164 -0.0018839445 8410006 0.000521221886956732
19 6 -0.016 -0.015 -0.0154 -0.0014203495 18945578 0.000286859843579699
19 7 -0.015 -0.014 -0.0144 -0.001509959 40500230 0.000249035236195352
19 8 -0.014 -0.013 -0.0134 -0.0014236646 82167300 0.000157760564286679
19 9 -0.013 -0.012 -0.0124 -0.0013778247 158247540 0.00010331583272689
19 10 -0.012 -0.011 -0.0115 -0.0012665449 289325216 7.55569538503963e-05
19 11 -0.011 -0.01 -0.0105 -0.0011691121 502178981 6.75967044448818e-05
19 12 -0.01 -0.009 -0.0095 -0.00103401 827821905 5.44279288270022e-05
19 13 -0.009 -0.008 -0.0085 -0.0009477288 1296203107 4.60326095227043e-05
19 14 -0.008 -0.007 -0.0075 -0.0008750683 1928572539 3.71127906431968e-05
19 15 -0.007 -0.006 -0.0065 -0.0007391435 2726834309 2.84666840091259e-05
19 16 -0.006 -0.005 -0.0055 -0.0006315466 3664993760 2.21610177481849e-05
19 17 -0.005 -0.004 -0.0045 -0.0005302899 4683248363 2.19032454363558e-05
19 18 -0.004 -0.003 -0.0035 -0.0004010364 5691637203 2.04417328437195e-05
19 19 -0.003 -0.002 -0.0025 -0.0002929743 6579980083 1.7590470551123e-05
19 20 -0.002 -0.001 -0.0015 -0.0001843263 7238328668 1.64912984602647e-05
19 21 -0.001 0 -5e-04 -5.23167e-05 7578868713 1.70583632886101e-05
19 22 0 0.001 5e-04 6.11392e-05 7554849944 1.69989908942296e-05
19 23 0.001 0.002 0.0015 0.0001588193 7172079210 1.38701048269351e-05
19 24 0.002 0.003 0.0025 0.0002834897 6486455286 1.77122456684205e-05
19 25 0.003 0.004 0.0035 0.0003877005 5590598363 1.92124589501461e-05
19 26 0.004 0.005 0.0045 0.0005200126 4593372338 2.1720736454838e-05
19 27 0.005 0.006 0.0055 0.0005916473 3599082471 2.35191732018119e-05
19 28 0.006 0.007 0.0065 0.0007317729 2690182786 3.05712275594614e-05
19 29 0.007 0.008 0.0075 0.0008821315 1919419293 3.63718640412356e-05
19 30 0.008 0.009 0.0085 0.0009737497 1307558437 4.2188092532211e-05
19 31 0.009 0.01 0.0095 0.0010759165 851001058 5.52434557477687e-05
19 32 0.01 0.011 0.0105 0.0012837188 529378482 6.33460794488966e-05
19 33 0.011 0.012 0.0115 0.0013478102 315071033 8.36065011740238e-05
19 34 0.012 0.013 0.0125 0.001478236 179450013 0.000103180300207805
19 35 0.013 0.014 0.0134 0.0016852592 97948003 0.000132060924776752
19 36 0.014 0.015 0.0144 0.0017701184 51276092 0.000219986636322008
19 37 0.015 0.016 0.0154 0.0019253682 25794193 0.000264419943263199
19 38 0.016 0.017 0.0164 0.0024107109 12482396 0.000403688530279902
19 39 0.017 0.018 0.0174 0.0020184161 5841972 0.000540452295129062
19 40 0.018 0.019 0.0184 0.0023064318 2650081 0.000896905456135754
19 41 0.019 0.02 0.0194 0.0027884175 1179202 0.00127657995451835
19 42 0.02 0.021 0.0204 0.0036135903 520313 0.0018383390006979
19 43 0.021 0.023 0.0218 0.0073275031 349117 0.00243422081004756
19 44 0.023 0.026 0.0242 0.0120067279 131439 0.00358247966197057
19 45 0.026 0.03 0.0278 0.0184636291 80063 0.00497536399541257
19 46 0.03 0.04 0.0344 0.0303124777 113127 0.00429427315986771
19 47 0.04 0.05 0.0444 0.0294992765 57077 0.00618581571563026
19 48 0.05 0.065 0.0566 0.0288301443 42010 0.00655121820534178
19 49 0.065 0.1 0.079 0.0495618119 36132 0.00705082494444499
19 50 0.1 0.13 0.1159 0.0582879008 26297 0.00999624824731249
19 51 0.13 0.2 0.1475 0.0541673369 22397 0.00888434177240935
19 52 0.2 0.35 0.2523 0.114170448 8840 0.0179599614198993
19 53 0.35 0.72 0.501175887442944 0.14485377375828 19940 0.0115311846597577
19 54 0.72 1.05 0.9984 0.2349236776 156 0.107024376681303
20 1 -0.3 -0.02 -0.0209 -0.0026909263 284145 0.00304018405880492
20 2 -0.02 -0.019 -0.0194 -0.0019074773 529399 0.00193152767172589
20 3 -0.019 -0.018 -0.0184 -0.0041704063 1398975 0.00115475416157167
20 4 -0.018 -0.017 -0.0174 -0.0034086856 3500169 0.000746784144944065
20 5 -0.017 -0.016 -0.0164 -0.0030920759 8329444 0.000529799413587234
20 6 -0.016 -0.015 -0.0154 -0.0029041723 18764247 0.000318585724135483
20 7 -0.015 -0.014 -0.0144 -0.002624491 40112451 0.00020302470956495
20 8 -0.014 -0.013 -0.0134 -0.0023171339 81381526 0.000172463823413895
20 9 -0.013 -0.012 -0.0124 -0.0021289811 156732751 0.000129179042267236
20 10 -0.012 -0.011 -0.0115 -0.0020124915 286565130 8.44826885062548e-05
20 11 -0.011 -0.01 -0.0105 -0.0017609887 497381963 6.59060212596494e-05
20 12 -0.01 -0.009 -0.0095 -0.0016186885 819929771 5.45112505438321e-05
20 13 -0.009 -0.008 -0.0085 -0.0015247919 1283856109 4.32176303848418e-05
20 14 -0.008 -0.007 -0.0075 -0.0012918235 1910212629 3.69130385082228e-05
20 15 -0.007 -0.006 -0.0065 -0.001109292 2700889610 2.94229006206624e-05
20 16 -0.006 -0.005 -0.0055 -0.0009821834 3630121468 2.55222542293141e-05
20 17 -0.005 -0.004 -0.0045 -0.0007878037 4638738316 2.31097774889285e-05
20 18 -0.004 -0.003 -0.0035 -0.0006094526 5637550931 1.82985781407033e-05
20 19 -0.003 -0.002 -0.0025 -0.0004396834 6517464869 1.90707035932096e-05
20 20 -0.002 -0.001 -0.0015 -0.000268362 7169579291 1.74788348876087e-05
20 21 -0.001 0 -5e-04 -0.0001184197 7506856346 1.34556961723473e-05
20 22 0 0.001 5e-04 7.74446e-05 7483079687 1.55611406666285e-05
20 23 0.001 0.002 0.0015 0.0002362188 7103952697 1.55951698939575e-05
20 24 0.002 0.003 0.0025 0.0004242521 6424783242 1.86866684114321e-05
20 25 0.003 0.004 0.0035 0.000638938 5537470533 2.17426808503432e-05
20 26 0.004 0.005 0.0045 0.0007677364 4549687086 2.22756927489967e-05
20 27 0.005 0.006 0.0055 0.0009520873 3564831348 2.63271707639162e-05
20 28 0.006 0.007 0.0065 0.0011540177 2664566148 3.52548029438578e-05
20 29 0.007 0.008 0.0075 0.001336946 1901125704 3.5714072429158e-05
20 30 0.008 0.009 0.0085 0.0014951874 1295096772 4.04792748318258e-05
20 31 0.009 0.01 0.0095 0.0016787124 842877317 5.5963943681838e-05
20 32 0.01 0.011 0.0105 0.0019470108 524323625 6.646523652307e-05
20 33 0.011 0.012 0.0115 0.0020801037 312058716 8.25716584552013e-05
20 34 0.012 0.013 0.0125 0.0022799209 177729962 0.000115274776804257
20 35 0.013 0.014 0.0134 0.0025452445 97008747 0.000149531092174764
20 36 0.014 0.015 0.0144 0.0024495915 50781476 0.000184742972062024
20 37 0.015 0.016 0.0154 0.0030697996 25547323 0.000274778149374225
20 38 0.016 0.017 0.0164 0.0035645294 12362266 0.000338413971451901
20 39 0.017 0.018 0.0174 0.0049443064 5786145 0.000579131040794156
20 40 0.018 0.019 0.0184 0.0047505713 2624301 0.000873393464285021
20 41 0.019 0.02 0.0194 0.0074924369 1167370 0.00124753331363166
20 42 0.02 0.021 0.0204 0.0084528772 514977 0.00207207135053804
20 43 0.021 0.023 0.0218 0.0176547611 345670 0.00280188137577357
20 44 0.023 0.026 0.0242 0.0441379164 129987 0.00412736382559336
20 45 0.026 0.03 0.0278 0.0718400811 79138 0.00509231324452448
20 46 0.03 0.04 0.0344 0.0784591254 111812 0.00467390228497424
20 47 0.04 0.05 0.0444 0.0898801972 56486 0.00644551692751717
20 48 0.05 0.065 0.0566 0.103756122 41466 0.00797223608862411
20 49 0.065 0.1 0.079 0.1193446443 35724 0.0082048054700077
20 50 0.1 0.13 0.1159 0.1475424419 25944 0.00912710283493002
20 51 0.13 0.2 0.1475 0.1645182739 22127 0.00968172984406284
20 52 0.2 0.35 0.2523 0.2177921559 8728 0.0174883334466531
20 53 0.35 0.72 0.501155666089691 0.304199171027373 19778 0.0105799772833286
20 54 0.72 1.05 0.9986 0.64620775 158 0.113968041115707
21 1 -0.3 -0.02 -0.0209 -0.0068764436 239358 0.00266261942688568
21 2 -0.02 -0.019 -0.0194 -0.0040479561 446268 0.00235182627922259
21 3 -0.019 -0.018 -0.0184 -0.0042534099 1179151 0.00139375929602792
21 4 -0.018 -0.017 -0.0174 -0.0050621359 2950751 0.000820694122555634
21 5 -0.017 -0.016 -0.0164 -0.004506961 7020668 0.000493742086410169
21 6 -0.016 -0.015 -0.0154 -0.0041383674 15820207 0.000317865841552511
21 7 -0.015 -0.014 -0.0144 -0.004186136 33823582 0.000217822909104256
21 8 -0.014 -0.013 -0.0134 -0.003754675 68616155 0.000167866052761883
21 9 -0.013 -0.012 -0.0124 -0.0035375049 132159047 0.000135466015269037
21 10 -0.012 -0.011 -0.0115 -0.0032252576 241628137 0.000108477402460667
21 11 -0.011 -0.01 -0.0105 -0.0030104278 419382293 8.49757431670868e-05
21 12 -0.01 -0.009 -0.0095 -0.0027070203 691351744 5.37752521631914e-05
21 13 -0.009 -0.008 -0.0085 -0.0024075733 1082572303 5.14059662919052e-05
21 14 -0.008 -0.007 -0.0075 -0.0021709811 1610739093 4.48494736067701e-05
21 15 -0.007 -0.006 -0.0065 -0.001866398 2277495481 3.568118204968e-05
21 16 -0.006 -0.005 -0.0055 -0.001574987 3061049475 3.05089092001503e-05
21 17 -0.005 -0.004 -0.0045 -0.0012798918 3911523839 2.88921205760148e-05
21 18 -0.004 -0.003 -0.0035 -0.0010130647 4753792435 2.46724735667192e-05
21 19 -0.003 -0.002 -0.0025 -0.0007373597 5495802726 2.26184826568944e-05
21 20 -0.002 -0.001 -0.0015 -0.0004251798 6045635446 1.68647259170114e-05
21 21 -0.001 0 -5e-04 -0.0001670182 6330037342 1.87594942989828e-05
21 22 0 0.001 5e-04 0.0001318254 6309994550 1.75825701092672e-05
21 23 0.001 0.002 0.0015 0.0004218683 5990308022 1.71804839479377e-05
21 24 0.002 0.003 0.0025 0.0007076486 5417572605 1.79751428083877e-05
21 25 0.003 0.004 0.0035 0.0009944329 4669280750 2.29422804838845e-05
21 26 0.004 0.005 0.0045 0.0012825208 3836383866 2.75097470735682e-05
21 27 0.005 0.006 0.0055 0.0015536961 3005929329 3.4765438425962e-05
21 28 0.006 0.007 0.0065 0.001888756 2246802449 4.59011628141454e-05
21 29 0.007 0.008 0.0075 0.0021765801 1603043789 4.34433688363277e-05
21 30 0.008 0.009 0.0085 0.0024841827 1092015024 5.29738801612496e-05
21 31 0.009 0.01 0.0095 0.0027793452 710705278 6.34371953464938e-05
21 32 0.01 0.011 0.0105 0.0030363778 442099097 7.49852056928003e-05
21 33 0.011 0.012 0.0115 0.003459301 263132921 0.000110329412705797
21 34 0.012 0.013 0.0125 0.0036647849 149863666 0.000119019074758495
21 35 0.013 0.014 0.0134 0.0038912894 81796984 0.000168857825275494
21 36 0.014 0.015 0.0144 0.004452148 42824629 0.000248717504989546
21 37 0.015 0.016 0.0154 0.004592499 21539578 0.000341338564203141
21 38 0.016 0.017 0.0164 0.0052088318 10425243 0.000463153926639442
21 39 0.017 0.018 0.0174 0.0055556468 4877869 0.000620283219971824
21 40 0.018 0.019 0.0184 0.0050191899 2213651 0.0010454976925948
21 41 0.019 0.02 0.0194 0.0056880544 984566 0.00150980831431339
21 42 0.02 0.021 0.0204 0.0099077399 434363 0.00203736435308169
21 43 0.021 0.023 0.0218 0.0092682626 291441 0.00295665149735422
21 44 0.023 0.026 0.0242 0.0213368191 109109 0.00500348897248127
21 45 0.026 0.03 0.0278 0.0386709641 66313 0.00582876574372026
21 46 0.03 0.04 0.0344 0.0412405444 93621 0.00495801113503375
21 47 0.04 0.05 0.0444 0.0474096489 47155 0.00669019245670697
21 48 0.05 0.065 0.0565 0.067610695 34731 0.00692537004191266
21 49 0.065 0.1 0.079 0.062123504 29725 0.00841598250561724
21 50 0.1 0.13 0.1159 0.0902643408 21899 0.0105938264441161
21 51 0.13 0.2 0.1475 0.0987105026 18516 0.0101599803035541
21 52 0.2 0.35 0.2523 0.1502113209 7265 0.01734330699221
21 53 0.35 0.72 0.501246103649468 0.222872865771626 16740 0.00835266696009851
21 54 0.72 1.05 0.9988 0.6995217596 138 0.159625846013346
22 1 -0.3 -0.02 -0.0209 -0.0052521264 238487 0.0029613049464141
22 2 -0.02 -0.019 -0.0194 -0.0029012528 444476 0.00208524655329435
22 3 -0.019 -0.018 -0.0184 -0.0021880718 1174645 0.00128887175480519
22 4 -0.018 -0.017 -0.0174 -0.0035854078 2939231 0.000936478921126496
22 5 -0.017 -0.016 -0.0164 -0.0020033533 6993775 0.000521574889707192
22 6 -0.016 -0.015 -0.0154 -0.0028084931 15759575 0.000420851577600973
22 7 -0.015 -0.014 -0.0144 -0.0026102067 33694522 0.000244414450713265
22 8 -0.014 -0.013 -0.0134 -0.002778525 68355559 0.000183311336172698
22 9 -0.013 -0.012 -0.0124 -0.0022883942 131656782 0.000139913319487668
22 10 -0.012 -0.011 -0.0115 -0.0022199179 240709019 9.31884892178558e-05
22 11 -0.011 -0.01 -0.0105 -0.0018867862 417787353 7.10694985756667e-05
22 12 -0.01 -0.009 -0.0095 -0.0016910281 688724014 5.06731684601353e-05
22 13 -0.009 -0.008 -0.0085 -0.0015141485 1078459791 4.96671804829093e-05
22 14 -0.008 -0.007 -0.0075 -0.0014023234 1604625650 3.89326757112372e-05
22 15 -0.007 -0.006 -0.0065 -0.0012144731 2268861003 2.83660796265865e-05
22 16 -0.006 -0.005 -0.0055 -0.0010202402 3049443216 2.93688287237166e-05
22 17 -0.005 -0.004 -0.0045 -0.0008479422 3896701400 2.1949083506322e-05
22 18 -0.004 -0.003 -0.0035 -0.0006729633 4735780464 2.06807027459596e-05
22 19 -0.003 -0.002 -0.0025 -0.0004814828 5475000612 2.03268241341349e-05
22 20 -0.002 -0.001 -0.0015 -0.0003008519 6022738370 1.94738441480049e-05
22 21 -0.001 0 -5e-04 -8.29875e-05 6306061895 1.54951065289008e-05
22 22 0 0.001 5e-04 7.90225e-05 6286123180 1.90675811668937e-05
22 23 0.001 0.002 0.0015 0.000265261 5967626196 1.82624254002507e-05
22 24 0.002 0.003 0.0025 0.0004464063 5397068052 2.00735869694687e-05
22 25 0.003 0.004 0.0035 0.0006474455 4651600728 2.17172571435172e-05
22 26 0.004 0.005 0.0045 0.0008243783 3821859970 2.50625574529816e-05
22 27 0.005 0.006 0.0055 0.0010244137 2994538647 2.94853486176304e-05
22 28 0.006 0.007 0.0065 0.0012299791 2238282356 3.36479369789714e-05
22 29 0.007 0.008 0.0075 0.0013958018 1596969640 4.17897008079867e-05
22 30 0.008 0.009 0.0085 0.00162841 1087866358 5.2855109841162e-05
22 31 0.009 0.01 0.0095 0.0018333802 708001448 5.83732814698513e-05
22 32 0.01 0.011 0.0105 0.0020677768 440414434 7.41507547743447e-05
22 33 0.011 0.012 0.0115 0.0022302426 262128851 8.84688121273572e-05
22 34 0.012 0.013 0.0125 0.0026072679 149286329 0.000134137010936307
22 35 0.013 0.014 0.0134 0.0028529665 81481904 0.000132506786798351
22 36 0.014 0.015 0.0144 0.0030031961 42659044 0.000234077860081687
22 37 0.015 0.016 0.0154 0.0029128792 21455489 0.000323607636950879
22 38 0.016 0.017 0.0164 0.00351529 10383709 0.000464028630591129
22 39 0.017 0.018 0.0174 0.0035429472 4858084 0.000617580276012841
22 40 0.018 0.019 0.0184 0.0045082521 2204859 0.000971714699722763
22 41 0.019 0.02 0.0194 0.0055998318 980259 0.00154512928117036
22 42 0.02 0.021 0.0204 0.0031441809 432405 0.00209422689148236
22 43 0.021 0.023 0.0218 0.0080927908 290164 0.00232831806289494
22 44 0.023 0.026 0.0242 0.0162228594 108640 0.00430985295431437
22 45 0.026 0.03 0.0278 0.0115212024 66033 0.0053509476602434
22 46 0.03 0.04 0.0344 0.0153945657 93242 0.00426119278888445
22 47 0.04 0.05 0.0444 0.0214189877 46946 0.00674404767412855
22 48 0.05 0.065 0.0565 0.0213635046 34598 0.00925701053836607
22 49 0.065 0.1 0.079 0.0261524201 29564 0.00886149845095987
22 50 0.1 0.13 0.1159 0.0251394051 21794 0.00996108588387221
22 51 0.13 0.2 0.1475 0.0424901455 18420 0.00971957845288677
22 52 0.2 0.35 0.2524 0.1130976845 7234 0.0193291756467557
22 53 0.35 0.72 0.501202388301557 0.148720644572056 16694 0.0119331839974111
22 54 0.72 1.05 0.9988 0.6217968756 138 0.17698573477171
23 1 -0.3 -0.02 -0.0209 -0.0078924121 271538 0.00293216828613654
23 2 -0.02 -0.019 -0.0194 -0.0050220075 506107 0.00191299836235645
23 3 -0.019 -0.018 -0.0184 -0.0023436401 1337587 0.00114447932068718
23 4 -0.018 -0.017 -0.0174 -0.0048961704 3345182 0.000696620106586986
23 5 -0.017 -0.016 -0.0164 -0.0035450309 7960492 0.000526782546468588
23 6 -0.016 -0.015 -0.0154 -0.0039226456 17934500 0.00035376022204462
23 7 -0.015 -0.014 -0.0144 -0.0035070641 38339177 0.000243807795788869
23 8 -0.014 -0.013 -0.0134 -0.0032161364 77777783 0.000166049825921165
23 9 -0.013 -0.012 -0.0124 -0.0032639666 149787717 0.000130229905919541
23 10 -0.012 -0.011 -0.0115 -0.0029845779 273856607 0.000103366248404893
23 11 -0.011 -0.01 -0.0105 -0.0028202705 475324024 8.51377538159309e-05
23 12 -0.01 -0.009 -0.0095 -0.002527051 783542970 6.17173266390363e-05
23 13 -0.009 -0.008 -0.0085 -0.0022695287 1226897973 5.2175565803402e-05
23 14 -0.008 -0.007 -0.0075 -0.0020213028 1825434533 4.67053381612404e-05
23 15 -0.007 -0.006 -0.0065 -0.0017919693 2580991485 4.18697900750296e-05
23 16 -0.006 -0.005 -0.0055 -0.0015196709 3468978450 3.51813677496768e-05
23 17 -0.005 -0.004 -0.0045 -0.001235968 4432752513 3.07156997299728e-05
23 18 -0.004 -0.003 -0.0035 -0.0010000424 5387173721 2.30490017776033e-05
23 19 -0.003 -0.002 -0.0025 -0.0006973341 6228042043 2.38259952685591e-05
23 20 -0.002 -0.001 -0.0015 -0.0004423023 6851139730 1.9607668076159e-05
23 21 -0.001 0 -5e-04 -0.0001585595 7173509784 1.62471996425036e-05
23 22 0 0.001 5e-04 0.0001002219 7150738851 1.72001356722685e-05
23 23 0.001 0.002 0.0015 0.0003668409 6788449980 1.74329848415425e-05
23 24 0.002 0.003 0.0025 0.0006456912 6139471454 2.0862978425724e-05
23 25 0.003 0.004 0.0035 0.0009353841 5291594462 2.31905026390202e-05
23 26 0.004 0.005 0.0045 0.001230191 4347697125 2.87884485152537e-05
23 27 0.005 0.006 0.0055 0.0015197767 3406601830 3.3765702476659e-05
23 28 0.006 0.007 0.0065 0.0018384715 2546276744 4.18103466722884e-05
23 29 0.007 0.008 0.0075 0.0021365592 1816760136 5.07745131621475e-05
23 30 0.008 0.009 0.0085 0.0024433169 1237627667 6.10799223806888e-05
23 31 0.009 0.01 0.0095 0.0027830031 805474371 7.28191243146649e-05
23 32 0.01 0.011 0.0105 0.0031179348 501053468 0.000101600734731608
23 33 0.011 0.012 0.0115 0.0035361711 298215642 0.000102642069940893
23 34 0.012 0.013 0.0125 0.0038279821 169843262 0.000132464492906908
23 35 0.013 0.014 0.0134 0.0044878908 92704748 0.000209812704903575
23 36 0.014 0.015 0.0144 0.0047629752 48530043 0.000270060364607159
23 37 0.015 0.016 0.0154 0.0051749759 24413068 0.000307537411838866
23 38 0.016 0.017 0.0164 0.0062075989 11813865 0.000401047715667
23 39 0.017 0.018 0.0174 0.0071439098 5529095 0.000711181243518356
23 40 0.018 0.019 0.0184 0.0067572542 2508244 0.000931097281007562
23 41 0.019 0.02 0.0194 0.0080897545 1115406 0.00124960392511121
23 42 0.02 0.021 0.0204 0.0088393631 492433 0.00188019888730331
23 43 0.021 0.023 0.0218 0.0134107011 330426 0.0030384454485037
23 44 0.023 0.026 0.0242 0.0114357612 124440 0.00404241303683188
23 45 0.026 0.03 0.0278 0.020334139 75787 0.00470247496425863
23 46 0.03 0.04 0.0344 0.0217228444 107073 0.00395003710184476
23 47 0.04 0.05 0.0444 0.0180798987 53996 0.0068649748669086
23 48 0.05 0.065 0.0565 0.0249212928 39681 0.00644789822308594
23 49 0.065 0.1 0.079 0.0384351079 34176 0.00836887784097582
23 50 0.1 0.13 0.1159 0.0361162686 24880 0.00833527304596132
23 51 0.13 0.2 0.1475 0.0666848979 21259 0.0111617874900687
23 52 0.2 0.35 0.2524 0.1059407318 8389 0.0175176045616015
23 53 0.35 0.72 0.501131701919748 0.152835077393275 18858 0.008180536603067
23 54 0.72 1.05 0.9986 0.4124548387 147 0.10179288993788
24 1 -0.3 -0.02 -0.0209 -0.0057625243 271622 0.00259005680645484
24 2 -0.02 -0.019 -0.0194 -0.0051720327 506361 0.00230235792752524
24 3 -0.019 -0.018 -0.0184 -0.0051140254 1338399 0.001371787909651
24 4 -0.018 -0.017 -0.0174 -0.0049485826 3347012 0.000865783191082953
24 5 -0.017 -0.016 -0.0164 -0.00379524 7964612 0.000560715494235742
24 6 -0.016 -0.015 -0.0154 -0.0044572598 17943565 0.000357970555768557
24 7 -0.015 -0.014 -0.0144 -0.0040458756 38359402 0.000239921115011442
24 8 -0.014 -0.013 -0.0134 -0.0036523569 77818282 0.000147899630995039
24 9 -0.013 -0.012 -0.0124 -0.0033696664 149867677 0.000118357254438588
24 10 -0.012 -0.011 -0.0115 -0.0031424661 274001479 8.61781174215209e-05
24 11 -0.011 -0.01 -0.0105 -0.0029184519 475574997 7.00201853296067e-05
24 12 -0.01 -0.009 -0.0095 -0.0026308638 783956408 4.80128407139998e-05
24 13 -0.009 -0.008 -0.0085 -0.0022688784 1227544205 4.98952167049737e-05
24 14 -0.008 -0.007 -0.0075 -0.0020548346 1826396744 4.15237486069686e-05
24 15 -0.007 -0.006 -0.0065 -0.0017813735 2582346999 3.33399166802155e-05
24 16 -0.006 -0.005 -0.0055 -0.0015119678 3470799603 2.8786890592661e-05
24 17 -0.005 -0.004 -0.0045 -0.0012349257 4435083175 2.1737842386285e-05
24 18 -0.004 -0.003 -0.0035 -0.0009799759 5389997351 2.12066336252089e-05
24 19 -0.003 -0.002 -0.0025 -0.0007094838 6231309946 1.93510310973188e-05
24 20 -0.002 -0.001 -0.0015 -0.0004190348 6854734030 1.55110146579724e-05
24 21 -0.001 0 -5e-04 -0.0001305312 7177257549 1.57015520556918e-05
24 22 0 0.001 5e-04 0.0001289041 7154484951 1.55254010700081e-05
24 23 0.001 0.002 0.0015 0.0003881035 6791997794 1.72353394846568e-05
24 24 0.002 0.003 0.0025 0.000677151 6142683314 1.83110125252037e-05
24 25 0.003 0.004 0.0035 0.0009649456 5294361543 2.29206177121359e-05
24 26 0.004 0.005 0.0045 0.0012340492 4349977065 2.61656322500277e-05
24 27 0.005 0.006 0.0055 0.0014925564 3408386696 2.97502925794239e-05
24 28 0.006 0.007 0.0065 0.0017696223 2547614481 3.42444083465433e-05
24 29 0.007 0.008 0.0075 0.0020752419 1817716756 4.12403997570526e-05
24 30 0.008 0.009 0.0085 0.0023812415 1238281538 5.33423794997015e-05
24 31 0.009 0.01 0.0095 0.0026487982 805900296 6.25289196878933e-05
24 32 0.01 0.011 0.0105 0.0029479478 501319309 7.8005874062252e-05
24 33 0.011 0.012 0.0115 0.0032871543 298378209 9.47031273796118e-05
24 34 0.012 0.013 0.0125 0.0037106944 169934799 0.000115563654054029
24 35 0.013 0.014 0.0134 0.00398977 92755088 0.000137073878566352
24 36 0.014 0.015 0.0144 0.0042991667 48556891 0.000224670266436362
24 37 0.015 0.016 0.0154 0.0050317331 24426919 0.000291403736729038
24 38 0.016 0.017 0.0164 0.0047558783 11821051 0.000446697789870497
24 39 0.017 0.018 0.0174 0.0054295753 5532338 0.000682226008375547
24 40 0.018 0.019 0.0184 0.0048434805 2509654 0.000888013861492726
24 41 0.019 0.02 0.0194 0.0070541661 1116080 0.0013519473366385
24 42 0.02 0.021 0.0204 0.0074794566 492751 0.00228415511002769
24 43 0.021 0.023 0.0218 0.0102580026 330669 0.00246692943814682
24 44 0.023 0.026 0.0242 0.0120228691 124544 0.00390058227309274
24 45 0.026 0.03 0.0278 0.0119561756 75863 0.0048367859626845
24 46 0.03 0.04 0.0344 0.0126708297 107159 0.00432894621611413
24 47 0.04 0.05 0.0444 0.0209015882 54030 0.00591762331592578
24 48 0.05 0.065 0.0565 0.0239260031 39734 0.0065019703876864
24 49 0.065 0.1 0.079 0.0343219011 34197 0.00833638533476529
24 50 0.1 0.13 0.1159 0.0607476794 24898 0.00965833994375719
24 51 0.13 0.2 0.1475 0.0688181409 21273 0.00999984105417067
24 52 0.2 0.35 0.2524 0.1094602904 8396 0.0147687333718511
24 53 0.35 0.72 0.501140787961166 0.237562273696514 18883 0.0106712165613018
24 54 0.72 1.05 0.9986 0.7539081918 147 0.157062437678993
25 1 -0.3 -0.02 -0.0209 -0.0058242306 271412 0.0028141909153995
25 2 -0.02 -0.019 -0.0194 -0.0051367456 505921 0.0017268917093865
25 3 -0.019 -0.018 -0.0184 -0.0067186236 1337266 0.00131475622477982
25 4 -0.018 -0.017 -0.0174 -0.0044754656 3344146 0.000699221250977014
25 5 -0.017 -0.016 -0.0164 -0.0048911283 7958105 0.000479309068503131
25 6 -0.016 -0.015 -0.0154 -0.0043427215 17928908 0.000332478849726621
25 7 -0.015 -0.014 -0.0144 -0.004257265 38327208 0.000221082003837537
25 8 -0.014 -0.013 -0.0134 -0.0040578987 77752867 0.000171030495240569
25 9 -0.013 -0.012 -0.0124 -0.0038256384 149739656 0.000117997268133279
25 10 -0.012 -0.011 -0.0115 -0.0033863692 273769217 8.93648740222502e-05
25 11 -0.011 -0.01 -0.0105 -0.0031832587 475171898 6.96083852482871e-05
25 12 -0.01 -0.009 -0.0095 -0.0028875304 783291129 5.35852162308922e-05
25 13 -0.009 -0.008 -0.0085 -0.0025774206 1226496106 5.26430365155984e-05
25 14 -0.008 -0.007 -0.0075 -0.0022703634 1824839036 3.71659049910946e-05
25 15 -0.007 -0.006 -0.0065 -0.0019635255 2580143624 2.93389344165041e-05
25 16 -0.006 -0.005 -0.0055 -0.0016648632 3467833114 2.72070087045677e-05
25 17 -0.005 -0.004 -0.0045 -0.0013747506 4431289770 2.78395848337076e-05
25 18 -0.004 -0.003 -0.0035 -0.0010585103 5385387303 2.24056958524577e-05
25 19 -0.003 -0.002 -0.0025 -0.0007619797 6225974763 2.05261920085071e-05
25 20 -0.002 -0.001 -0.0015 -0.0004574721 6848865114 1.66477617056793e-05
25 21 -0.001 0 -5e-04 -0.0001553094 7171105854 1.78238544061385e-05
25 22 0 0.001 5e-04 0.000168524 7148353563 1.61413076801244e-05
25 23 0.001 0.002 0.0015 0.000442204 6786178391 1.72362475354824e-05
25 24 0.002 0.003 0.0025 0.0007496128 6137417994 1.74174272247087e-05
25 25 0.003 0.004 0.0035 0.0010461839 5289819670 2.34387243491071e-05
25 26 0.004 0.005 0.0045 0.0013503191 4346249423 2.48648140396425e-05
25 27 0.005 0.006 0.0055 0.0016493671 3405465316 2.56338493841952e-05
25 28 0.006 0.007 0.0065 0.0019526595 2545436638 3.37855231910789e-05
25 29 0.007 0.008 0.0075 0.0022522443 1816166628 4.44508366174047e-05
25 30 0.008 0.009 0.0085 0.0026516832 1237223134 5.25233543063843e-05
25 31 0.009 0.01 0.0095 0.002874042 805217348 6.09871943254084e-05
25 32 0.01 0.011 0.0105 0.0031479509 500897698 7.14829717025097e-05
25 33 0.011 0.012 0.0115 0.0035236568 298126547 9.60896644315421e-05
25 34 0.012 0.013 0.0125 0.0039135886 169792809 0.000114327220896355
25 35 0.013 0.014 0.0134 0.0041772061 92678106 0.000174179569950319
25 36 0.014 0.015 0.0144 0.0042990038 48517918 0.000226774798445254
25 37 0.015 0.016 0.0154 0.0048277741 24406940 0.000309843104396118
25 38 0.016 0.017 0.0164 0.0049521704 11811653 0.000387936988955454
25 39 0.017 0.018 0.0174 0.0054859962 5528157 0.000594076775206804
25 40 0.018 0.019 0.0184 0.0046959828 2507961 0.00088010869355222
25 41 0.019 0.02 0.0194 0.0071418937 1115236 0.00143194866479455
25 42 0.02 0.021 0.0204 0.0070728767 492386 0.00192878027677173
25 43 0.021 0.023 0.0218 0.0083168144 330418 0.00232187691672081
25 44 0.023 0.026 0.0242 0.0155339339 124475 0.00379828732144742
25 45 0.026 0.03 0.0278 0.0199380457 75805 0.00473787753758773
25 46 0.03 0.04 0.0344 0.0178463471 107086 0.00392460225782792
25 47 0.04 0.05 0.0444 0.0269443054 54007 0.00567156242302848
25 48 0.05 0.065 0.0565 0.0377077676 39694 0.00699745796231524
25 49 0.065 0.1 0.079 0.0416794961 34156 0.00779692197742632
25 50 0.1 0.13 0.1159 0.0608322389 24878 0.0090066630556599
25 51 0.13 0.2 0.1475 0.07740755 21269 0.0107576354265429
25 52 0.2 0.35 0.2524 0.1395703807 8392 0.0171438585584256
25 53 0.35 0.72 0.501151566798759 0.272857689470439 18863 0.0122671893789257
25 54 0.72 1.05 0.9986 0.635889835 147 0.157385191032869
26 1 -0.3 -0.02 -0.0209 -0.0036094969 269244 0.00252919165078414
26 2 -0.02 -0.019 -0.0194 -0.0063863519 501990 0.00201199744251905
26 3 -0.019 -0.018 -0.0184 -0.0046163482 1326661 0.00134373008283754
26 4 -0.018 -0.017 -0.0174 -0.0047363746 3317837 0.000695544573007267
26 5 -0.017 -0.016 -0.0164 -0.003366142 7895326 0.00050414019730436
26 6 -0.016 -0.015 -0.0154 -0.0039149502 17787436 0.000349837575993464
26 7 -0.015 -0.014 -0.0144 -0.0033277455 38025157 0.000239483567203582
26 8 -0.014 -0.013 -0.0134 -0.0031390852 77139840 0.000162100314861365
26 9 -0.013 -0.012 -0.0124 -0.0029569739 148559813 0.000107520153638931
26 10 -0.012 -0.011 -0.0115 -0.0027080402 271608170 0.000100321629124841
26 11 -0.011 -0.01 -0.0105 -0.0024286096 471413585 7.52742865588648e-05
26 12 -0.01 -0.009 -0.0095 -0.0022159129 777094331 6.85619916035099e-05
26 13 -0.009 -0.008 -0.0085 -0.0019852728 1216791417 5.26906278933092e-05
26 14 -0.008 -0.007 -0.0075 -0.0017560585 1810390470 4.35501909433513e-05
26 15 -0.007 -0.006 -0.0065 -0.0015152904 2559709249 3.92721130753981e-05
26 16 -0.006 -0.005 -0.0055 -0.0012546552 3440358612 3.1655851904076e-05
26 17 -0.005 -0.004 -0.0045 -0.0010857855 4396171165 2.69993896827395e-05
26 18 -0.004 -0.003 -0.0035 -0.0008291137 5342701772 2.54601861471299e-05
26 19 -0.003 -0.002 -0.0025 -0.000612506 6176610033 1.86981871973604e-05
26 20 -0.002 -0.001 -0.0015 -0.0003795788 6794538929 1.75907176617449e-05
26 21 -0.001 0 -5e-04 -0.0001228441 7114216651 1.53653600532304e-05
26 22 0 0.001 5e-04 0.0001041619 7091653639 1.58674838622653e-05
26 23 0.001 0.002 0.0015 0.0003324078 6732335049 1.61928293997291e-05
26 24 0.002 0.003 0.0025 0.0005885041 6088726159 2.05629556076417e-05
26 25 0.003 0.004 0.0035 0.0008081981 5247870495 2.26898655625656e-05
26 26 0.004 0.005 0.0045 0.0010450744 4311792831 2.74984527479457e-05
26 27 0.005 0.006 0.0055 0.0012995611 3378477730 3.36718024769776e-05
26 28 0.006 0.007 0.0065 0.0015596248 2525274162 4.22245664639058e-05
26 29 0.007 0.008 0.0075 0.0018051027 1801776718 4.43681772789427e-05
26 30 0.008 0.009 0.0085 0.0020504044 1227439190 5.54926898746745e-05
26 31 0.009 0.01 0.0095 0.0022941783 798850369 7.16780904225904e-05
26 32 0.01 0.011 0.0105 0.0025337266 496940063 7.91024062874967e-05
26 33 0.011 0.012 0.0115 0.002840678 295775085 9.32404795765271e-05
26 34 0.012 0.013 0.0125 0.0031465023 168453362 0.000116509581074659
26 35 0.013 0.014 0.0134 0.0034406465 91949134 0.000162872799608552
26 36 0.014 0.015 0.0144 0.0035313577 48135458 0.00023914062893219
26 37 0.015 0.016 0.0154 0.0040957916 24216679 0.000329492213174388
26 38 0.016 0.017 0.0164 0.003761592 11718985 0.000408799253678561
26 39 0.017 0.018 0.0174 0.0048425356 5485162 0.000636333392768834
26 40 0.018 0.019 0.0184 0.0056889667 2488556 0.000907535005030752
26 41 0.019 0.02 0.0194 0.0049018824 1106672 0.00133307311001216
26 42 0.02 0.021 0.0204 0.0055881959 488688 0.00199891266704364
26 43 0.021 0.023 0.0218 0.006862942 327959 0.00237308087542815
26 44 0.023 0.026 0.0242 0.0062561323 123460 0.00389064613643432
26 45 0.026 0.03 0.0278 0.0080711618 75198 0.00502967560152419
26 46 0.03 0.04 0.0344 0.0115868753 106173 0.00440796245112161
26 47 0.04 0.05 0.0444 0.01785854 53550 0.00581404972385038
26 48 0.05 0.065 0.0565 0.0189211189 39383 0.00745412188673864
26 49 0.065 0.1 0.079 0.0289000605 33901 0.00754601252331212
26 50 0.1 0.13 0.1159 0.040755124 24700 0.00985871079859002
26 51 0.13 0.2 0.1475 0.0515656589 21080 0.0106270142415493
26 52 0.2 0.35 0.2524 0.0955580965 8335 0.0177183856247768
26 53 0.35 0.72 0.501204012206927 0.129166333653529 18724 0.00770006985622096
26 54 0.72 1.05 0.9986 0.3443568129 146 0.116458439641192
27 1 -0.3 -0.02 -0.0209 -0.0005640491 288558 0.00269140146992075
27 2 -0.02 -0.019 -0.0194 -0.0019302392 537675 0.00198421420028286
27 3 -0.019 -0.018 -0.0184 -0.0027136581 1420810 0.00103449587009311
27 4 -0.018 -0.017 -0.0174 -0.0017250536 3554901 0.000806376779762282
27 5 -0.017 -0.016 -0.0164 -0.0014075334 8458690 0.000415184841849729
27 6 -0.016 -0.015 -0.0154 -0.0013110542 19056264 0.00036999115601285
27 7 -0.015 -0.014 -0.0144 -0.0011233564 40737898 0.00023738182639174
27 8 -0.014 -0.013 -0.0134 -0.0012676425 82647321 0.000148756131981177
27 9 -0.013 -0.012 -0.0124 -0.0010705684 159172716 0.000122213011284993
27 10 -0.012 -0.011 -0.0115 -0.0009658257 291017082 8.16673121895181e-05
27 11 -0.011 -0.01 -0.0105 -0.0008456536 505115044 6.38665623769972e-05
27 12 -0.01 -0.009 -0.0095 -0.0008245206 832671668 5.12140917940194e-05
27 13 -0.009 -0.008 -0.0085 -0.0007762586 1303796587 4.01099443619228e-05
27 14 -0.008 -0.007 -0.0075 -0.0006389711 1939877162 3.38702095644787e-05
27 15 -0.007 -0.006 -0.0065 -0.0005357302 2742810833 2.79680422638032e-05
27 16 -0.006 -0.005 -0.0055 -0.0004782178 3686489380 2.51686974509122e-05
27 17 -0.005 -0.004 -0.0045 -0.0004113997 4710731287 2.39113826371422e-05
27 18 -0.004 -0.003 -0.0035 -0.000262882 5725030044 1.98867466231651e-05
27 19 -0.003 -0.002 -0.0025 -0.0002313847 6618608079 1.67528820173321e-05
27 20 -0.002 -0.001 -0.0015 -0.0001338727 7280823803 1.67737504774302e-05
27 21 -0.001 0 -5e-04 -6.35176e-05 7623346332 1.52450786755515e-05
27 22 0 0.001 5e-04 4.29811e-05 7599203958 1.70525033835752e-05
27 23 0.001 0.002 0.0015 0.0001286741 7214193040 1.53286633056285e-05
27 24 0.002 0.003 0.0025 0.000195085 6524524827 2.04554609562719e-05
27 25 0.003 0.004 0.0035 0.0002948203 5623415225 2.18069685621036e-05
27 26 0.004 0.005 0.0045 0.0003909434 4620327326 1.98695821648525e-05
27 27 0.005 0.006 0.0055 0.0004734481 3620199949 2.28990113588516e-05
27 28 0.006 0.007 0.0065 0.0005500911 2705955357 3.25271301012447e-05
27 29 0.007 0.008 0.0075 0.0006794766 1930664902 3.09892584783411e-05
27 30 0.008 0.009 0.0085 0.000743896 1315217003 4.09679438538105e-05
27 31 0.009 0.01 0.0095 0.0007609201 855980600 5.126051284738e-05
27 32 0.01 0.011 0.0105 0.000970305 532473164 5.74806716558013e-05
27 33 0.011 0.012 0.0115 0.0010202171 316912495 9.04156091044801e-05
27 34 0.012 0.013 0.0125 0.0010498041 180491975 0.000103585070901984
27 35 0.013 0.014 0.0134 0.0013773536 98517359 0.000150328981196309
27 36 0.014 0.015 0.0144 0.001441834 51572560 0.000191382036447154
27 37 0.015 0.016 0.0154 0.0015183941 25943697 0.000298964836818614
27 38 0.016 0.017 0.0164 0.0016044746 12554246 0.000407882145491005
27 39 0.017 0.018 0.0174 0.0018969643 5875672 0.000586655539846475
27 40 0.018 0.019 0.0184 0.0015974558 2665098 0.000841629515817109
27 41 0.019 0.02 0.0194 0.0020525129 1185583 0.00124796105890966
27 42 0.02 0.021 0.0204 -2.98605e-05 523111 0.0017771486547606
27 43 0.021 0.023 0.0218 0.0066238758 351076 0.0020635829882236
27 44 0.023 0.026 0.0242 0.0135996557 132171 0.00381318235217578
27 45 0.026 0.03 0.0278 0.0114797418 80542 0.00434800855195067
27 46 0.03 0.04 0.0344 0.0161571475 113807 0.00400657182674432
27 47 0.04 0.05 0.0444 0.0160795361 57449 0.00632097323487941
27 48 0.05 0.065 0.0566 0.0203180718 42263 0.00694682256059849
27 49 0.065 0.1 0.079 0.0478474049 36382 0.00650392937069327
27 50 0.1 0.13 0.1159 0.0555693867 26436 0.00934636275540883
27 51 0.13 0.2 0.1475 0.0706392099 22528 0.00931613428018582
27 52 0.2 0.35 0.2523 0.1132039899 8906 0.0134051062818572
27 53 0.35 0.72 0.501175772162309 0.202436478998914 20042 0.00964180206586515
27 54 0.72 1.05 0.9986 0.6322873935 159 0.143272505032527
28 1 -0.3 -0.02 -0.0209 0.0040755006 57705 0.00629606875748245
28 2 -0.02 -0.019 -0.0194 -0.0033576157 107557 0.00404970068754391
28 3 -0.019 -0.018 -0.0184 -0.0018504377 283765 0.00270209014223624
28 4 -0.018 -0.017 -0.0174 -0.0043537314 709943 0.00168319683535235
28 5 -0.017 -0.016 -0.0164 -0.0029137925 1691440 0.00110671840542088
28 6 -0.016 -0.015 -0.0154 -0.0027405496 3810321 0.000735891032281702
28 7 -0.015 -0.014 -0.0144 -0.0019680679 8138937 0.000484662990772073
28 8 -0.014 -0.013 -0.0134 -0.0015932958 16512227 0.000384328744711591
28 9 -0.013 -0.012 -0.0124 -0.0017388273 31788224 0.000243789146955768
28 10 -0.012 -0.011 -0.0115 -0.0016928799 58137455 0.000170809532058731
28 11 -0.011 -0.01 -0.0105 -0.0015842676 100900381 0.000161611866362809
28 12 -0.01 -0.009 -0.0095 -0.0015252379 166323047 0.00011153165099716
28 13 -0.009 -0.008 -0.0085 -0.0011829628 260423077 9.63164199362176e-05
28 14 -0.008 -0.007 -0.0075 -0.0010301621 387447303 7.47424122380679e-05
28 15 -0.007 -0.006 -0.0065 -0.0009201899 547800665 6.5011770558391e-05
28 16 -0.006 -0.005 -0.0055 -0.0007580878 736275693 5.71869037620052e-05
28 17 -0.005 -0.004 -0.0045 -0.0006524313 940767866 4.79266808520266e-05
28 18 -0.004 -0.003 -0.0035 -0.0005116777 1143347550 4.2786929324796e-05
28 19 -0.003 -0.002 -0.0025 -0.000340552 1321853641 3.63274946065788e-05
28 20 -0.002 -0.001 -0.0015 -0.0001788596 1454128259 3.69193932762317e-05
28 21 -0.001 0 -5e-04 -0.0001060218 1522489364 3.50604795961572e-05
28 22 0 0.001 5e-04 3.68863e-05 1517732106 3.72491672526464e-05
28 23 0.001 0.002 0.0015 0.0002472768 1440854411 3.45251260283273e-05
28 24 0.002 0.003 0.0025 0.0003343779 1303186593 3.66881401401001e-05
28 25 0.003 0.004 0.0035 0.0004518129 1123228100 4.57060213224039e-05
28 26 0.004 0.005 0.0045 0.0006480259 922909041 5.48080681518566e-05
28 27 0.005 0.006 0.0055 0.0007471914 723171468 5.71245217402809e-05
28 28 0.006 0.007 0.0065 0.0008996934 540575930 6.33681026700623e-05
28 29 0.007 0.008 0.0075 0.0010897762 385712801 8.42433660768941e-05
28 30 0.008 0.009 0.0085 0.0012017762 262789594 8.98243477462114e-05
28 31 0.009 0.01 0.0095 0.001395855 171050254 0.000110366776477461
28 32 0.01 0.011 0.0105 0.0015362698 106407483 0.000129272579754962
28 33 0.011 0.012 0.0115 0.0017958978 63342914 0.000184272934299005
28 34 0.012 0.013 0.0125 0.0017059445 36074565 0.000233010086662243
28 35 0.013 0.014 0.0134 0.0017497947 19694186 0.00030196596599361
28 36 0.014 0.015 0.0144 0.0022485521 10313717 0.000393944333557155
28 37 0.015 0.016 0.0154 0.0022876411 5185381 0.000547652554628132
28 38 0.016 0.017 0.0164 0.0019176296 2511902 0.000785467055331373
28 39 0.017 0.018 0.0174 0.0021886214 1176838 0.00123361148283621
28 40 0.018 0.019 0.0184 0.0020396007 534205 0.00197480428533426
28 41 0.019 0.02 0.0194 0.0033164382 237486 0.0030344042853355
28 42 0.02 0.021 0.0204 0.0048386481 104990 0.00399038574432731
28 43 0.021 0.023 0.0218 0.0085672977 70816 0.00564905410987732
28 44 0.023 0.026 0.0242 0.0077312939 26623 0.0091328815593903
28 45 0.026 0.03 0.0278 0.0068069383 16239 0.010873860892082
28 46 0.03 0.04 0.0344 0.003076047 22928 0.0105101145355059
28 47 0.04 0.05 0.0444 0.0011835278 11550 0.0115692733340778
28 48 0.05 0.065 0.0566 0.0103856078 8607 0.0156288090178455
28 49 0.065 0.1 0.0791 0.0171900196 7443 0.0166731105862224
28 50 0.1 0.13 0.1158 0.0252261018 5254 0.0160075951462181
28 51 0.13 0.2 0.1475 0.0383509821 4482 0.0233961780158078
28 52 0.2 0.35 0.2528 0.0345417582 1732 0.0343897800557208
28 53 0.35 0.72 0.500851907908647 0.149060444297778 3689 0.0315242539544276
28 54 0.72 1.05 0.9973 0.2873077645 39 0.319743504484495
29 1 -0.3 -0.02 -0.0209 0.006475597 52837 0.00631424660003561
29 2 -0.02 -0.019 -0.0194 -0.0011924949 98322 0.00399451218580076
29 3 -0.019 -0.018 -0.0184 -0.0005229362 259485 0.00288731889974519
29 4 -0.018 -0.017 -0.0174 -0.0028896436 649016 0.00168422163789541
29 5 -0.017 -0.016 -0.0164 -0.0010137808 1547441 0.00119285508578165
29 6 -0.016 -0.015 -0.0154 -0.0006086627 3484795 0.000734869912813089
29 7 -0.015 -0.014 -0.0144 -0.0008809422 7444740 0.000557946784594704
29 8 -0.014 -0.013 -0.0134 -0.0009482043 15104166 0.000349981176689857
29 9 -0.013 -0.012 -0.0124 -0.0006954292 29076919 0.000285755804149217
29 10 -0.012 -0.011 -0.0115 -0.001009735 53181448 0.000182435826505523
29 11 -0.011 -0.01 -0.0105 -0.0010677129 92301987 0.000139343055110072
29 12 -0.01 -0.009 -0.0095 -0.0006630209 152152402 0.000117773888418798
29 13 -0.009 -0.008 -0.0085 -0.0005735482 238244544 9.43609453825368e-05
29 14 -0.008 -0.007 -0.0075 -0.0005128238 354455826 7.52785757328556e-05
29 15 -0.007 -0.006 -0.0065 -0.0004785678 501160021 6.30691354467508e-05
29 16 -0.006 -0.005 -0.0055 -0.0004036386 673594107 5.72843308751357e-05
29 17 -0.005 -0.004 -0.0045 -0.0003481136 860694416 4.9867235526559e-05
29 18 -0.004 -0.003 -0.0035 -0.0002828854 1046053487 4.27570515286351e-05
29 19 -0.003 -0.002 -0.0025 -0.0001814618 1209383918 4.26377282181385e-05
29 20 -0.002 -0.001 -0.0015 -8.19354e-05 1330412467 3.82297381280702e-05
29 21 -0.001 0 -5e-04 -7.3629e-05 1392967034 3.65806847933032e-05
29 22 0 0.001 5e-04 9.1534e-06 1388597501 3.73500200351291e-05
29 23 0.001 0.002 0.0015 9.14608e-05 1318240153 3.6707399726367e-05
29 24 0.002 0.003 0.0025 0.0001633015 1192295698 3.90867309486122e-05
29 25 0.003 0.004 0.0035 0.0002635944 1027649930 4.62156248758535e-05
29 26 0.004 0.005 0.0045 0.0003710845 844376419 5.28866754392163e-05
29 27 0.005 0.006 0.0055 0.0003670525 661610737 5.54264050618818e-05
29 28 0.006 0.007 0.0065 0.0004924071 494552338 6.87208698686991e-05
29 29 0.007 0.008 0.0075 0.0005538902 352851621 8.69235118636599e-05
29 30 0.008 0.009 0.0085 0.0006820391 240403072 8.72513850795701e-05
29 31 0.009 0.01 0.0095 0.0007058911 156471406 0.000121169783952485
29 32 0.01 0.011 0.0105 0.000768086 97336839 0.000136243230325737
29 33 0.011 0.012 0.0115 0.0007303226 57939001 0.000185251899110723
29 34 0.012 0.013 0.0125 0.0011989176 32997052 0.00023683610127584
29 35 0.013 0.014 0.0134 0.000794214 18013808 0.000286374959280809
29 36 0.014 0.015 0.0144 0.000867436 9431793 0.000425245473559966
29 37 0.015 0.016 0.0154 0.0021639422 4742865 0.00062450932880797
29 38 0.016 0.017 0.0164 0.0016682606 2297541 0.000884604408074764
29 39 0.017 0.018 0.0174 0.0027540127 1076114 0.00140952322751284
29 40 0.018 0.019 0.0184 0.0004462661 488452 0.0018325651391951
29 41 0.019 0.02 0.0194 0.0008298158 217399 0.00302794602483894
29 42 0.02 0.021 0.0204 0.0074552509 95920 0.00492028839985635
29 43 0.021 0.023 0.0218 0.0053457828 64680 0.00578750054657124
29 44 0.023 0.026 0.0242 0.004486714 24226 0.00853547412789784
29 45 0.026 0.03 0.0278 0.007882697 14794 0.00996903377084107
29 46 0.03 0.04 0.0344 0.0012534982 20722 0.00955315585299384
29 47 0.04 0.05 0.0444 -0.0052945444 10485 0.0125614861613264
29 48 0.05 0.065 0.0566 0.0268778255 7744 0.0131925684656747
29 49 0.065 0.1 0.079 0.0249694909 6674 0.0174858128609568
29 50 0.1 0.13 0.1158 0.0403609215 4764 0.0218377405554593
29 51 0.13 0.2 0.1477 0.0246102001 4051 0.0212389295171901
29 52 0.2 0.35 0.2526 0.0486363883 1553 0.0383610702750425
29 53 0.35 0.72 0.500778292595968 0.0871978460778158 3398 0.0314070362828834
29 54 0.72 1.05 0.9973 0.28185461 34 0.399058743167799
30 1 -0.3 -0.02 -0.0209 -0.0053765614 60702 0.00594885343644042
30 2 -0.02 -0.019 -0.0194 -0.0117677034 113251 0.00431415653677562
30 3 -0.019 -0.018 -0.0184 -0.0029320304 298611 0.00264812811586756
30 4 -0.018 -0.017 -0.0174 -0.0060824194 747422 0.00165218425986383
30 5 -0.017 -0.016 -0.0164 -0.0063381839 1779725 0.00119420035132891
30 6 -0.016 -0.015 -0.0154 -0.0049067797 4008275 0.000686114500069642
30 7 -0.015 -0.014 -0.0144 -0.0051057931 8562238 0.000429263409118953
30 8 -0.014 -0.013 -0.0134 -0.0047544706 17371310 0.000376173014357368
30 9 -0.013 -0.012 -0.0124 -0.0044664889 33445036 0.000270816218592328
30 10 -0.012 -0.011 -0.0115 -0.0041471761 61163135 0.00018568398008393
30 11 -0.011 -0.01 -0.0105 -0.0035803843 106157621 0.00011694724043923
30 12 -0.01 -0.009 -0.0095 -0.0033139767 174968042 0.000100215847199131
30 13 -0.009 -0.008 -0.0085 -0.0030863837 273965241 9.2385829733728e-05
30 14 -0.008 -0.007 -0.0075 -0.0026100089 407586109 7.72868937519525e-05
30 15 -0.007 -0.006 -0.0065 -0.0022407078 576283654 5.81276265232869e-05
30 16 -0.006 -0.005 -0.0055 -0.0019110245 774538922 5.27281784995204e-05
30 17 -0.005 -0.004 -0.0045 -0.0016172331 989650154 4.71316942861876e-05
30 18 -0.004 -0.003 -0.0035 -0.0012613623 1202749739 4.43853709349678e-05
30 19 -0.003 -0.002 -0.0025 -0.0008567463 1390508011 3.33646716210068e-05
30 20 -0.002 -0.001 -0.0015 -0.000557033 1529692928 3.71699433873323e-05
30 21 -0.001 0 -5e-04 -0.0001890346 1601607849 3.38544365922071e-05
30 22 0 0.001 5e-04 0.0001608029 1596592528 3.10308286872556e-05
30 23 0.001 0.002 0.0015 0.0005533923 1515735595 3.68150780645759e-05
30 24 0.002 0.003 0.0025 0.0008989539 1370909717 3.25000779816689e-05
30 25 0.003 0.004 0.0035 0.0012176498 1181607866 3.49459017121981e-05
30 26 0.004 0.005 0.0045 0.0015592927 970886920 5.01325425675162e-05
30 27 0.005 0.006 0.0055 0.0019142105 760768720 5.63618614929117e-05
30 28 0.006 0.007 0.0065 0.0023686795 568674474 5.43577274321532e-05
30 29 0.007 0.008 0.0075 0.0026107189 405769550 7.58415090342068e-05
30 30 0.008 0.009 0.0085 0.0028791627 276452447 8.28338463686317e-05
30 31 0.009 0.01 0.0095 0.0033621117 179954106 0.000118083753603297
30 32 0.01 0.011 0.0105 0.0036561382 111945363 0.000143864426627596
30 33 0.011 0.012 0.0115 0.003764537 66640316 0.000174390121775184
30 34 0.012 0.013 0.0125 0.0043125747 37953332 0.0002246729812153
30 35 0.013 0.014 0.0134 0.0045263858 20719866 0.000287831823236487
30 36 0.014 0.015 0.0144 0.0048464572 10850338 0.000406470995017327
30 37 0.015 0.016 0.0154 0.0050869207 5455615 0.000563565869079761
30 38 0.016 0.017 0.0164 0.0062496627 2643737 0.000828174001309458
30 39 0.017 0.018 0.0174 0.0055162504 1237736 0.00126752563017509
30 40 0.018 0.019 0.0184 0.0053956885 562344 0.00219841149218843
30 41 0.019 0.02 0.0194 0.0089680235 250015 0.00233025426406234
30 42 0.02 0.021 0.0204 0.0109753062 110479 0.00393828129501552
30 43 0.021 0.023 0.0218 0.0034060889 74518 0.00485962296044516
30 44 0.023 0.026 0.0242 0.0073422476 27987 0.00862058046883116
30 45 0.026 0.03 0.0278 0.0140399958 17107 0.0117085752722966
30 46 0.03 0.04 0.0344 0.0092908186 24169 0.00956575190093877
30 47 0.04 0.05 0.0444 0.0290781509 12182 0.0130033708002006
30 48 0.05 0.065 0.0566 0.0406940582 9077 0.0141333912928801
30 49 0.065 0.1 0.0791 0.0308225735 7831 0.0165529117737595
30 50 0.1 0.13 0.1158 0.0722447521 5507 0.0181074904814211
30 51 0.13 0.2 0.1475 0.0874602923 4696 0.0217141152897469
30 52 0.2 0.35 0.2528 0.1716775401 1825 0.0311824859462981
30 53 0.35 0.72 0.500819010441589 0.301625931786547 3852 0.0242261432788429
30 54 0.72 1.05 0.9975 1.176158838 43 0.271268579854191
31 1 -0.3 -0.02 -0.0209 -0.0034669213 79259 0.00517876692588712
31 2 -0.02 -0.019 -0.0194 -0.0063073508 147199 0.00303313857206926
31 3 -0.019 -0.018 -0.0184 -0.0040075474 388275 0.00263099923983266
31 4 -0.018 -0.017 -0.0174 -0.004914255 973210 0.00145096348539959
31 5 -0.017 -0.016 -0.0164 -0.0039849919 2316525 0.000902879203629724
31 6 -0.016 -0.015 -0.0154 -0.0035372459 5219635 0.000626652673106962
31 7 -0.015 -0.014 -0.0144 -0.0034560835 11154995 0.000429325235659731
31 8 -0.014 -0.013 -0.0134 -0.0034341047 22636482 0.000326886956307539
31 9 -0.013 -0.012 -0.0124 -0.0031465296 43606281 0.00021835166858182
31 10 -0.012 -0.011 -0.0115 -0.0028506693 79724998 0.000165943843955387
31 11 -0.011 -0.01 -0.0105 -0.0024554145 138405451 0.000128629906028595
31 12 -0.01 -0.009 -0.0095 -0.0023735797 228162996 0.000103347041140711
31 13 -0.009 -0.008 -0.0085 -0.0021271291 357275914 9.08271634394689e-05
31 14 -0.008 -0.007 -0.0075 -0.0017275013 531618051 6.30857100121107e-05
31 15 -0.007 -0.006 -0.0065 -0.0015984815 751716764 5.57451262196264e-05
31 16 -0.006 -0.005 -0.0055 -0.0013086742 1010357033 4.83678967533083e-05
31 17 -0.005 -0.004 -0.0045 -0.0011040414 1291187151 4.09309565708294e-05
31 18 -0.004 -0.003 -0.0035 -0.0008102995 1569265260 3.620749554705e-05
31 19 -0.003 -0.002 -0.0025 -0.0006329597 1814278830 3.18491772608369e-05
31 20 -0.002 -0.001 -0.0015 -0.0003860113 1995714089 3.26615372601169e-05
31 21 -0.001 0 -5e-04 -0.0001733732 2089788952 2.82168786038088e-05
31 22 0 0.001 5e-04 0.0001254019 2083153399 2.97132058978631e-05
31 23 0.001 0.002 0.0015 0.0003720073 1977590864 3.38936714921632e-05
31 24 0.002 0.003 0.0025 0.0006126703 1788520562 3.41759006527567e-05
31 25 0.003 0.004 0.0035 0.0008297284 1541517972 3.6157117444451e-05
31 26 0.004 0.005 0.0045 0.001033414 1266490892 3.78277519231477e-05
31 27 0.005 0.006 0.0055 0.0013835838 992320757 5.19638534105184e-05
31 28 0.006 0.007 0.0065 0.001604427 741664700 6.02347053966682e-05
31 29 0.007 0.008 0.0075 0.0018813578 529147999 6.34931437191564e-05
31 30 0.008 0.009 0.0085 0.0021008321 360443912 8.1246352737209e-05
31 31 0.009 0.01 0.0095 0.0022730968 234583966 7.73995050861422e-05
31 32 0.01 0.011 0.0105 0.0025008635 145902839 0.000114569579296016
31 33 0.011 0.012 0.0115 0.0027932877 86841800 0.000169073362422423
31 34 0.012 0.013 0.0125 0.0027945934 49449326 0.000207839213266855
31 35 0.013 0.014 0.0134 0.0031500748 26982017 0.000285002722190825
31 36 0.014 0.015 0.0144 0.0035759441 14122411 0.000346779611332746
31 37 0.015 0.016 0.0154 0.0037982696 7105711 0.000521149178771014
31 38 0.016 0.017 0.0164 0.003750743 3439595 0.00074971080925698
31 39 0.017 0.018 0.0174 0.0041773688 1608465 0.00110764265975199
31 40 0.018 0.019 0.0184 0.0051854841 728913 0.00175614042140237
31 41 0.019 0.02 0.0194 0.0049007374 323893 0.00267128202742742
31 42 0.02 0.021 0.0204 0.0027856494 142702 0.00384820693637826
31 43 0.021 0.023 0.0218 0.0034829672 95747 0.00452866700018587
31 44 0.023 0.026 0.0242 0.0121170614 36124 0.0070602930737146
31 45 0.026 0.03 0.0279 0.0117017837 21870 0.00965041013860489
31 46 0.03 0.04 0.0344 0.0208806326 31251 0.00734251580091109
31 47 0.04 0.05 0.0445 0.0118596462 15797 0.0121761529532723
31 48 0.05 0.065 0.0566 0.0143946366 11536 0.0126351622383997
31 49 0.065 0.1 0.079 0.0189076826 9816 0.0138016512387438
31 50 0.1 0.13 0.1162 0.05507806 7386 0.0147822585697156
31 51 0.13 0.2 0.1474 0.0591667681 6334 0.0177094186612595
31 52 0.2 0.35 0.2518 0.1124219047 2563 0.0312062240498643
31 53 0.35 0.72 0.501340580263452 0.276041107182723 6687 0.0207666789687971
31 54 0.72 1.05 0.999 0.5484326964 108 0.15805378212236
32 1 -0.3 -0.02 -0.0209 -0.0057256008 39306 0.0065211879295403
32 2 -0.02 -0.019 -0.0194 -1.55066e-05 72994 0.00523750285638064
32 3 -0.019 -0.018 -0.0184 0.0003708909 191630 0.00368671268718524
32 4 -0.018 -0.017 -0.0174 -0.0042485596 482128 0.00190753188404064
32 5 -0.017 -0.016 -0.0164 -0.0041496953 1148656 0.00124221859847085
32 6 -0.016 -0.015 -0.0154 -0.0026334969 2584058 0.000841938783900792
32 7 -0.015 -0.014 -0.0144 -0.0034133106 5525846 0.00064980936217381
32 8 -0.014 -0.013 -0.0134 -0.0025325138 11211922 0.000443698999255032
32 9 -0.013 -0.012 -0.0124 -0.0024648263 21612687 0.000287186777000892
32 10 -0.012 -0.011 -0.0115 -0.0019559142 39513825 0.00022096750566496
32 11 -0.011 -0.01 -0.0105 -0.002096363 68606021 0.000183301017910414
32 12 -0.01 -0.009 -0.0095 -0.0017658691 113122947 0.000135779667899926
32 13 -0.009 -0.008 -0.0085 -0.0017177673 177167195 0.000114561796443556
32 14 -0.008 -0.007 -0.0075 -0.0013987505 263647565 9.34031555319949e-05
32 15 -0.007 -0.006 -0.0065 -0.0012286756 372865065 6.92614699809253e-05
32 16 -0.006 -0.005 -0.0055 -0.0010800855 501204282 6.97530638949977e-05
32 17 -0.005 -0.004 -0.0045 -0.0008498462 640579175 6.01488431340397e-05
32 18 -0.004 -0.003 -0.0035 -0.0007445595 778674741 4.96500480656708e-05
32 19 -0.003 -0.002 -0.0025 -0.0005497276 900308661 4.2912322919785e-05
32 20 -0.002 -0.001 -0.0015 -0.0003039575 990430144 4.27069611479478e-05
32 21 -0.001 0 -5e-04 -7.17575e-05 1037187681 4.48170007384575e-05
32 22 0 0.001 5e-04 0.0001247248 1033922770 4.45686927448023e-05
32 23 0.001 0.002 0.0015 0.0003188991 981609065 4.41952981469844e-05
32 24 0.002 0.003 0.0025 0.0004340667 887773379 4.58668418851367e-05
32 25 0.003 0.004 0.0035 0.0006146611 765196474 5.18382137478437e-05
32 26 0.004 0.005 0.0045 0.0008351671 628667418 6.24479783766651e-05
32 27 0.005 0.006 0.0055 0.0010356497 492561795 7.11980976286389e-05
32 28 0.006 0.007 0.0065 0.0012423151 368135322 6.75520934109846e-05
32 29 0.007 0.008 0.0075 0.0015346763 262618170 8.87796744951737e-05
32 30 0.008 0.009 0.0085 0.0016674035 178859648 0.000108332010125893
32 31 0.009 0.01 0.0095 0.0020112662 116416144 0.000136319617088547
32 32 0.01 0.011 0.0105 0.0020967362 72380360 0.000163794175815402
32 33 0.011 0.012 0.0115 0.002606149 43064035 0.000218971127479833
32 34 0.012 0.013 0.0125 0.0022086677 24520156 0.000321083585202659
32 35 0.013 0.014 0.0134 0.002214206 13369624 0.000393023595335748
32 36 0.014 0.015 0.0144 0.0028857343 6999491 0.000552359462948143
32 37 0.015 0.016 0.0154 0.0033865694 3518520 0.000731120998896053
32 38 0.016 0.017 0.0164 0.0041779901 1702073 0.00108229680090727
32 39 0.017 0.018 0.0174 0.0043427502 795028 0.00171182211692287
32 40 0.018 0.019 0.0184 0.0020181939 359934 0.00248778183162032
32 41 0.019 0.02 0.0194 0.0054432529 159865 0.00320821517059613
32 42 0.02 0.021 0.0204 0.0079213958 70322 0.00544660651835327
32 43 0.021 0.023 0.0218 0.0180956464 47587 0.00675453007736186
32 44 0.023 0.026 0.0242 0.0324451852 18069 0.0109074035687079
32 45 0.026 0.03 0.0279 0.0644106314 11200 0.0121918663592779
32 46 0.03 0.04 0.0344 0.0604037826 16217 0.0110048971358179
32 47 0.04 0.05 0.0445 0.0928553406 8107 0.0151322193339085
32 48 0.05 0.065 0.0565 0.0629208386 5985 0.0192956786943687
32 49 0.065 0.1 0.0791 0.1175018174 5001 0.0226461122302309
32 50 0.1 0.13 0.1163 0.1249167551 3948 0.022276993916383
32 51 0.13 0.2 0.1473 0.1277338186 3360 0.0224744431760479
32 52 0.2 0.35 0.2522 0.2100838784 1332 0.0409974910074688
32 53 0.35 0.72 0.500747411567389 0.288234806289834 3505 0.0270518578335062
32 54 0.72 1.05 0.9996 0.1188749055 50 0.188085818266051
33 1 -0.3 -0.02 -0.0209 -0.0079599272 96705 0.00457634423401803
33 2 -0.02 -0.019 -0.0194 -0.0070155004 179327 0.0033621230943762
33 3 -0.019 -0.018 -0.0184 -0.006636898 473992 0.00209451400565279
33 4 -0.018 -0.017 -0.0174 -0.0055700181 1186410 0.00124698156766329
33 5 -0.017 -0.016 -0.0164 -0.0051493351 2825062 0.000800002877590176
33 6 -0.016 -0.015 -0.0154 -0.0048030091 6367725 0.000528049177349224
33 7 -0.015 -0.014 -0.0144 -0.0048475615 13604059 0.000399248732225918
33 8 -0.014 -0.013 -0.0134 -0.0044455585 27603648 0.00028235275465958
33 9 -0.013 -0.012 -0.0124 -0.003825213 53164099 0.000183088665631418
33 10 -0.012 -0.011 -0.0115 -0.0036542029 97202824 0.000142624874522341
33 11 -0.011 -0.01 -0.0105 -0.0031194694 168732479 0.00010846110354334
33 12 -0.01 -0.009 -0.0095 -0.0028482564 278188083 0.000101030863050629
33 13 -0.009 -0.008 -0.0085 -0.0026611097 435649618 7.18497866054394e-05
33 14 -0.008 -0.007 -0.0075 -0.0023256916 648192339 5.43107498962651e-05
33 15 -0.007 -0.006 -0.0065 -0.0019803771 916540000 5.59202569344149e-05
33 16 -0.006 -0.005 -0.0055 -0.0017525183 1231944248 4.7060637118184e-05
33 17 -0.005 -0.004 -0.0045 -0.0013925681 1574319037 4.08023961831842e-05
33 18 -0.004 -0.003 -0.0035 -0.0011062911 1913337583 3.30802335338027e-05
33 19 -0.003 -0.002 -0.0025 -0.0007577254 2212135778 2.54117049988347e-05
33 20 -0.002 -0.001 -0.0015 -0.0004449993 2433616649 2.49125848628284e-05
33 21 -0.001 0 -5e-04 -0.0001528244 2548217717 2.8188500907478e-05
33 22 0 0.001 5e-04 0.000135393 2540360949 2.84587188307607e-05
33 23 0.001 0.002 0.0015 0.0004523588 2411703314 2.77848639377214e-05
33 24 0.002 0.003 0.0025 0.0007983075 2181315870 3.08787974488402e-05
33 25 0.003 0.004 0.0035 0.0010723373 1880149477 3.63559448164942e-05
33 26 0.004 0.005 0.0045 0.0014014171 1544860504 4.11027128200093e-05
33 27 0.005 0.006 0.0055 0.0016650559 1210529534 4.5029769167319e-05
33 28 0.006 0.007 0.0065 0.0020015953 904856114 5.32634804291247e-05
33 29 0.007 0.008 0.0075 0.0022758038 645613558 5.63116632845524e-05
33 30 0.008 0.009 0.0085 0.0026059984 439838843 7.14313590684238e-05
33 31 0.009 0.01 0.0095 0.0028543471 286252107 9.43766781905062e-05
33 32 0.01 0.011 0.0105 0.0033084652 178097538 0.000120999855693826
33 33 0.011 0.012 0.0115 0.0034296847 105986212 0.000138170254048396
33 34 0.012 0.013 0.0125 0.0038310272 60372236 0.0001679794271991
33 35 0.013 0.014 0.0134 0.0040406031 32949180 0.000232269443729666
33 36 0.014 0.015 0.0144 0.0044008954 17248943 0.000369808885710062
33 37 0.015 0.016 0.0154 0.0049774241 8679521 0.000480733994728107
33 38 0.016 0.017 0.0164 0.0048844819 4202798 0.000705384199390075
33 39 0.017 0.018 0.0174 0.0055854653 1968168 0.00097837697301854
33 40 0.018 0.019 0.0184 0.0050111594 893932 0.00145710529164855
33 41 0.019 0.02 0.0194 0.0045535892 399441 0.00219826365835005
33 42 0.02 0.021 0.0204 0.0048503846 177663 0.00350362856765181
33 43 0.021 0.023 0.0218 0.0060705988 121871 0.00407307422816768
33 44 0.023 0.026 0.0242 0.0089819677 49872 0.0072339117895817
33 45 0.026 0.03 0.0278 0.0134676834 32547 0.00828119151380783
33 46 0.03 0.04 0.0344 0.0142462417 46600 0.00632336168464495
33 47 0.04 0.05 0.0444 0.034777733 24029 0.00984971159576412
33 48 0.05 0.065 0.0566 0.0151973312 17929 0.0120700933292812
33 49 0.065 0.1 0.079 0.0190962317 15739 0.0123084630986231
33 50 0.1 0.13 0.116 0.0544082782 11718 0.0136359299150692
33 51 0.13 0.2 0.1474 0.0752882172 10002 0.0142066451477912
33 52 0.2 0.35 0.2522 0.13575497 4154 0.0220379883240097
33 53 0.35 0.72 0.50134506037753 0.263300272990429 9448 0.0169363792366727
33 54 0.72 1.05 0.9981 0.8926052065 87 0.280824270193936
34 1 -0.3 -0.02 -0.0209 -0.010382457 285992 0.00270613713841232
34 2 -0.02 -0.019 -0.0194 -0.0062186827 532758 0.00209770119385477
34 3 -0.019 -0.018 -0.0184 -0.0040564582 1408275 0.0011364490429114
34 4 -0.018 -0.017 -0.0174 -0.0050953623 3524386 0.00080026376895429
34 5 -0.017 -0.016 -0.0164 -0.0039982716 8385467 0.000484558276933983
34 6 -0.016 -0.015 -0.0154 -0.0044247874 18890022 0.000371722397780194
34 7 -0.015 -0.014 -0.0144 -0.0037979779 40382603 0.000218193417865459
34 8 -0.014 -0.013 -0.0134 -0.0038289396 81926508 0.000164129006959488
34 9 -0.013 -0.012 -0.0124 -0.0033970239 157781385 0.000112708691299285
34 10 -0.012 -0.011 -0.0115 -0.003300803 288477121 8.57101261455512e-05
34 11 -0.011 -0.01 -0.0105 -0.0029879102 500701683 7.85439426097304e-05
34 12 -0.01 -0.009 -0.0095 -0.0027079199 825391408 5.63759108068495e-05
34 13 -0.009 -0.008 -0.0085 -0.0024382036 1292408378 5.03916472391005e-05
34 14 -0.008 -0.007 -0.0075 -0.0021061268 1922931763 4.47146879193511e-05
34 15 -0.007 -0.006 -0.0065 -0.0018309915 2718845341 3.75420267500196e-05
34 16 -0.006 -0.005 -0.0055 -0.0015556025 3654269175 3.25343940461448e-05
34 17 -0.005 -0.004 -0.0045 -0.0012709424 4669564186 2.5399837192412e-05
34 18 -0.004 -0.003 -0.0035 -0.0009960502 5674984148 2.15395739635742e-05
34 19 -0.003 -0.002 -0.0025 -0.0007027323 6560752823 1.99024712861706e-05
34 20 -0.002 -0.001 -0.0015 -0.0004268499 7217187859 1.7928109381585e-05
34 21 -0.001 0 -5e-04 -0.0001555052 7556719274 1.55201586935627e-05
34 22 0 0.001 5e-04 0.0001490123 7532786304 1.50869302567196e-05
34 23 0.001 0.002 0.0015 0.0004169678 7151133123 1.59712602221498e-05
34 24 0.002 0.003 0.0025 0.0006950723 6467500498 2.04852608627817e-05
34 25 0.003 0.004 0.0035 0.000974012 5574251111 2.64997975066002e-05
34 26 0.004 0.005 0.0045 0.0012826463 4579950081 2.92550297012213e-05
34 27 0.005 0.006 0.0055 0.0015314664 3588549242 3.17463263450835e-05
34 28 0.006 0.007 0.0065 0.0018646393 2682295032 3.64426330277418e-05
34 29 0.007 0.008 0.0075 0.00212789 1913788767 4.38034604694516e-05
34 30 0.008 0.009 0.0085 0.0023929192 1303723129 5.09709022535533e-05
34 31 0.009 0.01 0.0095 0.0027023256 848500957 6.30574166966793e-05
34 32 0.01 0.011 0.0105 0.0029489621 527819309 7.77355814216735e-05
34 33 0.011 0.012 0.0115 0.0032573371 314138844 8.67858916114463e-05
34 34 0.012 0.013 0.0125 0.0035198323 178916653 0.000142587114900035
34 35 0.013 0.014 0.0134 0.0038296019 97655317 0.000151190967831184
34 36 0.014 0.015 0.0144 0.00422423 51121392 0.000191828599813929
34 37 0.015 0.016 0.0154 0.0047816568 25717153 0.000299180654920622
34 38 0.016 0.017 0.0164 0.0046303897 12444792 0.000420333587705369
34 39 0.017 0.018 0.0174 0.005067703 5824522 0.000614511110572047
34 40 0.018 0.019 0.0184 0.00507871 2641477 0.000923383143668797
34 41 0.019 0.02 0.0194 0.0057423327 1175175 0.00122652230268748
34 42 0.02 0.021 0.0204 0.0061880619 518616 0.0021577652595854
34 43 0.021 0.023 0.0218 0.009795683 347993 0.00247762642404978
34 44 0.023 0.026 0.0242 0.0139852234 131085 0.0041745401784329
34 45 0.026 0.03 0.0278 0.0218903266 79864 0.00538429706980327
34 46 0.03 0.04 0.0344 0.0258921987 112871 0.00430456337415287
34 47 0.04 0.05 0.0444 0.0270573489 56926 0.00702364209972884
34 48 0.05 0.065 0.0566 0.0319133869 41897 0.0074820833582416
34 49 0.065 0.1 0.079 0.0446770446 36080 0.0082710671972183
34 50 0.1 0.13 0.1159 0.0537713272 26218 0.0092565266171618
34 51 0.13 0.2 0.1475 0.0795690717 22380 0.010870043247404
34 52 0.2 0.35 0.2523 0.126782447 8819 0.0129348082268098
34 53 0.35 0.72 0.501131412055929 0.222321547171306 19884 0.0111381495843549
34 54 0.72 1.05 0.9986 0.553642129 159 0.119980457970944
