# Supplementary material for: Phenotypic covariance across the entire spectrum of relatedness for 86 billion pairs of individuals
Source: Nat Commun. 2021 Feb 16;12:1050. doi: 10.1038/s41467-021-21283-4 (PMC7886899; doi:10.1038/s41467-021-21283-4)
Supplement: Supplementary file 3 — Source data [file 41467_2021_21283_MOESM3_ESM.zip › sourceData/input/fullSibs_covIBDregression_resid21.txt]

1 19954 0.527 0.38 0.293 0.109 0.218 3.477 1.346 0.001 0.178
2 17787 0.144 -0.055 0.397 0.104 0.206 -0.528 1.925 0.597 0.054
3 19818 0.095 0.24 -0.291 0.1 0.2 2.398 -1.459 0.017 0.145
4 17793 0.159 -0.006 0.327 0.103 0.205 -0.059 1.596 0.953 0.11
5 17790 0.16 -0.037 0.392 0.104 0.207 -0.352 1.895 0.725 0.058
6 19682 0.105 0.019 0.172 0.104 0.206 0.179 0.832 0.858 0.405
7 19885 0.27 -0.121 0.783 0.113 0.224 -1.075 3.491 0.283 0
8 13281 0.14 -0.046 0.369 0.119 0.237 -0.386 1.559 0.7 0.119
9 19374 0.273 0.007 0.532 0.105 0.208 0.07 2.556 0.944 0.011
10 19368 0.33 0.094 0.47 0.112 0.224 0.838 2.099 0.402 0.036
13 19958 0.197 -0.111 0.616 0.099 0.198 -1.12 3.114 0.263 0.002
14 19957 0.182 0.153 0.058 0.098 0.196 1.555 0.294 0.12 0.769
15 15107 0.225 0.166 0.12 0.113 0.226 1.462 0.532 0.144 0.595
16 19959 0.142 -0.053 0.39 0.111 0.221 -0.477 1.766 0.633 0.077
17 19480 0.192 0.052 0.279 0.109 0.216 0.476 1.29 0.634 0.197
18 19188 0.209 0.033 0.354 0.1 0.2 0.327 1.771 0.743 0.077
19 19897 0.147 -0.007 0.308 0.101 0.2 -0.073 1.537 0.942 0.124
20 19736 0.295 0.18 0.232 0.097 0.193 1.857 1.205 0.063 0.228
21 16705 0.275 0.099 0.351 0.112 0.224 0.883 1.572 0.377 0.116
22 16659 0.165 -0.089 0.504 0.115 0.229 -0.773 2.197 0.44 0.028
23 18816 0.205 0.153 0.104 0.106 0.212 1.441 0.491 0.15 0.624
24 18841 0.246 0.112 0.266 0.102 0.203 1.1 1.31 0.271 0.19
25 18821 0.288 0.284 0.009 0.106 0.212 2.673 0.043 0.008 0.966
26 18682 0.175 -0.134 0.618 0.112 0.223 -1.194 2.776 0.232 0.006
27 19999 0.206 0.223 -0.036 0.1 0.2 2.224 -0.18 0.026 0.857
28 3687 0.146 -0.534 1.356 0.251 0.501 -2.123 2.707 0.034 0.007
29 3396 0.087 -0.06 0.29 0.305 0.607 -0.196 0.477 0.845 0.633
30 3850 0.3 -0.101 0.802 0.217 0.432 -0.464 1.857 0.643 0.063
31 6679 0.267 0.221 0.099 0.178 0.355 1.238 0.279 0.216 0.78
32 3500 0.297 0.384 -0.184 0.243 0.485 1.576 -0.379 0.115 0.704
33 9424 0.284 0.179 0.207 0.151 0.3 1.188 0.69 0.235 0.49
34 19841 0.244 0.219 0.048 0.102 0.204 2.138 0.237 0.033 0.812
