# Supplementary material for: Phenotypic covariance across the entire spectrum of relatedness for 86 billion pairs of individuals
Source: Nat Commun. 2021 Feb 16;12:1050. doi: 10.1038/s41467-021-21283-4 (PMC7886899; doi:10.1038/s41467-021-21283-4)
Supplement: Supplementary file 3 — Source data [file 41467_2021_21283_MOESM3_ESM.zip › sourceData/input/trait.list]

traitnumber traitName N f.eid
1 height 416131 f.50.0.0
2 pulse 389521 f.102.0.0
3 sleepDuration 414505 f.1160.0.0
4 dBP 389628 f.4079.0.0
5 sBP 389580 f.4080.0.0
6 meanTimeCorrectMatch 413307 f.20023.0.0
7 BMI 415308 f.21001.0.0
8 neuroticismScore 338362 f.20127.0.0
9 bodyFat 409550 f.23099.0.0
10 basalMetRate 409465 f.23105.0.0
13 waistHipRatio 416167 f.49.0.0;f.48.0.0
14 handGrip 416124 f.46.0.0;f.47.0.0
15 houseIncome 358564 f.738.0.0
16 numMeds 416205 f.137.0.0
17 skinColour 411315 f.1717.0.0
18 skinTanning 408456 f.1727.0.0
19 healthRating 415476 f.2178.0.0
20 yearsOfEd 413496 f.6138.X.X
21 FVC 379703 f.3062.0.0
22 FEV1toFVCratio 378983 f.3063.0.0;f.3062.0.0
23 wbcCount 404211 f.30000.0.0
24 rbcCount 404317 f.30010.0.0
25 plateletCount 404144 f.30080.0.0
26 eosinophilCount 402539 f.30150.0.0
27 alcoholFreq 416693 f.1558.0.0
28 relAgeFacialHair 186228 f.2375.0.0
29 relAgeVoiceBroke 178127 f.2385.0.0
30 baldingPattern 191006 f.2395.0.0
31 ageMenarche 218158 f.2714.0.0
32 ageFirstBirth 153682 f.2754.0.0
33 BMD 240919 f.3148.0.0
34 sitStandRatio 414868 f.20015.0.0;f.50.0.0
