# Supplementary material for: Phenotypic covariance across the entire spectrum of relatedness for 86 billion pairs of individuals
Source: Nat Commun. 2021 Feb 16;12:1050. doi: 10.1038/s41467-021-21283-4 (PMC7886899; doi:10.1038/s41467-021-21283-4)
Supplement: Supplementary file 3 — Source data [file 41467_2021_21283_MOESM3_ESM.zip › sourceData/input/SNPheritability_bigQuant_141219_resid24.HE_CPreg]

1 Intercept       -2.06645e-05    1.16884e-05     3.53768e-07     0.0770692       0               
1 V(G)/Vp         0.549261        0.00261851      0.00853298      0               0               
2 Intercept       -1.26614e-05    1.24524e-05     1.91308e-07     0.309265        0               
2 V(G)/Vp         0.154098        0.00278989      0.00536587      0               2.26758e-181    
3 Intercept       -1.00483e-05    1.17272e-05     1.48973e-07     0.391532        0               
3 V(G)/Vp         0.0777073       0.00262722      0.00453415      2.88473e-192    7.69667e-66     
4 Intercept       -1.25791e-05    1.24489e-05     1.91348e-07     0.31228         0               
4 V(G)/Vp         0.150866        0.00278909      0.00564948      0               4.18002e-157    
5 Intercept       -1.2506e-05     1.245e-05       1.90252e-07     0.315142        0               
5 V(G)/Vp         0.147854        0.00278936      0.00546133      0               2.05182e-161    
6 Intercept       -9.98411e-06    1.17596e-05     1.55753e-07     0.395877        0               
6 V(G)/Vp         0.0738623       0.00263445      0.00437173      5.73921e-173    4.86047e-64     
7 Intercept       -1.37479e-05    1.17117e-05     2.17713e-07     0.240455        0               
7 V(G)/Vp         0.24186         0.00262375      0.00590269      0               0               
8 Intercept       -1.28193e-05    1.43071e-05     1.78552e-07     0.370242        0               
8 V(G)/Vp         0.119985        0.00320511      0.00605981      1.02701e-306    2.96678e-87     
9 Intercept       -1.35845e-05    1.18703e-05     1.98742e-07     0.252456        0               
9 V(G)/Vp         0.22914         0.00265927      0.0056733       0               0               
10 Intercept       -1.54639e-05    1.18725e-05     2.51168e-07     0.192742        0               
10 V(G)/Vp         0.31149         0.00265977      0.00672783      0               0               
11 Intercept       -1.19436e-05    1.60153e-05     1.79586e-07     0.455809        0               
11 V(G)/Vp         0.0270851       0.00358751      0.00551301      4.35885e-14     8.97242e-07     
12 Intercept       -1.45336e-05    2.00183e-05     2.40422e-07     0.467827        0               
12 V(G)/Vp         0.0163937       0.00448401      0.00662338      0.000256154     0.0133192       
13 Intercept       -1.20631e-05    1.16874e-05     1.72301e-07     0.301991        0               
13 V(G)/Vp         0.168225        0.0026183       0.00519142      0               2.37218e-230    
14 Intercept       -1.1679e-05     1.16851e-05     1.67227e-07     0.317559        0               
14 V(G)/Vp         0.151154        0.00261776      0.00513456      0               1.76519e-190    
15 Intercept       -1.14311e-05    1.34282e-05     1.49059e-07     0.394614        0               
15 V(G)/Vp         0.0848495       0.00300836      0.00506646      5.13607e-175    5.9266e-63      
16 Intercept       -1.02577e-05    1.16836e-05     1.65216e-07     0.379974        0               
16 V(G)/Vp         0.0883596       0.00261744      0.00467586      8.1625e-250     1.20774e-79     
17 Intercept       -1.26159e-05    1.18061e-05     2.06462e-07     0.285265        0               
17 V(G)/Vp         0.188427        0.00264492      0.00553748      0               8.74613e-254    
18 Intercept       -1.28282e-05    1.19057e-05     1.75076e-07     0.281269        0               
18 V(G)/Vp         0.195093        0.0026672       0.00567569      0               6.29343e-259    
19 Intercept       -1.05934e-05    1.17038e-05     1.48697e-07     0.365389        0               
19 V(G)/Vp         0.102385        0.00262196      0.00483692      0               1.90876e-99     
20 Intercept       -1.16166e-05    1.17522e-05     1.45794e-07     0.322937        0               
20 V(G)/Vp         0.146222        0.00263282      0.00500357      0               9.75124e-188    
21 Intercept       -1.49189e-05    1.27625e-05     2.39903e-07     0.242421        0               
21 V(G)/Vp         0.259899        0.0028592       0.00664635      0               0               
22 Intercept       -1.31195e-05    1.27869e-05     2.12614e-07     0.304889        0               
22 V(G)/Vp         0.179596        0.00286466      0.00607154      0               2.70316e-192    
23 Intercept       -1.3901e-05     1.20302e-05     2.40512e-07     0.24788         0               
23 V(G)/Vp         0.238128        0.00269512      0.00723842      0               2.3598e-237     
24 Intercept       -1.42591e-05    1.20287e-05     2.1991e-07      0.235844        0               
24 V(G)/Vp         0.25409         0.00269475      0.00620569      0               0               
25 Intercept       -1.54441e-05    1.20343e-05     2.46668e-07     0.19937         0               
25 V(G)/Vp         0.306222        0.00269602      0.00648765      0               0               
26 Intercept       -1.36133e-05    1.20814e-05     2.5309e-07      0.259827        0               
26 V(G)/Vp         0.22398         0.00270659      0.00704032      0               4.16422e-222    
27 Intercept       -1.01952e-05    1.16708e-05     1.27633e-07     0.382351        0               
27 V(G)/Vp         0.0860164       0.00261456      0.00439695      2.27653e-237    3.21435e-85     
28 Intercept       -2.20081e-05    2.61206e-05     4.53405e-07     0.399477        0               
28 V(G)/Vp         0.156168        0.00585212      0.010478        6.90268e-157    3.0865e-50      
29 Intercept       -2.09808e-05    2.72043e-05     5.73497e-07     0.440571        5.14527e-293    
29 V(G)/Vp         0.0752323       0.00609498      0.00942306      5.29328e-35     1.41839e-15     
30 Intercept       -2.61198e-05    2.54707e-05     4.10577e-07     0.305133        0               
30 V(G)/Vp         0.355885        0.00570645      0.0113324       0               1.77492e-216    
31 Intercept       -2.16885e-05    2.23098e-05     3.61903e-07     0.330973        0               
31 V(G)/Vp         0.260001        0.00499781      0.00963078      0               1.60992e-160    
32 Intercept       -2.64449e-05    3.21106e-05     4.6835e-07      0.410191        0               
32 V(G)/Vp         0.154455        0.0071942       0.0117805       3.00867e-102    2.84473e-39     
33 Intercept       -2.17858e-05    2.06173e-05     4.02244e-07     0.290659        0               
33 V(G)/Vp         0.309589        0.00461865      0.0102108       0               6.29685e-202    
34 Intercept       -1.42517e-05    1.17236e-05     2.27587e-07     0.224127        0               
34 V(G)/Vp         0.263526        0.00262643      0.0063029       0               0               
