# Supplementary material for: Phenotypic covariance across the entire spectrum of relatedness for 86 billion pairs of individuals
Source: Nat Commun. 2021 Feb 16;12:1050. doi: 10.1038/s41467-021-21283-4 (PMC7886899; doi:10.1038/s41467-021-21283-4)
Supplement: Supplementary file 3 — Source data [file 41467_2021_21283_MOESM3_ESM.zip › sourceData/input/relheritability_9280_12505_UKBiobank_bigQuant_141219_resid24_jackKnifeBlocks_100.txt]

1 0.050761896713759 0.921359099725433 0.0507654333592786 0.00464583488544182 0.9213954916895 0.022892061948524
2 -0.00648480314608479 0.293886539272841 -0.00648977185250754 0.00616679376262347 0.293894662004011 0.0293042523230434
3 -0.00127117878261304 0.14187657685276 -0.00126638409621076 0.00508156931522008 0.141852970206194 0.0221473258891703
4 -0.00847841573950577 0.309189787630137 -0.00849369932472938 0.0053925621772062 0.309258525391568 0.0273195883685501
5 -0.00932489623437904 0.317938240359713 -0.00932542723514296 0.00588747816170294 0.317959217488663 0.0297814348218442
6 -0.00542038558273916 0.18473512078369 -0.00541686245479279 0.0050706945345244 0.184733471261582 0.0216882087231097
7 0.00185051806768886 0.497125978734331 0.00186068626350518 0.00514967616687469 0.49710118655659 0.0256119472458575
8 -0.00492417130332743 0.297193245428909 -0.00492523153970051 0.00605025042698057 0.297191187016659 0.029242355317705
9 -0.00396945934584607 0.517565674541072 -0.00396364170708184 0.00501177669932765 0.517536687282345 0.0256644846705
10 -0.00439174488233207 0.623300817187848 -0.00438461454839748 0.00589796542690875 0.623276668700893 0.0271622589473584
13 -0.00295975876486652 0.369895251986004 -0.0029492865470178 0.00471734141557204 0.369862033337355 0.0234365666604483
14 -0.000787831086750968 0.349837167377705 -0.000782902769414738 0.00537011044451632 0.34982448424007 0.0273733050405896
15 0.0197963465479856 0.335331506938218 0.0198009181763786 0.00586844686692655 0.335284091369863 0.0269167730928464
16 0.00026262215870461 0.247516485266276 0.00025898268956668 0.0047031185236157 0.247538098797781 0.0265662327204463
17 -0.000569941871838529 0.358226811121141 -0.000570167942568268 0.0058355853799236 0.358243554944989 0.0266234493757065
18 -0.0016112506093344 0.391588511309077 -0.00161691570272706 0.00645993578241352 0.391609800874599 0.0288908372216166
19 0.0113623677178875 0.260437838994331 0.0113657987734901 0.00546680971238141 0.260431762773952 0.0284139160433322
20 0.0396750498649004 0.460348179600879 0.039684888069159 0.00690160318690354 0.460314482368863 0.0286178887784555
21 0.0260140454610769 0.380712465488969 0.0260202198064479 0.00595396504990325 0.380681002939843 0.0215263676955235
22 -0.00875551159363205 0.321541225055459 -0.00875911017446607 0.00644680060488757 0.321553743202626 0.0314404283875036
23 0.0076428242335785 0.296564756882125 0.00763644358677786 0.00582045069793811 0.296601310941326 0.0214429624001479
24 -0.00732775834761072 0.489504203161481 -0.00733839805407201 0.00566313796753528 0.48954689952721 0.0258624801437724
25 -0.00046524045152539 0.540731238343881 -0.000475500224884433 0.00581972895042826 0.540764685969005 0.0307796800543177
26 0.00846759678277868 0.254586944222987 0.00846971111205897 0.0054209903560028 0.254573741460453 0.0223814634552101
27 8.28278460630859e-05 0.403759263262975 8.57795891007e-05 0.00522239809932721 0.403773481754508 0.0244540091358094
28 -0.00830653939978921 0.297883072771466 -0.00830395171951465 0.0136309785434153 0.297863999064115 0.0765779200722985
29 0.0147513100638363 0.137925602952292 0.0147573834132866 0.0141914248397499 0.137892595804457 0.0788416042767339
30 -0.00711550835659484 0.644006715382817 -0.00712019243318949 0.0120039781960898 0.644064540198408 0.0572237845570668
31 -0.023828762683945 0.583591797188938 -0.0238082040440124 0.0103280166167778 0.58350206238334 0.0489851006702573
32 0.0295266501787717 0.446021941442563 0.0295247431826068 0.0118053194219357 0.446013945629681 0.0603222898541422
33 -0.0210498071746875 0.578830300922256 -0.0210464486683826 0.00862464667519322 0.578850045025796 0.0417667096118639
34 0.00332230332296259 0.430449891232003 0.00332862236073615 0.00552070701129802 0.430435072522195 0.0278367956200668
