# Supplementary material for: Phenotypic covariance across the entire spectrum of relatedness for 86 billion pairs of individuals
Source: Nat Commun. 2021 Feb 16;12:1050. doi: 10.1038/s41467-021-21283-4 (PMC7886899; doi:10.1038/s41467-021-21283-4)
Supplement: Supplementary file 3 — Source data [file 41467_2021_21283_MOESM3_ESM.zip › sourceData/input/SNPheritability02_9280_12505_UKBiobank_bigQuant_141219_resid21_jackKnifeBlocks_100.txt]

1 -3.38763273785548e-06 0.632289934300935 -3.41190260803141e-06 3.79450768738716e-08 0.632290372272023 0.0049972569468984
2 -2.90241718436828e-06 0.151525931659777 -2.92836488844025e-06 2.31400706139275e-08 0.15152611473966 0.00240667939100297
3 -2.50224625848158e-06 0.0740379142679397 -2.52658516984358e-06 2.01815197055856e-08 0.0740371588898492 0.00164288982829433
4 -2.91562208112455e-06 0.148340142148147 -2.94155731806264e-06 2.4628374393136e-08 0.148339532546142 0.00273666347448849
5 -2.92263906067941e-06 0.145186840259183 -2.94859029781305e-06 2.48742058623568e-08 0.145186135083863 0.00216739385109761
6 -2.57876710952016e-06 0.0958725798424112 -2.60322177755415e-06 2.15590728542508e-08 0.0958734719721705 0.0024076198299659
7 -2.79487974223404e-06 0.261738269158786 -2.81920733704889e-06 2.2922255554034e-08 0.261739467998165 0.00303933440935173
8 -3.17751283080458e-06 0.126397694572498 -3.207314368869e-06 2.79442296301442e-08 0.12639800524273 0.00250688442452512
9 -2.86820878221079e-06 0.278817254405428 -2.89288489740315e-06 2.35736425991063e-08 0.27881802603969 0.00301402344982709
10 -2.85229953627979e-06 0.329131492304716 -2.8769845833893e-06 2.44530573146077e-08 0.329132193594075 0.00358321078487867
13 -2.70708932961311e-06 0.185992971926824 -2.73135011656426e-06 2.00673424127634e-08 0.185994223730623 0.00261007404629941
14 -2.67844976241562e-06 0.180863721477619 -2.70271790760476e-06 2.32244787174321e-08 0.18086281098257 0.00285736852679572
15 -3.31436093084872e-06 0.120586295701549 -3.34253324742853e-06 2.5079312206318e-08 0.120586556993898 0.00237908262924274
16 -2.60451866816569e-06 0.098479186919074 -2.6287739397616e-06 1.93460309831713e-08 0.0984785793243814 0.00210318787220667
17 -2.75226094247737e-06 0.271316844513615 -2.77681434831035e-06 2.4417217751803e-08 0.271317751538779 0.00385161523162292
18 -2.79514358388155e-06 0.298091022408289 -2.81986462069485e-06 2.56476955276809e-08 0.298091071349548 0.00408922589073146
19 -2.69300078245033e-06 0.114182858068123 -2.71731375660047e-06 1.8131763686625e-08 0.114184255832031 0.00221656525125023
20 -3.15761240032223e-06 0.175927364728128 -3.18204953720558e-06 2.73691643630762e-08 0.175927248931327 0.00230700466821013
21 -3.12925067284977e-06 0.287774089370883 -3.15586128655033e-06 2.63044762740679e-08 0.287776097812553 0.00393232411320639
22 -2.88519248778246e-06 0.187775362842829 -2.91182172614951e-06 2.50444934841011e-08 0.187775812742653 0.00318533421616858
23 -2.83270153440903e-06 0.278465097855978 -2.8577133878093e-06 2.85294783621351e-08 0.278465751447151 0.00498434645008146
24 -2.80952521801639e-06 0.276215050642475 -2.83450653163972e-06 2.34568688244693e-08 0.276211774976301 0.00330317013394838
25 -2.85827333299801e-06 0.302664858551304 -2.88325522715464e-06 2.13277538735205e-08 0.302664740495732 0.00317431392411313
26 -2.73535115835388e-06 0.237157462865373 -2.76045142464359e-06 2.34389046291826e-08 0.237156877269239 0.00431936817541026
27 -2.64389786439952e-06 0.0864289032846123 -2.66812943433032e-06 1.63746547339368e-08 0.0864288655397532 0.0019346582166414
28 -5.61129337757178e-06 0.142072416371135 -5.6655220520716e-06 5.16425724714955e-08 0.142072576635677 0.00378414285641049
29 -5.80462674340013e-06 0.0744272109954645 -5.86127840161714e-06 5.58217799026863e-08 0.0744265994062905 0.00327319178297587
30 -5.75888858071115e-06 0.350513184426686 -5.81175067153689e-06 5.51399002395016e-08 0.350511103966155 0.00400796592988344
31 -4.91422163559191e-06 0.242943318391966 -4.96058957131753e-06 3.90061025357815e-08 0.242943262298884 0.00363445746761431
32 -7.41401946392717e-06 0.194682002472866 -7.47970508670863e-06 5.44290372918954e-08 0.194681474262537 0.00491392417516103
33 -4.89434243474533e-06 0.30811818711958 -4.93628022506575e-06 4.15722631310003e-08 0.30812105685517 0.00392493438127279
34 -2.78244335885187e-06 0.282886563424431 -2.80680320013454e-06 2.60486148226406e-08 0.282885957980287 0.00408292900579696
