# Supplementary material for: Phenotypic covariance across the entire spectrum of relatedness for 86 billion pairs of individuals
Source: Nat Commun. 2021 Feb 16;12:1050. doi: 10.1038/s41467-021-21283-4 (PMC7886899; doi:10.1038/s41467-021-21283-4)
Supplement: Supplementary file 3 — Source data [file 41467_2021_21283_MOESM3_ESM.zip › sourceData/input/fullSibs.ibd]

ibd_merlin kinship_KING
0.550268889536624 0.2753
0.507223054818677 0.2584
0.529391051932714 0.2632
0.539066562567183 0.2706
0.547803670207188 0.2724
0.484714784619287 0.2454
0.486821909931016 0.2471
0.47274956794532 0.2357
0.511138033120089 0.254
0.490589297278715 0.2469
0.476776021763735 0.2403
0.488622808897762 0.2446
0.586901402130356 0.291
0.478328080590334 0.2399
0.566960625491978 0.2844
0.537933583078363 0.2679
0.480592257254846 0.2421
0.499472766455279 0.254
0.511399109573102 0.2557
0.473097513782658 0.2354
0.53099295060568 0.2635
0.559712665723203 0.2829
0.519650909390969 0.2607
0.535581507137345 0.27
0.502286603189578 0.2551
0.549962021791892 0.2779
0.515966873078801 0.2575
0.425861873314404 0.2145
0.489355276806925 0.2445
0.494065267801773 0.2491
0.513695371754875 0.2534
0.52504383006796 0.2623
0.503787536080349 0.2505
0.531310362789891 0.2614
0.445071120304518 0.2201
0.534798089794734 0.2647
0.518038889159675 0.2561
0.483314917798555 0.2409
0.583082152459718 0.2932
0.501641151300496 0.2493
0.42811943251465 0.2136
0.469949150386291 0.2348
0.52123729073833 0.2574
0.488600349925726 0.2368
0.531170589222996 0.2669
0.493146027161849 0.2466
0.487383266704672 0.2427
0.468990804129511 0.2319
0.523387026493705 0.262
0.437503677495516 0.2084
0.495275387607176 0.2492
0.496681583795275 0.2474
0.490777756128674 0.2416
0.427583496355115 0.215
0.434307566045134 0.2195
0.577205102865895 0.2857
0.473894805169139 0.2371
0.471996698079308 0.2402
0.507069920585649 0.2531
0.45671979902804 0.2318
0.489081289636777 0.2424
0.437840930485157 0.2153
0.442296519530662 0.2195
0.565862884809363 0.284
0.521485307093621 0.2584
0.531658079016037 0.263
0.490961626455755 0.243
0.535796539231378 0.2647
0.487678902914558 0.2449
0.458576593878433 0.2278
0.444400005790378 0.2188
0.538073429537586 0.2718
0.510498266967574 0.2505
0.519046059586068 0.2615
0.45430922602121 0.226
0.538899394583481 0.2691
0.537882313535045 0.2711
0.477898202671014 0.2376
0.501173453544323 0.25
0.485629899577201 0.2404
0.490301934275552 0.2499
0.514942775615683 0.2538
0.511187525669058 0.2505
0.456770376420033 0.2302
0.499328659625492 0.2472
0.425514695308174 0.2071
0.46887870123921 0.2318
0.545192782764235 0.2753
0.482380226700228 0.2333
0.452622842571916 0.2267
0.530571490949431 0.2678
0.487630293470298 0.2432
0.490322791801778 0.242
0.508963772241607 0.2562
0.536150544269329 0.2694
0.517411196133637 0.2584
0.455859347014296 0.231
0.498842456687288 0.2497
0.528363521683107 0.264
0.510246890644513 0.2567
0.484996542009539 0.2389
0.461240116702365 0.2299
0.450360403694993 0.2229
0.488821067166944 0.2402
0.512916325242991 0.2538
0.491835684762206 0.2383
0.440102721518494 0.2209
0.460777355038346 0.2265
0.534249041965558 0.2685
0.460331825190403 0.2262
0.496857122493336 0.2487
0.46999199900299 0.2319
0.558303853660951 0.2773
0.483436587234881 0.2357
0.490130791524566 0.2403
0.508549229205651 0.2485
0.461454998903963 0.2337
0.53602497099112 0.2669
0.533547250616117 0.2653
0.523212311417398 0.262
0.492226776343189 0.2456
0.505845011849324 0.2512
0.497553156552363 0.2481
0.478230864394897 0.2405
0.513570828435075 0.2566
0.522643608430883 0.258
0.475370780705992 0.2388
0.502633071131764 0.2519
0.494056315941374 0.2489
0.483474438012014 0.2432
0.52238416152986 0.2634
0.543267835393505 0.2735
0.518596860819508 0.2613
0.535357491464092 0.2713
0.508474666460125 0.2546
0.492346983063935 0.245
0.541455437797931 0.2732
0.516595776034137 0.2596
0.5108361755314 0.2579
0.48230785835893 0.2413
0.465699310195327 0.2341
0.447063094250632 0.2209
0.510435505782361 0.2529
0.385975533283635 0.1936
0.459176666627486 0.2358
0.553735522914946 0.2717
0.46131169809488 0.2343
0.492378464704998 0.2496
0.504309235037771 0.2565
0.478911343589267 0.2432
0.51918520792035 0.2602
0.455789706136794 0.2272
0.491654117926097 0.2448
0.54034784850539 0.2709
0.460602602842873 0.2308
0.521862537858786 0.2596
0.453096050224264 0.2281
0.500945936607706 0.2467
0.494646588801767 0.2438
0.496155893509303 0.2495
0.497120164651949 0.2495
0.454286616562125 0.2239
0.554399123493448 0.2773
0.55562221759596 0.2728
0.519696149887656 0.2623
0.547689201558424 0.2726
0.499627983518564 0.2452
0.51171356947137 0.2564
0.472660739050471 0.2375
0.452801826801765 0.2234
0.482403828809302 0.2413
0.48391649729718 0.244
0.535520803893427 0.27
0.492670950104238 0.2456
0.509332456006896 0.2509
0.485913993348884 0.2454
0.5197052327905 0.2558
0.433068195097688 0.2211
0.499358683494219 0.2465
0.550063633313043 0.272
0.563874169798934 0.2825
0.538839149422209 0.2699
0.532449464581435 0.2679
0.514720018286476 0.2561
0.509678658052771 0.2577
0.508314683749321 0.2526
0.481179710417187 0.2494
0.517975356377982 0.264
0.508636644616976 0.2601
0.517400501193092 0.2603
0.50150023509677 0.2516
0.509301345915218 0.2578
0.499459138495357 0.2515
0.466698278410868 0.233
0.517425999002711 0.2595
0.504554534982226 0.251
0.487874731922981 0.2465
0.548236927876224 0.2774
0.569756859229125 0.2808
0.449256144559436 0.219
0.51630305427255 0.2548
0.531848697121122 0.2624
0.473437236476813 0.2337
0.545945050787621 0.2754
0.55244235616211 0.2763
0.575271737807215 0.2897
0.460764831015471 0.2322
0.46579575538799 0.2305
0.512968967497718 0.2552
0.511858356368606 0.2532
0.500776832309197 0.2525
0.46598101132112 0.2337
0.463074431587134 0.2341
0.504303754048925 0.2544
0.503375834969536 0.2496
0.471151247730284 0.2374
0.531641529752514 0.2649
0.433770566280614 0.2145
0.490230763233403 0.2444
0.472488204805239 0.231
0.484577523857034 0.2443
0.528916551699001 0.261
0.518812767225045 0.2602
0.474601219341513 0.2356
0.513851352894908 0.2549
0.480836573179884 0.2397
0.518944425484502 0.2589
0.516071099120163 0.2557
0.448507463717003 0.2248
0.459690491918677 0.2264
0.524197663705093 0.2639
0.525848378179665 0.2665
0.425809234149194 0.2146
0.464811005326478 0.2306
0.501431307446363 0.2476
0.489551525626128 0.2447
0.480825608964028 0.2379
0.450553190343147 0.2197
0.474451828397909 0.2325
0.491540495125477 0.2435
0.511462375972655 0.2581
0.537196486183925 0.2658
0.567197746963041 0.2822
0.466401883754227 0.2292
0.433920942772143 0.2109
0.544066765250453 0.2659
0.53133211273785 0.2648
0.498868717411382 0.2513
0.527863310451501 0.265
0.489498312957956 0.2466
0.54397499003636 0.2749
0.514653428444265 0.2583
0.539104629255483 0.2708
0.528992535477781 0.2657
0.407599006117326 0.1961
0.496653335499039 0.2437
0.533494838072387 0.2665
0.441085592343916 0.2186
0.502389931717231 0.2524
0.509600774781422 0.2544
0.508290679418137 0.2578
0.535473595481926 0.2691
0.567755297614891 0.2854
0.480637012434368 0.2413
0.529615025262982 0.2646
0.440941308395741 0.2204
0.544506792412935 0.2688
0.475546731366275 0.238
0.509463299562395 0.2493
0.504569075352293 0.2488
0.452104966877428 0.2221
0.483051104883742 0.2375
0.508472598237523 0.2486
0.493501415219142 0.2459
0.461374765897034 0.232
0.485938946366438 0.2404
0.467280548848001 0.2301
0.457783320240363 0.231
0.507544249925458 0.2524
0.475838383393911 0.2352
0.464990321852375 0.228
0.500353545271767 0.2461
0.544966033516856 0.2711
0.432988335527856 0.2166
0.50493387454949 0.2511
0.543382662893643 0.2741
0.491530243263713 0.2426
0.476698893738322 0.2363
0.507586245075242 0.2526
0.503482086368987 0.2514
0.533730927653873 0.2661
0.539035235892824 0.2686
0.471317372255312 0.2308
0.544031581196716 0.2708
0.461244079681567 0.2303
0.570072548103021 0.2834
0.438846018549602 0.2193
0.481871230913811 0.2395
0.538912895176311 0.2695
0.514343515345122 0.255
0.525843437057551 0.2655
0.460146193104693 0.2283
0.490766028550125 0.245
0.506555297440941 0.2503
0.444041052804049 0.2198
0.486017801608953 0.2399
0.506256628622306 0.2523
0.51328879154697 0.263
0.493197351371403 0.2495
0.522127914650215 0.2655
0.533070442375918 0.2679
0.487997789766501 0.2453
0.517774780138045 0.2612
0.49682543881981 0.2452
0.491355992056723 0.2445
0.540257381781582 0.2696
0.530893045352811 0.2673
0.522179326210334 0.2556
0.51127635969098 0.2544
0.521196599079737 0.2603
0.427253162668397 0.2157
0.464129746950689 0.2339
0.444760828106543 0.2203
0.545831679162636 0.2737
0.476726786846013 0.2359
0.525891885102142 0.2581
0.481493576223651 0.2376
0.508952457051714 0.2525
0.556297912543287 0.2765
0.490267325115813 0.2416
0.465365449162103 0.2328
0.485869859247466 0.2438
0.472254629222604 0.2389
0.438022701884373 0.2193
0.57550684003336 0.2901
0.485619960786135 0.2492
0.469377077029023 0.236
0.430312390524574 0.2157
0.483074553527435 0.2378
0.532560968869058 0.2645
0.534351163087417 0.2644
0.530651362385921 0.2698
0.500772751643888 0.2494
0.527493998901325 0.2613
0.493143853907229 0.2529
0.401370566955592 0.1969
0.483119188935302 0.2439
0.514206823325619 0.2555
0.547964752284857 0.2746
0.54614376285779 0.2673
0.414691845519999 0.2124
0.48736004852786 0.245
0.531843011153647 0.2661
0.454426638558148 0.2304
0.444072464090205 0.217
0.500673757791597 0.2429
0.490210634311997 0.2447
0.520117132151825 0.2592
0.525056598674719 0.2626
0.512380738134125 0.2586
0.554335688975885 0.2812
0.455685718026096 0.2295
0.44497274544668 0.2268
0.509409748105123 0.255
0.514352197079249 0.2575
0.451234245991798 0.2283
0.462604547577403 0.2281
0.464921501255911 0.2318
0.51904266389635 0.259
0.460523585514507 0.2305
0.509782344907044 0.2543
0.527522724692964 0.2631
0.507712536747817 0.2538
0.492630743348448 0.2438
0.563426978408079 0.281
0.525788584369434 0.2589
0.52560881540509 0.2637
0.521146510667526 0.2627
0.512677412656411 0.2545
0.506938418534247 0.2495
0.530441462185519 0.2645
0.479647565144705 0.2377
0.521728903182257 0.2636
0.423434894105029 0.2123
0.511414464270626 0.256
0.57622319624844 0.2892
0.481118532295099 0.239
0.485356744250145 0.242
0.465226442037523 0.2352
0.48269646458853 0.2378
0.457992998458447 0.2347
0.514714274257515 0.2589
0.483446174842725 0.2405
0.483295032517564 0.2461
0.491059497995725 0.2488
0.459188920331101 0.2286
0.532242578724718 0.2658
0.496937553140285 0.2457
0.412794054048687 0.2105
0.483616405386139 0.2379
0.481903658007025 0.2407
0.512600347851737 0.2557
0.468128711356048 0.2335
0.507266564616099 0.2503
0.45791698204891 0.2238
0.534344378854386 0.27
0.496768520007294 0.2487
0.460422888253514 0.2302
0.510740976026172 0.2563
0.481189177392517 0.2413
0.50307138570579 0.2444
0.510043848319698 0.256
0.449160804366675 0.2229
0.521553375057151 0.2566
0.531303154671587 0.265
0.487369957962782 0.239
0.530439493440993 0.2617
0.438686725676684 0.215
0.515170030700676 0.2531
0.48656804015538 0.2361
0.460731694058084 0.233
0.50025914963452 0.2484
0.458114941267262 0.2256
0.387707719279801 0.1939
0.536783031257655 0.2651
0.517271499817191 0.2572
0.515146818614051 0.2601
0.494505329600704 0.2429
0.508054981708548 0.253
0.478907685560967 0.2414
0.507850629738989 0.2569
0.498908440211281 0.252
0.503233706575912 0.2466
0.571341161446577 0.2807
0.50890058923177 0.2562
0.500369249951354 0.2476
0.45999053323718 0.2253
0.47895502811228 0.2334
0.496572926475238 0.2496
0.512711733490977 0.254
0.520130758857561 0.2646
0.466980913467913 0.2365
0.511210089430044 0.2592
0.469306930571356 0.2321
0.46429105581192 0.2324
0.494743949916764 0.2447
0.49103520247641 0.2418
0.465426068805904 0.2326
0.517504401052459 0.2572
0.500316479478023 0.2484
0.505804591578394 0.253
0.507929171683399 0.2521
0.566111866947595 0.2806
0.451579018950871 0.2231
0.495378311831402 0.2519
0.580317757603997 0.2926
0.480565874722363 0.2389
0.596105646129717 0.2969
0.484796457982514 0.2434
0.53547315248269 0.2678
0.465799381263998 0.2341
0.470295713658128 0.2358
0.493805053691361 0.2449
0.522984043367557 0.257
0.451861102352483 0.2219
0.453134787281163 0.2197
0.477234589019551 0.2324
0.498447521163337 0.251
0.519253252312617 0.2554
0.470349494006772 0.2331
0.46285099731316 0.2331
0.458883411266735 0.2305
0.472082097009644 0.2315
0.538900083333226 0.2645
0.560792799066713 0.2816
0.461083488405522 0.2311
0.427898330572232 0.2112
0.425604436257981 0.2114
0.494788007647605 0.245
0.461323414835659 0.23
0.451611126622639 0.2172
0.489856611184191 0.2393
0.486702593542009 0.2474
0.466390983879249 0.2301
0.492523054248068 0.2478
0.54625951484338 0.2714
0.49702562497922 0.2458
0.543260991741258 0.2654
0.490243458247237 0.2406
0.520404567950402 0.2622
0.46646437529056 0.2395
0.462699758368441 0.2306
0.48037209513202 0.2365
0.508706305103353 0.253
0.517016206552009 0.2583
0.417625445369795 0.2105
0.51317912908264 0.2536
0.506650691130444 0.2522
0.450645201548213 0.2233
0.445504049497122 0.2204
0.462615680510293 0.23
0.46920168127174 0.235
0.533780917771411 0.2699
0.505367641370369 0.2531
0.443374808058479 0.2262
0.493596028561682 0.2418
0.483717024375109 0.2345
0.524675259761453 0.2622
0.470536621239208 0.2343
0.505565228713511 0.2538
0.490257765852977 0.2415
0.552001424600258 0.2735
0.549375006076176 0.2734
0.490501003716147 0.2433
0.453160572786013 0.2266
0.444098239539803 0.2245
0.541659655558751 0.2728
0.475737873314051 0.2373
0.440142269397057 0.2172
0.469384481078661 0.2336
0.421930944212574 0.2129
0.545200614729376 0.2714
0.509218925503681 0.256
0.580232936282946 0.2937
0.499091379380607 0.2475
0.550952997806919 0.2722
0.537297646200457 0.2657
0.504035396493484 0.2445
0.462827300082015 0.2292
0.48734241782459 0.2425
0.520343127912126 0.2562
0.48974057533136 0.2421
0.483007012971897 0.2362
0.454211825203704 0.2222
0.477169742683848 0.2337
0.491144378758774 0.2438
0.494930312914994 0.247
0.486786892243717 0.2379
0.597362236220039 0.2983
0.549810798965689 0.2719
0.476381200437965 0.2403
0.500644270013565 0.2504
0.553644115346395 0.2761
0.537763436433545 0.27
0.477122347558685 0.2393
0.527284679718974 0.2629
0.540636078868911 0.2645
0.504072786339025 0.2526
0.489358079761188 0.2434
0.526590407287673 0.2382
0.502850119336528 0.2313
0.585866405231327 0.2671
0.545277598465514 0.2638
0.475418989494989 0.232
0.517655228586183 0.2553
0.4349201859407 0.2174
0.519948217044854 0.2681
0.49269527219543 0.2479
0.497351563120378 0.2521
0.465754042665719 0.2385
0.499774236243164 0.2525
0.563081988787557 0.2781
0.490620436251082 0.2456
0.404827270429137 0.1968
0.466417122932681 0.2382
0.529960968525365 0.2692
0.46241334571756 0.2317
0.489753160486759 0.2445
0.508672305450842 0.2487
0.493915050500158 0.2429
0.523131237001362 0.2631
0.457626849024604 0.2285
0.468642057013474 0.2294
0.513831092823251 0.2529
0.50644703090781 0.2532
0.512368341601131 0.2502
0.461085665452878 0.231
0.49025909115485 0.2473
0.47560664489112 0.2393
0.462891239540889 0.2296
0.509628932218173 0.2567
0.56232197606282 0.2812
0.543734388641559 0.2656
0.49949279459998 0.25
0.452386854892275 0.2214
0.496359421406647 0.2435
0.45727608492628 0.23
0.527505929906288 0.2578
0.503290307482184 0.2504
0.471555343655897 0.2371
0.5546936548967 0.2799
0.499147925722537 0.2465
0.508980896863737 0.2525
0.571391269583586 0.2863
0.493535732020033 0.2475
0.495283116879507 0.2484
0.502141583002764 0.2492
0.474574825738092 0.2388
0.50277929582408 0.2528
0.522300119027618 0.2597
0.459752565367707 0.2275
0.504501639882433 0.2549
0.492351961967262 0.2495
0.554216489949422 0.2757
0.477919785160001 0.2372
0.557908370472549 0.2768
0.481002907383139 0.2404
0.477959975608548 0.2364
0.550133451393136 0.2726
0.592256574286568 0.2974
0.493297718132469 0.2437
0.49048650576693 0.2412
0.537772984132451 0.2675
0.425671607026581 0.2084
0.564675292662545 0.2807
0.47698623414716 0.2326
0.420724303147145 0.2087
0.497922578273028 0.2531
0.51048417188821 0.2526
0.520239541443314 0.2559
0.506223251323479 0.2495
0.519135120236839 0.2554
0.516354097516892 0.253
0.506470387902382 0.245
0.491376153014082 0.244
0.548839287592746 0.2721
0.554408532939202 0.275
0.476895715050751 0.2335
0.529592456531002 0.2596
0.56778126456624 0.2787
0.5331550974881 0.2674
0.482956501172641 0.2436
0.510633757400311 0.2602
0.521382789991253 0.2609
0.519279651913689 0.2558
0.496235463264805 0.2493
0.473939786105478 0.239
0.461406154185938 0.2226
0.520670366976162 0.2558
0.508025569517712 0.2515
0.532112603891973 0.2626
0.475142564335948 0.2319
0.423461818676886 0.209
0.509254865975975 0.252
0.512517848669701 0.2503
0.521350340568985 0.2601
0.509615913026479 0.2534
0.500592369144313 0.2482
0.52988572513063 0.2624
0.546498635366468 0.2711
0.488007783075799 0.238
0.481349827778868 0.2379
0.465459533849653 0.2271
0.460294532984935 0.229
0.526636640875868 0.2674
0.529466941279067 0.269
0.481613737678597 0.2431
0.440071724075319 0.2157
0.499435367508471 0.25
0.505946621579747 0.2491
0.437300037249166 0.2137
0.510675131973939 0.2525
0.542179101170993 0.2687
0.444523889121383 0.2192
0.51034274758694 0.2533
0.503454746334521 0.249
0.508174369522533 0.2478
0.495881454410263 0.2413
0.530154707793823 0.2651
0.486864746135985 0.2432
0.437294559607722 0.2171
0.534161142557063 0.2714
0.505447131033206 0.2471
0.46852181155565 0.2309
0.529391971899711 0.2624
0.411796115217216 0.2039
0.470932665928625 0.2353
0.480099874434013 0.2375
0.489467343886932 0.2415
0.47288229716297 0.2358
0.456765315887635 0.2289
0.559487194637983 0.2804
0.527658175457424 0.2637
0.495052349912207 0.2478
0.438119841320547 0.2172
0.468250693802518 0.2337
0.480751565644726 0.2431
0.551008493559994 0.2712
0.519949346685571 0.2638
0.539208134067545 0.2743
0.530804213445753 0.2662
0.562797794701515 0.2817
0.564708706157477 0.2849
0.508859990689328 0.2529
0.514975669160441 0.2578
0.481732707650488 0.239
0.510836106963598 0.258
0.48860378061272 0.2354
0.438323075278235 0.2175
0.537556812071427 0.2675
0.48516457214571 0.24
0.480702029511776 0.2393
0.526742407940089 0.2651
0.488508743024225 0.2428
0.485581342853835 0.2435
0.533447008033336 0.267
0.512984054496259 0.2497
0.538281111101731 0.2662
0.503517855909182 0.2522
0.472604652640135 0.2359
0.509616583047842 0.2533
0.528454742636408 0.2583
0.474680345786594 0.2337
0.518177029382499 0.2594
0.524336842152588 0.2638
0.468122303437298 0.2347
0.47815373906014 0.2409
0.518142102495972 0.2542
0.565513244296281 0.283
0.522516563370065 0.2609
0.484824586792618 0.2367
0.448248515230085 0.2236
0.584203459437303 0.2896
0.575696612491947 0.2873
0.516924993646592 0.2557
0.522282899819279 0.2634
0.522649313872446 0.2659
0.459206831736325 0.2327
0.451627104164419 0.2332
0.507081200249674 0.2528
0.490844797261092 0.241
0.52452815536034 0.2576
0.581423976514049 0.291
0.540767344012205 0.2716
0.527228274918838 0.2624
0.526625256333615 0.2634
0.530902383134858 0.2618
0.529440697309419 0.2577
0.447486964000678 0.2266
0.416004966491935 0.2035
0.489914408182027 0.2389
0.509376830220035 0.2548
0.520109213439552 0.2596
0.483966586509384 0.2436
0.582169819195683 0.291
0.509088709001204 0.2534
0.467757581390746 0.231
0.488586043129662 0.2464
0.48058702864859 0.2424
0.504881035827281 0.2515
0.475648366301727 0.2381
0.556981520747936 0.2776
0.524693306029533 0.2599
0.520295279669534 0.2593
0.50663470371297 0.25
0.490564422074032 0.2452
0.561664507527919 0.2778
0.564647660700449 0.2777
0.507548065719405 0.253
0.516463717021966 0.262
0.514660855506567 0.2636
0.539282471732692 0.2713
0.481710997420808 0.2443
0.48094332352896 0.2443
0.473530945564705 0.2324
0.498674936289105 0.2537
0.463769445779178 0.2316
0.486728600075837 0.2403
0.52759909213335 0.2583
0.55716185180055 0.275
0.527365667298797 0.2593
0.548486845372258 0.2714
0.491036358143326 0.249
0.476590947466523 0.2381
0.541662268168271 0.2723
0.491575276457101 0.244
0.53278609917327 0.2655
0.43720950766168 0.2093
0.541145044133923 0.2691
0.539019185942082 0.2662
0.468508969751904 0.234
0.540329620568113 0.2674
0.383349768926778 0.1896
0.453948868058225 0.2253
0.451627162369969 0.2253
0.494545722428211 0.2494
0.471238202384332 0.2361
0.492459126989643 0.2412
0.418142045384823 0.2076
0.480603409366253 0.2394
0.521972171799853 0.2559
0.471820533042791 0.2269
0.470100876370558 0.2316
0.47646468532144 0.2311
0.451829940637913 0.2286
0.586021942254482 0.29
0.582804376427651 0.2919
0.542347020552174 0.2675
0.467470123648617 0.2311
0.451584473707457 0.2243
0.511023993576336 0.2578
0.44278367546939 0.2166
0.551571565372574 0.2684
0.515820107608782 0.2536
0.535280948048418 0.2648
0.419908767213886 0.2139
0.523965741612199 0.2651
0.513646672614248 0.2597
0.438332935369459 0.218
0.517982480736207 0.2593
0.457730039686955 0.2197
0.485204521505285 0.234
0.496319456366088 0.246
0.522898458475784 0.2619
0.555533020468587 0.2733
0.542893468978419 0.2712
0.515588445184396 0.2586
0.502273334238931 0.2535
0.495122405152553 0.2495
0.500869966009981 0.2444
0.450319816182641 0.2199
0.458764300720399 0.2266
0.491286468417395 0.2489
0.518455869300254 0.2632
0.462762556544983 0.2347
0.491640871947099 0.2468
0.492175622328092 0.2406
0.509966372664471 0.2548
0.508393432695948 0.2546
0.445874327807626 0.222
0.42331917680116 0.2106
0.467608727117626 0.2354
0.478678816790308 0.2353
0.515043475835566 0.2527
0.533432026860235 0.2651
0.476526980228979 0.236
0.491759324840036 0.2447
0.509914064249242 0.2553
0.542271986939521 0.2748
0.502956121400778 0.2489
0.559000026360471 0.2807
0.508777234067486 0.2558
0.449492433376593 0.2271
0.530944940916656 0.2645
0.536858393169674 0.2706
0.503705074891677 0.2508
0.502623885314344 0.2453
0.565100800852353 0.2756
0.534164406884923 0.2623
0.462955472584469 0.2305
0.530119471750621 0.2629
0.498821186103335 0.2483
0.53012935191244 0.2657
0.453565668028228 0.2308
0.50901395319141 0.2555
0.485374604568049 0.2433
0.447205670003713 0.2198
0.501827938085327 0.2496
0.466844639149971 0.2053
0.455391288926121 0.197
0.472112572923731 0.2316
0.475421799272095 0.2389
0.473968249476207 0.2396
0.497789338490034 0.2558
0.482196229908895 0.2442
0.482582650334112 0.2411
0.485623292394136 0.2433
0.512845910247226 0.256
0.552918704377335 0.2767
0.48299011454758 0.2385
0.456297431266756 0.2263
0.495855010303555 0.2476
0.525244132047814 0.2592
0.500719396520137 0.247
0.440853873294054 0.2165
0.542385682527157 0.2712
0.487993646230604 0.2417
0.527393347149915 0.2602
0.506107795214857 0.2494
0.505909261550455 0.2513
0.501853889389695 0.2464
0.509840521336664 0.253
0.508906248834033 0.2547
0.491390940326599 0.2457
0.547860417667524 0.2786
0.437918535338955 0.2181
0.537647579349764 0.2685
0.434568572343415 0.2189
0.510661057983924 0.2484
0.461592816168621 0.2351
0.526343951447238 0.26
0.448292985611703 0.2176
0.462465432046414 0.2264
0.529224215173115 0.2656
0.467760242542107 0.2366
0.553661021547156 0.2806
0.509359940365167 0.2498
0.496269886074397 0.2472
0.501303990536266 0.2479
0.57177369570821 0.2824
0.516917656688855 0.2567
0.503055542213967 0.2517
0.494569902209183 0.2458
0.50862890234248 0.2535
0.52057867812603 0.2593
0.467825362862368 0.2327
0.455188436952579 0.2262
0.559832214488981 0.2809
0.520586319966302 0.2567
0.527479706104816 0.2673
0.508907157919279 0.2551
0.523265743141506 0.2632
0.518422099601847 0.2627
0.511401727535525 0.2573
0.489381874242194 0.2455
0.501240156032742 0.2521
0.508239107977955 0.2578
0.521910395536461 0.2634
0.479089894459561 0.24
0.561581126473856 0.2826
0.460979017830427 0.2268
0.450525191625987 0.2264
0.476959681368753 0.2365
0.50803657717655 0.2537
0.413569709405858 0.201
0.484535952541388 0.2466
0.501321119161869 0.2477
0.484075419969588 0.2421
0.519600207028701 0.2567
0.464662761562646 0.2351
0.504596725561109 0.2539
0.48301247224484 0.2388
0.472139568133969 0.2347
0.414075448539182 0.2111
0.480779643139657 0.2457
0.549117306420675 0.2768
0.502864589549709 0.2511
0.407604948701846 0.2041
0.53851891036817 0.2695
0.545953099407565 0.2694
0.47625600581471 0.2419
0.472841019119475 0.2359
0.530046215155782 0.2588
0.517776385378718 0.2575
0.547745718278215 0.2745
0.477110885772052 0.2384
0.457279682730197 0.2298
0.519254374787581 0.2558
0.518952482492799 0.2615
0.497977746192324 0.2476
0.466532359437298 0.2312
0.493981606896282 0.2466
0.454528283223371 0.2248
0.54288289147793 0.2665
0.481926102552602 0.2413
0.554642328108652 0.282
0.519684472900586 0.2564
0.548352037226405 0.2798
0.480741737942919 0.2457
0.531775490726044 0.2667
0.48889514953458 0.2458
0.477654400509676 0.2401
0.482788507331601 0.2402
0.566230544691182 0.2861
0.499194460541146 0.2495
0.468662769201904 0.235
0.512122208379409 0.257
0.473068563450217 0.2427
0.508108149177159 0.2604
0.541568913606899 0.2728
0.46486415161327 0.2332
0.446476443142193 0.2258
0.539871224028927 0.2763
0.461421332836358 0.2331
0.591933758381761 0.2945
0.504595900168955 0.251
0.405688522390585 0.196
0.440855002821778 0.2163
0.416096282123924 0.1969
0.383161833271185 0.1841
0.53925699059109 0.2602
0.448443428123334 0.2235
0.428230211891263 0.2144
0.556382802205838 0.2795
0.490109423796018 0.244
0.581154932002683 0.2896
0.590670537792561 0.2937
0.522334393908266 0.259
0.526206658245143 0.2615
0.498766312353909 0.245
0.504206315918078 0.2554
0.504348879140613 0.2514
0.496515776965947 0.2449
0.559295583983517 0.2736
0.42660403925268 0.2107
0.53697765317459 0.266
0.509962596150879 0.2497
0.559769104949156 0.2793
0.480308084999926 0.242
0.52280426146532 0.2604
0.470752145537191 0.2312
0.540591851883316 0.2696
0.500102069213707 0.2463
0.489385962379584 0.2408
0.509753187885697 0.2547
0.540949768852639 0.2762
0.470766917769977 0.241
0.539435129025616 0.269
0.558643574970198 0.2733
0.50561168260389 0.2507
0.454804342079957 0.2257
0.539459236816328 0.2637
0.474382608741819 0.2317
0.486635185193765 0.2367
0.501134050341362 0.2506
0.536602196514028 0.2702
0.508690433809766 0.2571
0.503251421601615 0.2473
0.469588357492389 0.2358
0.492470879678111 0.2344
0.430529727307768 0.2168
0.549070187320669 0.2787
0.443629751327521 0.2213
0.422260058599105 0.2111
0.516522851115444 0.2551
0.360723357738955 0.1749
0.504103565184626 0.2475
0.502460155750275 0.2525
0.46360391777984 0.2257
0.518851360419715 0.2587
0.456348265954371 0.222
0.515691401764944 0.2544
0.510901576630168 0.2552
0.460984379007036 0.2278
0.481712749004083 0.2425
0.464310568706341 0.2359
0.477742716145727 0.2408
0.4648319905534 0.2378
0.48012822965321 0.2374
0.500581944037975 0.2477
0.448185733395651 0.2243
0.495584971930153 0.245
0.490527430496521 0.2359
0.551953214967118 0.2715
0.516806596408508 0.2546
0.422825469162657 0.215
0.503902411785669 0.256
0.546678078226382 0.2706
0.505902047417463 0.2571
0.443616713333421 0.2221
0.530115677452964 0.2628
0.521399620408314 0.2627
0.497885486342868 0.246
0.569854891074416 0.2817
0.464871720659591 0.2267
0.47698176210924 0.233
0.464538869314077 0.2327
0.491426703950446 0.2461
0.456949753767873 0.2313
0.445829352687766 0.226
0.475413603087049 0.2409
0.496997370155688 0.2515
0.510109308668077 0.2498
0.492298013453403 0.2473
0.501140298703536 0.2448
0.522186055786531 0.2547
0.568687927325383 0.2798
0.486904430068222 0.2389
0.505886682605888 0.251
0.504586004030025 0.2542
0.50312275769278 0.2545
0.528352400728831 0.2606
0.441546336976591 0.2241
0.491108977420363 0.2451
0.48222799411237 0.2404
0.521718897319734 0.2585
0.545459007460804 0.2687
0.564590881037998 0.283
0.524659511755974 0.2595
0.529292120560247 0.2639
0.518644495834365 0.2589
0.524863140792972 0.262
0.460926780545759 0.2273
0.526317880333801 0.261
0.512180481810348 0.2577
0.488168974198548 0.2403
0.479799623227168 0.2459
0.505687330684422 0.2507
0.543747289464353 0.275
0.524495524105565 0.2651
0.495783342625062 0.248
0.449375165220541 0.2275
0.467171208265892 0.2352
0.526713631600445 0.2613
0.505294919450471 0.2519
0.49699577728358 0.2461
0.525331684941543 0.261
0.470113853354361 0.2368
0.495253608205916 0.2439
0.435044140549581 0.2159
0.473857922173778 0.2422
0.536806774306409 0.268
0.506404508259631 0.2545
0.484811607181914 0.2409
0.479191936611306 0.2411
0.445781290968692 0.2242
0.517380017779041 0.2592
0.4473820967552 0.2233
0.539163014827717 0.2655
0.501718568240717 0.253
0.473480014787768 0.238
0.440112152877839 0.2149
0.54277633623758 0.2682
0.552570900699386 0.2746
0.527992867325071 0.2644
0.520340516909405 0.2604
0.404796724188508 0.2063
0.479622726862048 0.2422
0.427529918378811 0.2159
0.523786044863598 0.2663
0.499999389112576 0.2491
0.459236747266406 0.2321
0.458029260074376 0.2325
0.520536791918194 0.2588
0.562376895456175 0.2812
0.489846475619176 0.2439
0.509997268130175 0.2561
0.540358050478923 0.2701
0.500841898884722 0.249
0.509010445282328 0.2528
0.51350249105517 0.2489
0.456053541063854 0.2266
0.460026910892757 0.2269
0.517434256699812 0.2576
0.468155931630181 0.2372
0.432720038903747 0.219
0.496723310666515 0.2461
0.446642331160881 0.2154
0.498259019430271 0.2444
0.508691543506578 0.2519
0.463355747645546 0.2257
0.535181456730047 0.267
0.532890890012052 0.2597
0.560717693515519 0.2777
0.572989552546911 0.2863
0.45911348636706 0.2251
0.490651938360016 0.2449
0.464707680138154 0.2318
0.455397822836715 0.2293
0.448046743306212 0.2201
0.515594286924712 0.2624
0.502393740282904 0.2441
0.584795126744742 0.289
0.502142375753937 0.2507
0.465682360568816 0.2332
0.477298271720298 0.2418
0.451460640626746 0.2286
0.492685994919465 0.2452
0.496481018839573 0.248
0.531996493864348 0.2706
0.508393348016375 0.2524
0.427387668733115 0.2064
0.546833949827648 0.268
0.504040318970253 0.2442
0.563237539710683 0.278
0.508164308784808 0.2501
0.508329211083673 0.2522
0.492868677315547 0.2434
0.482441265895195 0.2414
0.526742794934327 0.2683
0.4723298095933 0.2377
0.479024394736096 0.2345
0.495385078512845 0.2431
0.497857048119934 0.2479
0.511115816444637 0.253
0.464526429072543 0.234
0.403113353279321 0.2033
0.524760126941702 0.2628
0.51367594369516 0.2533
0.466406995665261 0.2365
0.542634175499194 0.2709
0.50633498798494 0.2521
0.426144020005995 0.2129
0.500042120930072 0.2483
0.476177029064384 0.2399
0.500867802207368 0.2406
0.562277981198412 0.2749
0.469950560055424 0.2296
0.535044565306389 0.268
0.465508035521564 0.2325
0.531700663595961 0.2709
0.510867702312231 0.2558
0.54453914754287 0.2739
0.456358078846032 0.2271
0.511026600080609 0.2558
0.571201104989985 0.2823
0.452967341927749 0.2233
0.572703159029425 0.283
0.548659472333177 0.2732
0.493995916649536 0.2457
0.547858866055201 0.2741
0.516838070478506 0.2554
0.462176571163144 0.2327
0.46478107939746 0.2294
0.520362449209394 0.2605
0.490065244521659 0.24
0.57813226339447 0.2857
0.514807179184948 0.258
0.521038171649333 0.262
0.458418282464214 0.2301
0.476494388544109 0.2373
0.502512401814342 0.2538
0.558840952840334 0.2739
0.484077647612739 0.2448
0.460332476257355 0.2292
0.475246116626127 0.2318
0.494896016119143 0.2453
0.510928875154935 0.2518
0.535618865971784 0.2683
0.491301012154871 0.2458
0.51215546703605 0.254
0.53648518989071 0.2612
0.525769236575704 0.2623
0.478922736778766 0.2282
0.506602582353795 0.2452
0.530361475373379 0.2604
0.519419243914866 0.2561
0.456676819999106 0.2312
0.423627110262804 0.2112
0.484278959135784 0.2399
0.477450056979855 0.2424
0.59313256801885 0.295
0.501622507447398 0.2502
0.514484991051183 0.2554
0.530621172443367 0.2632
0.464955813627276 0.2314
0.510129571247385 0.2504
0.479304140711838 0.2359
0.524241280127031 0.2586
0.471661621033439 0.2272
0.49641702761198 0.2454
0.48702235098967 0.2335
0.536571703228805 0.2641
0.472261682132617 0.2341
0.46965381222422 0.2322
0.511055466216529 0.2483
0.49936690059985 0.2452
0.484433458167812 0.2381
0.477315418526407 0.239
0.437419575181351 0.2166
0.522306374659974 0.2591
0.481727048687556 0.2398
0.516182360896121 0.261
0.53466321376436 0.2722
0.452028420861466 0.2238
0.412409150043069 0.2001
0.557403888358663 0.2766
0.464502675940348 0.2334
0.530918160192401 0.2616
0.441884289834961 0.2211
0.394698539178057 0.2028
0.532776366562176 0.2705
0.500880730364017 0.2568
0.558883071757212 0.2764
0.526373632369878 0.2637
0.470605648323368 0.2357
0.550282229304927 0.2782
0.5080337440794 0.2574
0.46102024999907 0.2336
0.458516451372343 0.2244
0.560767110156866 0.2762
0.473446112737868 0.2324
0.476186891390648 0.2379
0.498990730216574 0.2434
0.50688751946544 0.2498
0.510863102825017 0.2573
0.54933674982787 0.272
0.470648483543616 0.2357
0.485882520799984 0.2478
0.536967339857046 0.2717
0.585514786820761 0.2963
0.507528513226629 0.2515
0.533544312681446 0.2677
0.50906927664823 0.2572
0.518417833865977 0.2601
0.516067783381774 0.2596
0.48462876025781 0.2463
0.498562779766315 0.2486
0.525133262274124 0.2619
0.517460352114177 0.258
0.558472000480204 0.2803
0.449524477915284 0.228
0.515744026393346 0.2537
0.493216049424207 0.2502
0.515545307416402 0.2536
0.526483362101008 0.2612
0.473339912155957 0.2424
0.538289113869132 0.2704
0.478397607523863 0.2388
0.526459608264126 0.2604
0.576809944226383 0.2847
0.461005697484272 0.2321
0.481227975082296 0.2369
0.524503925773885 0.264
0.490478854891145 0.2442
0.464599590518258 0.2308
0.551580103835072 0.2707
0.52369376165244 0.2586
0.54528576033883 0.2715
0.4693703560923 0.2362
0.507614723114072 0.2528
0.485771337378985 0.2453
0.526582513317264 0.2643
0.493417072065328 0.2501
0.512381683810311 0.2537
0.486871289953623 0.2431
0.460263706503274 0.2298
0.517758025336886 0.2588
0.46921698855166 0.2323
0.526525153164806 0.256
0.481146378646046 0.2397
0.455719664122395 0.2317
0.490695667693168 0.2415
0.482307232102509 0.24
0.51618990666256 0.2584
0.402590180092635 0.1974
0.454625762757516 0.2254
0.48314211872 0.244
0.497587884766737 0.2477
0.423750687704873 0.2077
0.464269689208229 0.2344
0.499808020561974 0.2479
0.43156323901885 0.2103
0.457691413614924 0.227
0.523194650877944 0.2568
0.532658848254792 0.2672
0.487643669635828 0.2422
0.461448693117808 0.2318
0.523410743555251 0.263
0.463813438316831 0.2317
0.495662053830649 0.247
0.471191932674817 0.234
0.472994690446876 0.2306
0.520643788957614 0.2574
0.527010284712857 0.2624
0.494003761516386 0.2492
0.510488330025891 0.2568
0.524187325746435 0.263
0.511130138858345 0.2549
0.441779974804259 0.2223
0.503471739719985 0.2517
0.540313328286808 0.2692
0.497151639133158 0.2445
0.502778391606039 0.255
0.452980731526052 0.2308
0.48718418633404 0.2458
0.474808302509444 0.2382
0.487961128589542 0.2375
0.469374716182511 0.2281
0.558543373370275 0.2772
0.508746748806696 0.2559
0.464960337359412 0.2332
0.523684292209938 0.2618
0.482962281283591 0.236
0.465576076838382 0.2307
0.543278669192826 0.2691
0.585810549072921 0.2893
0.574745043212733 0.2811
0.524027113690076 0.2681
0.557544932751501 0.2798
0.544126031433409 0.2729
0.567496919800436 0.2862
0.539476584798827 0.2688
0.472900840040577 0.2379
0.498783102349785 0.2472
0.520128148527829 0.253
0.437231750601373 0.2182
0.494392092569756 0.24
0.50683960254863 0.2475
0.480021124448733 0.237
0.494424159068023 0.2462
0.49351019129574 0.2463
0.443928043525952 0.2223
0.504284459949795 0.2578
0.499168707879019 0.2468
0.502989122366042 0.2499
0.523687307238141 0.264
0.540111968249302 0.2652
0.558883030113129 0.2758
0.519434159450689 0.2566
0.470995556216205 0.2364
0.528228673131722 0.2631
0.58769334202961 0.2927
0.542234358300435 0.2649
0.504316529305226 0.2437
0.526202757125497 0.261
0.510020319549246 0.2543
0.532463615757612 0.2676
0.496871364828752 0.2449
0.519299021258455 0.2596
0.514751667325715 0.2537
0.455070682423172 0.2266
0.502136339291025 0.2515
0.475533692893282 0.2374
0.491461125541773 0.2452
0.55426466799393 0.2779
0.526339162237545 0.2641
0.43540486974042 0.2149
0.455984662610686 0.2262
0.468126259722808 0.2344
0.514166346116182 0.2508
0.492437890046818 0.2479
0.52503504437729 0.2593
0.429691766936931 0.2157
0.532108677010453 0.2656
0.523110295279503 0.2581
0.473350047917338 0.2385
0.538309972779749 0.2709
0.459027536162967 0.2303
0.514533006824406 0.2576
0.540066510912253 0.2704
0.51477573495117 0.2599
0.489793522450982 0.2392
0.481654553336908 0.2416
0.463633452851454 0.2271
0.502665800188598 0.2474
0.554613464414665 0.2755
0.475615314008463 0.2341
0.48366705208397 0.242
0.538349549866919 0.269
0.528551446633037 0.2637
0.452181118041464 0.2245
0.436856907359601 0.222
0.542925216798375 0.2708
0.461792658295979 0.2289
0.487692554075611 0.2428
0.472743253310315 0.2334
0.504176912360815 0.2504
0.460714161052827 0.2232
0.488864828577747 0.2376
0.51614445184422 0.2571
0.491090579327625 0.2461
0.545588959782937 0.272
0.46717170022865 0.2354
0.473408243536698 0.2408
0.495205682433089 0.2456
0.487633332886457 0.2445
0.518365739102462 0.2624
0.506218715143958 0.2583
0.50875502302497 0.2529
0.57449072057707 0.2915
0.453542808969157 0.2219
0.502322235919145 0.2458
0.524816720200096 0.263
0.47020636611907 0.2378
0.513290482849667 0.2575
0.507283705397914 0.2564
0.479765296476419 0.2433
0.50643100195694 0.2544
0.508838249785896 0.2548
0.527995079862177 0.2697
0.476689402492304 0.2376
0.509437529473425 0.2449
0.489001650704994 0.2395
0.536742267141299 0.2668
0.480076257042129 0.24
0.525916573521598 0.2623
0.528090047253292 0.2612
0.533795316185667 0.2602
0.492809797111582 0.2484
0.460871046044172 0.2247
0.481033991357772 0.2406
0.518212433477782 0.2555
0.516300531043806 0.2609
0.528408833636014 0.2612
0.53334479983584 0.2628
0.536262489411968 0.2684
0.461987605898278 0.2308
0.478396584599184 0.2432
0.528767379989332 0.2676
0.443669383774798 0.2241
0.518788606260139 0.257
0.538931050762966 0.2674
0.4836302999135 0.2373
0.486763607512794 0.2419
0.549331238986426 0.2687
0.5446936849211 0.2658
0.510673402476279 0.2514
0.537898488203248 0.2716
0.523996239709808 0.2607
0.458022675510579 0.2264
0.494820385053631 0.2474
0.502330491409057 0.2533
0.459429418221338 0.2286
0.493559476643272 0.2495
0.438066412747021 0.2197
0.51125090954261 0.2561
0.460087956128941 0.2282
0.439244250486611 0.2142
0.474138206636987 0.236
0.434283047091629 0.2156
0.460047512254205 0.2307
0.585905244330177 0.2903
0.494931356258097 0.2519
0.462868435044825 0.2325
0.472528286596139 0.2348
0.514433944978975 0.2574
0.469211060607973 0.2337
0.441459286707199 0.2201
0.483317574431155 0.2391
0.535711707058717 0.2607
0.4950260334524 0.2435
0.46550832320799 0.2313
0.556748285271585 0.2746
0.544136236782037 0.2678
0.484232822339675 0.2381
0.469674430577816 0.2332
0.531003894605436 0.2636
0.421124171414149 0.2076
0.481017538935696 0.2344
0.427455815094535 0.2087
0.555490023666646 0.2785
0.54902646433827 0.2737
0.495746860340266 0.2488
0.472533777523458 0.2331
0.488887761897432 0.2423
0.517034722958025 0.2548
0.524819741026408 0.2635
0.50737903172654 0.2572
0.477405936586806 0.2328
0.541657842262451 0.2701
0.464250959194684 0.228
0.485671807202129 0.2406
0.559488764188214 0.2816
0.495616165942615 0.2485
0.478472313470701 0.2392
0.544484711140719 0.2684
0.451750692293335 0.2262
0.488555709962622 0.244
0.446428329713039 0.2272
0.500047930726254 0.251
0.444979447357862 0.2257
0.539377054488421 0.2672
0.481641967514495 0.2437
0.51703811831157 0.2582
0.491667767972853 0.239
0.517135995884791 0.2557
0.53606568202115 0.2618
0.49358510903974 0.2402
0.518267158546002 0.2527
0.514162277263125 0.2532
0.435827235922998 0.216
0.519875213299631 0.2664
0.489184772277923 0.235
0.486669888180791 0.2384
0.490756420103164 0.2453
0.53940882408854 0.2664
0.548527425891557 0.2721
0.535117148310878 0.2669
0.496647837597675 0.2424
0.575285194752997 0.2833
0.464406431454805 0.2289
0.461573899917501 0.2273
0.483256440735688 0.2367
0.484838112765068 0.2401
0.48850165400667 0.2424
0.462255759939146 0.2281
0.443600298505326 0.2219
0.494112414360211 0.247
0.484723800271963 0.2412
0.56590967542628 0.2796
0.584653101030149 0.2902
0.480482369954955 0.2403
0.512272012511158 0.256
0.520598014126615 0.2567
0.500067852309346 0.2501
0.455238006888808 0.2262
0.478695118022474 0.2423
0.484021034711309 0.2388
0.443302158624861 0.2156
0.445681623297286 0.2238
0.530563886712487 0.2582
0.406129251921351 0.2002
0.528444965474492 0.2645
0.460326591150194 0.224
0.532220197310931 0.2662
0.515063788289023 0.2566
0.538493985122265 0.2689
0.499525794301353 0.2493
0.497836059465421 0.2501
0.426390179393296 0.2076
0.471599035542473 0.2332
0.507946474853856 0.2525
0.515386853957903 0.2598
0.47703999743739 0.2329
0.532126056259712 0.2651
0.501111792969853 0.2527
0.537659170417075 0.2617
0.527583826021117 0.2638
0.486549742765952 0.2462
0.547716437817385 0.2725
0.4789577512383 0.2398
0.524863542053228 0.2659
0.46356150229921 0.233
0.505129631755509 0.2455
0.492027697627537 0.2437
0.467374485791583 0.2382
0.486990800066507 0.2393
0.514444164198843 0.2539
0.502625409115523 0.2496
0.474579060999103 0.2388
0.53560023299284 0.2705
0.407693077260536 0.2021
0.447055941426901 0.2179
0.49869280871263 0.2406
0.496951248281251 0.2476
0.48856449392599 0.2433
0.535359043725561 0.2663
0.473451743298649 0.2362
0.4838154878167 0.2394
0.447881266687365 0.2239
0.531526054154028 0.2695
0.504178788212793 0.2536
0.493073813744327 0.249
0.503300672488715 0.2557
0.517347672680514 0.2575
0.518248132955996 0.2618
0.548541067942437 0.2778
0.519346437009201 0.2612
0.473801283897275 0.2429
0.464419344728413 0.2335
0.460147922452151 0.2323
0.499715115318852 0.2491
0.522530853944874 0.2624
0.453362036539395 0.2279
0.494893421610896 0.2457
0.516704914700899 0.2604
0.530778436812571 0.2643
0.494633093990869 0.249
0.483363123060874 0.2433
0.557204650054777 0.2826
0.538453760854863 0.266
0.473551680501504 0.2317
0.483558175718186 0.2421
0.533980636797105 0.2639
0.453698943865762 0.2252
0.56472027333142 0.2769
0.477530565251835 0.2356
0.509482960220714 0.2559
0.457952735867173 0.2318
0.451964312310012 0.2269
0.525510284097102 0.2612
0.501471687839925 0.2533
0.515440741684678 0.2585
0.531632525407987 0.2676
0.497621089424386 0.2489
0.504637257943816 0.2568
0.502778506563828 0.2504
0.533404576190087 0.2674
0.523934298503438 0.2626
0.47216940659136 0.2293
0.528580570387185 0.2605
0.560610170824336 0.2754
0.479679437883155 0.2367
0.454728329316453 0.2264
0.571277684919948 0.2804
0.543029261691032 0.2668
0.496044204408572 0.2495
0.431746704233744 0.2179
0.484989863021826 0.2392
0.446977632611704 0.2197
0.44157932616771 0.2177
0.463948264540295 0.2335
0.510602143919445 0.2547
0.437942742554552 0.221
0.514105538934888 0.2608
0.445629660394308 0.2241
0.495425320483166 0.2494
0.504186912117558 0.249
0.552860885792304 0.2785
0.446931046559747 0.2219
0.54048380570432 0.2693
0.517587600684467 0.2595
0.48798905043002 0.2397
0.45872334640685 0.2269
0.543937146540445 0.264
0.510582960803121 0.2642
0.533357458119444 0.2702
0.487664292976935 0.2459
0.515999793113891 0.259
0.517726722373449 0.2612
0.481935859108613 0.2381
0.500245296277461 0.2539
0.545897407311055 0.2727
0.526614359654429 0.2671
0.512372267288989 0.2589
0.496192614010005 0.2484
0.558258916704789 0.2785
0.411366203427273 0.2048
0.510347071547125 0.249
0.490509446430531 0.2425
0.50371554425327 0.2508
0.510161658677369 0.2576
0.496572411793373 0.2494
0.506853365502645 0.2499
0.493996570949133 0.2442
0.585143360024666 0.2968
0.502324498580007 0.2476
0.497358481776697 0.2458
0.441808278529384 0.2151
0.479841336173177 0.238
0.492255394088593 0.2493
0.521321837564146 0.259
0.563633118166157 0.2827
0.54809324850212 0.2746
0.534530214680753 0.2683
0.49406984600364 0.2496
0.540508678381142 0.2687
0.503528657324391 0.2498
0.42789039737577 0.2105
0.483733893634887 0.2456
0.498117474184278 0.2437
0.48819016920513 0.2375
0.555011063111415 0.2771
0.522684129587282 0.2583
0.483522017330843 0.2424
0.431663344355365 0.2175
0.540400616926785 0.2688
0.497687788312969 0.2451
0.552890746406038 0.2733
0.478792974342494 0.2311
0.482637329233397 0.2358
0.488155450576126 0.2386
0.458382311321969 0.2254
0.479278144759299 0.2346
0.526759761750699 0.2594
0.468738777199274 0.233
0.567587475546798 0.2803
0.45066515191232 0.2246
0.499471000336181 0.248
0.548443657627438 0.263
0.507695373687928 0.2459
0.539123444712858 0.2632
0.544111887872257 0.2705
0.443266994767116 0.2199
0.504432210781821 0.2504
0.549310899272687 0.2711
0.468573736828941 0.2339
0.462860074907185 0.2329
0.569506592564889 0.2849
0.464104747609715 0.2339
0.468408064404942 0.2337
0.525561136813248 0.2594
0.562063710697145 0.2789
0.487380239858264 0.2451
0.443735086283412 0.2187
0.490421362163312 0.2457
0.525217681938652 0.2607
0.509023378887923 0.2562
0.448671645616935 0.2253
0.534559042168595 0.2704
0.484445044864678 0.2416
0.519494584192991 0.2594
0.521436913261469 0.26
0.526418565095864 0.2626
0.498694485075638 0.247
0.569255647292213 0.2848
0.48008779553286 0.2414
0.531090075134939 0.2639
0.479779993429186 0.2387
0.527440246916198 0.2632
0.528622782998299 0.2649
0.532720572564117 0.2658
0.494262623165761 0.2443
0.565032231406008 0.2794
0.481605062403805 0.2374
0.59407565896824 0.3037
0.500393377651508 0.2453
0.464116948229061 0.2363
0.526020665885193 0.2624
0.503386514437448 0.2499
0.566846372500431 0.2825
0.450684543447475 0.2262
0.426073943923315 0.2146
0.494141602847818 0.2513
0.499843937803907 0.2519
0.509683013918433 0.2563
0.473727852543495 0.2357
0.488625141239012 0.2427
0.502956954151688 0.2505
0.527984338936982 0.2659
0.45181936753711 0.2241
0.470937552198995 0.2398
0.477201082802247 0.2396
0.544273602634391 0.2705
0.49510229241246 0.2511
0.58431908655413 0.2921
0.518475343759597 0.259
0.523930337868309 0.2638
0.460193209320898 0.2337
0.470551222172234 0.2371
0.505454118208043 0.2526
0.491088601360844 0.2452
0.566938562776714 0.2805
0.456703455701495 0.2257
0.494225745872249 0.2453
0.561978741062149 0.2803
0.493864711095371 0.2422
0.523180695141632 0.259
0.413119163957508 0.2052
0.492892725730539 0.2424
0.498788168256934 0.2467
0.530208628370427 0.2608
0.540823807897862 0.2723
0.539100552763394 0.2677
0.434294733117923 0.2207
0.460747740620049 0.2292
0.479730331902406 0.239
0.565051648916526 0.2814
0.495406780606133 0.2502
0.497511470175793 0.2499
0.467953913966409 0.2335
0.57467910919545 0.2812
0.560575906657417 0.2788
0.507899907444487 0.252
0.497947934598136 0.2443
0.489804335700184 0.2469
0.542931111806396 0.2669
0.473080619386952 0.2329
0.508547211731848 0.2508
0.474296007188349 0.2356
0.51506980050945 0.2588
0.530246089484983 0.2645
0.576128145394779 0.2872
0.502365693258629 0.253
0.546191432829527 0.2703
0.553434162134351 0.2707
0.518934983915371 0.256
0.549373399927759 0.2704
0.501970992340891 0.2518
0.468320671624643 0.2349
0.575120920741682 0.2925
0.501940407387385 0.2543
0.533149701913575 0.265
0.46095075592786 0.2304
0.536722357792251 0.2663
0.479831831259639 0.2372
0.449426979928291 0.2256
0.485326622995865 0.2409
0.52496036164749 0.2621
0.487115007160144 0.2417
0.510854122189228 0.256
0.521059454962542 0.2564
0.470765553507815 0.2365
0.558342634577121 0.2747
0.524346175202294 0.2636
0.55161112448345 0.2735
0.482418366616154 0.2364
0.44624485545536 0.2232
0.523962679444959 0.2592
0.570874910866707 0.284
0.487844646019058 0.2474
0.528440307191634 0.269
0.466650437195127 0.2331
0.459073036079899 0.2321
0.422291161096721 0.2132
0.52221506301682 0.2542
0.468045398161034 0.2296
0.51200640615509 0.2575
0.517463707532897 0.2575
0.53213685429712 0.2626
0.518379611234125 0.2576
0.493492359413275 0.2459
0.520862223935199 0.2614
0.421203173894465 0.2056
0.514808631736793 0.2549
0.506035898156333 0.2429
0.487234865726927 0.2423
0.535701876082522 0.2715
0.506532969103848 0.2549
0.526234045525648 0.2658
0.484597635937335 0.2397
0.482790026580241 0.2383
0.522934738526519 0.2565
0.525640714306592 0.2639
0.51100673959401 0.2542
0.466509225589852 0.2324
0.509164512801713 0.2535
0.518299011958602 0.2581
0.595088523624937 0.2986
0.486404705830204 0.242
0.590838580509528 0.2927
0.491661457490079 0.2468
0.502932923371716 0.2456
0.451870128264485 0.2246
0.552445354816177 0.2716
0.43369160109614 0.2118
0.501651837107229 0.2459
0.52199422360568 0.2536
0.452865796285465 0.2263
0.54050257278921 0.2724
0.467742522707939 0.2349
0.482533443900085 0.2393
0.450176838835614 0.2214
0.563594426785337 0.2776
0.474699411413343 0.2412
0.52029116606895 0.2585
0.488239677412293 0.242
0.502872767577606 0.2441
0.558585586394447 0.2746
0.523690505986074 0.2584
0.478999864475846 0.2387
0.473913647382712 0.2371
0.457608247002228 0.2221
0.548846429142674 0.2682
0.470772768413284 0.23
0.513256069453317 0.2518
0.484931263549046 0.2436
0.491714028853018 0.2425
0.496903563343418 0.2459
0.508589797719739 0.2556
0.522381898320441 0.2596
0.511804517380508 0.2591
0.491812484470058 0.2395
0.558204270400585 0.2743
0.439303414906615 0.2107
0.455678989557969 0.2239
0.478078752364631 0.2384
0.628338613081869 0.3135
0.487215002817416 0.243
0.442678528963318 0.2224
0.458298832488089 0.2298
0.499924672469642 0.2476
0.468595474523317 0.2339
0.501139234577088 0.2474
0.443168440905974 0.2248
0.553526055918509 0.2767
0.511531949922312 0.2601
0.479953949014063 0.2343
0.504118751022436 0.2484
0.47942076643183 0.2367
0.482566247848234 0.2419
0.479858778144916 0.2464
0.513915465489738 0.2607
0.485845635413326 0.2376
0.457669002218052 0.2255
0.58200486356208 0.2915
0.493530062999752 0.2517
0.535666010458502 0.2661
0.536217792303859 0.2678
0.49559709871319 0.241
0.550735529999919 0.2737
0.527822647152375 0.2605
0.469629307511794 0.2314
0.497262633727107 0.247
0.468392333010035 0.2342
0.470389137918347 0.2317
0.495105941271009 0.2472
0.521478461638814 0.2581
0.496007501281639 0.2483
0.600524676896235 0.3018
0.557827237946038 0.2791
0.458293898520573 0.2313
0.443095012927571 0.2256
0.5112570284938 0.254
0.595827813241251 0.2943
0.532436074859373 0.2675
0.609973248485321 0.3018
0.430665044986928 0.2149
0.471735102907521 0.2322
0.575205570015464 0.2897
0.549609580520504 0.2696
0.548488048828342 0.2744
0.511930169697382 0.2564
0.496348056721906 0.2453
0.449618307283468 0.2225
0.493279589298203 0.2444
0.490172553439291 0.2453
0.482573752296852 0.235
0.395217994626573 0.1966
0.574640212467797 0.2887
0.511894858148548 0.2545
0.533315111758448 0.2647
0.453656315137094 0.2242
0.401922724700589 0.1987
0.585572656267143 0.2952
0.542449621393559 0.2739
0.518460121439994 0.2586
0.480494980502457 0.2435
0.542873352234135 0.2741
0.584183946018437 0.2898
0.507149439742971 0.2538
0.484430740449971 0.2421
0.539564707836579 0.2701
0.502407161935661 0.2557
0.484634307399437 0.241
0.479173575568242 0.2406
0.52679655093678 0.2681
0.512017469053411 0.2501
0.469762913677207 0.2361
0.521066050429173 0.264
0.472114618194214 0.2306
0.542975457646895 0.2691
0.534559318249602 0.2692
0.515733315071976 0.2581
0.491837358262267 0.2453
0.498570209882736 0.2523
0.473503896640812 0.2392
0.510651407368351 0.2554
0.520781741122952 0.2644
0.537065761289826 0.2705
0.510837112677865 0.2588
0.547388728656351 0.2747
0.434387022952721 0.2159
0.567397287142977 0.2861
0.516354467432139 0.2581
0.503223199515904 0.2483
0.48789410878328 0.2365
0.478888938946674 0.2357
0.455447500272167 0.2314
0.561273989336698 0.2784
0.462805622447606 0.2321
0.463269360143763 0.2334
0.512699562059215 0.2579
0.499349413927942 0.25
0.510361697701552 0.2538
0.490429120725292 0.246
0.450544767242813 0.2286
0.498663889637995 0.2489
0.504069289471538 0.2491
0.569002682323166 0.2797
0.512454215258707 0.2515
0.453132896430459 0.2262
0.542010626810126 0.2673
0.561696327179253 0.281
0.435364536617801 0.2269
0.465422524098155 0.2371
0.442035883473966 0.2201
0.500054212534839 0.2493
0.489852449592703 0.2451
0.543141554726818 0.2729
0.5206005838261 0.2583
0.506311989043342 0.2479
0.514819825340654 0.2555
0.488917187199068 0.2467
0.533420789630488 0.2642
0.506932167319779 0.2546
0.540309021665192 0.2705
0.551968235466279 0.2786
0.486197018265049 0.2374
0.472306663274186 0.2302
0.477395485795127 0.2319
0.543753002766366 0.2688
0.5057498189553 0.2502
0.469382148665426 0.2285
0.482548788764553 0.2332
0.449635987291387 0.2268
0.569363113602558 0.2869
0.492702115196517 0.2518
0.498427356566346 0.2533
0.524977301217555 0.2647
0.468597619882082 0.2348
0.516783572762421 0.258
0.499501117919219 0.2493
0.469957958614035 0.2378
0.546550178898584 0.275
0.488086443313827 0.2473
0.543907532062329 0.2704
0.489901510113619 0.2452
0.363437410815041 0.1788
0.509032672512496 0.2513
0.513472231680676 0.2542
0.565218817798643 0.2804
0.513144818418008 0.2556
0.511752916440286 0.2538
0.51081269473905 0.2523
0.448351658885845 0.2197
0.463267125165565 0.2254
0.527325735841936 0.2602
0.492596119875322 0.234
0.509308785828541 0.2439
0.503552769858968 0.2392
0.470168564824985 0.2336
0.509612648111091 0.2502
0.540443660259635 0.2688
0.453426605745272 0.2292
0.517853500390758 0.2604
0.443839063388579 0.2186
0.460366911865748 0.2281
0.500001274401946 0.2507
0.481069111421899 0.24
0.43905484264651 0.2245
0.483790067579961 0.2403
0.580279401841576 0.2919
0.53177739710192 0.2649
0.488828262120781 0.2501
0.575353035258804 0.2894
0.42637534516673 0.2115
0.529959093993423 0.2605
0.552397464284083 0.2768
0.441790547423996 0.2203
0.527421415112926 0.2622
0.533636712947978 0.2647
0.581587630184274 0.2909
0.532674398247172 0.2679
0.577297147855429 0.2921
0.558395380361716 0.2803
0.501096987568211 0.2508
0.445771082030447 0.2203
0.520157204404861 0.2582
0.43590071133247 0.218
0.504760911605866 0.2527
0.545762994283789 0.2729
0.565530479759164 0.281
0.478064775462876 0.2388
0.547620446787632 0.2732
0.502218001485257 0.2466
0.501667126881756 0.2515
0.532961309390399 0.2677
0.451795262441954 0.2298
0.445060115173572 0.2192
0.473383128444832 0.2408
0.510266123765517 0.2536
0.479963556157125 0.2412
0.542288530169807 0.2698
0.504786062456779 0.2504
0.455542953971809 0.2234
0.470943167521495 0.2317
0.50583343130773 0.249
0.475393281512135 0.2353
0.516870161094027 0.2627
0.451255103373762 0.2279
0.510573874726081 0.2605
0.60672435112387 0.3012
0.525265795738919 0.2598
0.513003564307535 0.2543
0.511881134409482 0.2533
0.52248780379159 0.2578
0.487083680947006 0.2371
0.483275163988152 0.24
0.538550986326423 0.2677
0.47726127754767 0.2398
0.491069415533055 0.2368
0.457300577305944 0.2272
0.522821928664797 0.2592
0.472103052694423 0.2367
0.490747097179172 0.2468
0.547972208863227 0.2713
0.390198247828775 0.1923
0.516970760966193 0.2635
0.445395169379647 0.2203
0.508534192412838 0.2557
0.553894271058311 0.2738
0.480217348783398 0.242
0.5418261856234 0.27
0.48021939753671 0.2378
0.448232096215652 0.2237
0.487765924742951 0.2404
0.506194893608558 0.2472
0.535132961144757 0.2703
0.514850331354036 0.2614
0.449742384203935 0.2346
0.492809347803916 0.2464
0.491860453684875 0.237
0.581276409074815 0.2858
0.526228373151994 0.2591
0.428530270685711 0.2142
0.489011567477681 0.236
0.483868206748252 0.241
0.387249150421368 0.1946
0.472169435409126 0.2338
0.535613873466039 0.2717
0.511248264375539 0.2503
0.512843626721409 0.258
0.498004388804459 0.2464
0.560031451688526 0.2811
0.571646962506372 0.287
0.532668248557457 0.2696
0.508236196917439 0.2495
0.53727756203245 0.2625
0.485592136298452 0.2375
0.464251843134508 0.2282
0.431375780456458 0.2206
0.504289937133102 0.2507
0.519422834484098 0.2558
0.503870670611011 0.2521
0.529637991605615 0.2615
0.424789619008481 0.2129
0.501304304305399 0.2511
0.455097599410024 0.2259
0.525194970480092 0.2622
0.510790145927427 0.2581
0.489211157409601 0.2459
0.517265689765762 0.2665
0.513204982684741 0.2611
0.491232585349691 0.2495
0.557640878147808 0.2781
0.471165964668807 0.2342
0.435244344268669 0.2185
0.521974116759662 0.263
0.462583536067102 0.2361
0.498941913247084 0.2502
0.514188585059942 0.2616
0.483081346371837 0.2421
0.513978123288302 0.2571
0.539763315995569 0.2705
0.497620858170655 0.2483
0.576167500235905 0.2871
0.520176213815019 0.2617
0.418018824271862 0.2111
0.453013570007583 0.2246
0.476226052791085 0.2377
0.470391702189315 0.2338
0.477678266743899 0.2354
0.499977100617117 0.2477
0.49613073302044 0.2514
0.420563494821456 0.2109
0.453856968625111 0.2291
0.440256352666222 0.219
0.505950078437131 0.2487
0.493919456351084 0.2428
0.512108643505169 0.2481
0.49393344767749 0.2473
0.481363775385653 0.2435
0.457462330970276 0.228
0.48622345324137 0.2438
0.554105623453485 0.2708
0.493665857445422 0.2475
0.487529600425716 0.2398
0.503663574829817 0.2479
0.488325162822805 0.2432
0.459980600974006 0.2263
0.516996224525336 0.2507
0.528632321156967 0.2587
0.557883302006572 0.27
0.526572627591959 0.2624
0.582624064224039 0.2907
0.522114802536761 0.2597
0.522100910841385 0.2584
0.560853422510939 0.2735
0.496494014102325 0.2439
0.449336148661826 0.2164
0.521981232969505 0.2596
0.489339686734633 0.2428
0.588967159579718 0.2943
0.513123144141658 0.2551
0.50113490503397 0.2469
0.494809128243359 0.2467
0.478206635473938 0.2388
0.454971649910042 0.2181
0.535121742214284 0.2642
0.480278459966558 0.2371
0.454438798029127 0.2272
0.445197469472894 0.221
0.481446988631901 0.2383
0.495920472408571 0.2434
0.433403016633062 0.214
0.508671075298914 0.2518
0.443834928489017 0.2244
0.558179992931202 0.2815
0.449793540125614 0.2213
0.440404613903512 0.2226
0.485459989893035 0.2439
0.495465866830782 0.251
0.484674277908833 0.2403
0.471141245396795 0.2334
0.495664450290417 0.247
0.506485342864566 0.2535
0.443363853060601 0.2223
0.438282154959365 0.2132
0.526031585685431 0.2638
0.547135434943554 0.2741
0.529083788104614 0.271
0.472098221980061 0.2343
0.441000626416846 0.2255
0.468485302146107 0.2427
0.445118316626736 0.2268
0.536879415942949 0.2636
0.460306891725174 0.2297
0.457231121840277 0.2297
0.514408560663515 0.2573
0.432143096912995 0.2147
0.520503815046388 0.2605
0.537778194848457 0.2697
0.522224694049583 0.2621
0.564386356510038 0.2864
0.491129481168174 0.2453
0.426215672168398 0.2128
0.548385146826296 0.2735
0.533173303181764 0.2715
0.538573612123333 0.2703
0.498453626825824 0.2491
0.476492227099526 0.2396
0.460304267046394 0.2335
0.557870097328147 0.2804
0.526601494253734 0.2615
0.492168857083584 0.2452
0.554663679506817 0.2714
0.540316816826193 0.2653
0.490721481139513 0.2424
0.481355478092757 0.237
0.495419548310195 0.2442
0.551865829974269 0.2696
0.427114881380645 0.2119
0.479835401582334 0.2361
0.479527990646836 0.2336
0.550902789391216 0.2679
0.472736346511536 0.2309
0.521280659232875 0.2557
0.542108969118256 0.2733
0.453566944598517 0.2236
0.512553350156087 0.2546
0.499243301088199 0.2487
0.497558428887706 0.2482
0.518029566114967 0.2565
0.446514437196284 0.2215
0.459635014352675 0.2303
0.512275046821104 0.252
0.506661983444464 0.2515
0.512766707654109 0.2574
0.513949763487299 0.2533
0.468511960367875 0.2357
0.554396659120627 0.2763
0.51936208976974 0.2607
0.490635684263747 0.2486
0.51319900972989 0.2548
0.538943534738154 0.2651
0.4925351107103 0.2481
0.454428228201611 0.2283
0.553110779309779 0.281
0.482738814912268 0.2454
0.48608853605099 0.2428
0.555524466037532 0.2752
0.43299852821784 0.2131
0.490000071124561 0.2515
0.478272101780978 0.2437
0.465131966216321 0.2358
0.512498694249538 0.254
0.478808118800229 0.2385
0.51657380833607 0.255
0.447526508491045 0.2263
0.517763950338434 0.2594
0.516597606164535 0.2582
0.515792863385946 0.2562
0.553317404160727 0.2723
0.519624993824312 0.2591
0.566088738948603 0.2833
0.512504792816015 0.2544
0.483534239318047 0.2377
0.46233292524588 0.2332
0.554653985302069 0.279
0.484584592536196 0.2393
0.538854466264258 0.2695
0.450236236290109 0.2186
0.491092318710547 0.2485
0.537395258621237 0.2689
0.485888520180146 0.2433
0.465601090424336 0.2347
0.477835209046824 0.2398
0.601235835878242 0.2989
0.535597992456615 0.2623
0.479891027926167 0.2362
0.51447988316215 0.2546
0.49164534498014 0.2408
0.524154930280367 0.2574
0.44790620694457 0.2233
0.534814403470406 0.2657
0.480725910015122 0.2398
0.517462004932595 0.254
0.481361528067148 0.2402
0.531491196824355 0.2651
0.453117894832143 0.2279
0.449938629253063 0.2279
0.586861926081288 0.292
0.508215796044314 0.2543
0.581621008327902 0.2984
0.499657840391848 0.2513
0.492741213560111 0.2481
0.505279261350551 0.2565
0.500984768169381 0.2514
0.579902809506027 0.2928
0.448244115918508 0.2218
0.509596154521465 0.2495
0.498161100901972 0.2487
0.523249831859847 0.2593
0.51979927087288 0.2564
0.504755322299685 0.2529
0.516423458237798 0.2588
0.434710710044898 0.2098
0.484753034754653 0.2389
0.517980773339081 0.2524
0.467612348887467 0.2276
0.462871596997907 0.233
0.542094207778623 0.2628
0.522963298778056 0.2592
0.452239685993563 0.2189
0.515063433734706 0.2497
0.510776921300431 0.2561
0.506800794361244 0.2517
0.462469034576806 0.228
0.510711710663288 0.2553
0.479479288023513 0.2378
0.513651518173945 0.2592
0.506118084164801 0.2546
0.48143930951925 0.2407
0.463425928978749 0.2369
0.527289813129064 0.2633
0.406316176355937 0.1975
0.490861084939974 0.2457
0.515097154984566 0.256
0.480258638297303 0.2385
0.491655669726743 0.2339
0.436993635818797 0.2199
0.494909334277089 0.2526
0.504042066458692 0.2482
0.498602792043647 0.2479
0.559503917678775 0.283
0.498387636862818 0.2491
0.523400001757358 0.2582
0.518882707530474 0.2614
0.572448038968162 0.2871
0.512846899106687 0.2523
0.534599511561715 0.2594
0.548720288101329 0.27
0.515458650663175 0.2553
0.500909025732781 0.2475
0.518963706482357 0.2545
0.47043919565337 0.2314
0.468210571384701 0.2335
0.467231717221891 0.2286
0.445518250622818 0.2217
0.461457088768369 0.2283
0.469715292364424 0.2308
0.495874110393428 0.2502
0.499067978678447 0.248
0.510836830414015 0.2565
0.41897982737068 0.2041
0.504458536258325 0.2524
0.458954068361581 0.2257
0.46882074346649 0.2281
0.463015754439497 0.232
0.464663492075271 0.231
0.438667544579765 0.2204
0.491988468491911 0.2483
0.530284737444741 0.2659
0.50205573500671 0.254
0.522512351394223 0.2635
0.478520927000286 0.2457
0.487439175747559 0.2399
0.475069245318748 0.2339
0.452661437044597 0.227
0.55546171704571 0.278
0.532602877162388 0.2657
0.552967043481628 0.2781
0.490379888032318 0.2442
0.474789183400493 0.2414
0.502876692077463 0.2519
0.52059519116287 0.258
0.453492912552968 0.2273
0.44586207837952 0.2248
0.451480430197656 0.2224
0.5478640914657 0.2682
0.519624272117675 0.2574
0.479904766433706 0.2426
0.549050564156201 0.2654
0.434092567978566 0.215
0.51188720317558 0.2553
0.53865157069749 0.2694
0.546830682875662 0.2751
0.493611911573843 0.2411
0.487345487795618 0.2384
0.501795636999977 0.2467
0.506643464377607 0.2478
0.472685574044807 0.2325
0.437683618445983 0.2188
0.515551275663812 0.2548
0.496843996973614 0.2475
0.462024721516374 0.233
0.517499537667292 0.2578
0.50969031133252 0.2554
0.519600263755722 0.2609
0.500756065119708 0.2483
0.449042085509348 0.224
0.523839380039474 0.2583
0.49729505369334 0.2471
0.539692633025662 0.2662
0.611787620568109 0.3054
0.453839567322063 0.2236
0.608358824576348 0.3054
0.494300083191305 0.2427
0.544867551858722 0.275
0.515177629520759 0.2568
0.523997524377756 0.2645
0.502726409357277 0.254
0.498213174045568 0.2507
0.478897711862956 0.2391
0.497673302879791 0.2467
0.463264928027975 0.2323
0.478437150492617 0.2319
0.468870268785546 0.2366
0.532789268746525 0.2612
0.48640211639897 0.2398
0.48118917036894 0.2432
0.426249751843267 0.2146
0.556764447638256 0.2768
0.508222324586653 0.2512
0.498033478203162 0.2492
0.456736395717284 0.2303
0.503118823506922 0.2502
0.445628040171684 0.2179
0.455335582821476 0.2226
0.513384281327301 0.2578
0.466087998366701 0.2292
0.522340879904513 0.2565
0.497504100682551 0.2527
0.475986241939061 0.2424
0.512283027740597 0.2553
0.460757305433819 0.2281
0.504870648295733 0.2526
0.524252985575005 0.2647
0.428072918499791 0.2174
0.444536370103497 0.221
0.504396254088872 0.2514
0.443429298731205 0.2167
0.451603363839131 0.2216
0.587850957046045 0.292
0.572140055769628 0.2922
0.458171024757934 0.2279
0.488810078234962 0.2455
0.522390718031148 0.2573
0.48237765592257 0.2379
0.505852749516389 0.2495
0.562750531954475 0.2845
0.533419041027237 0.268
0.476463556169763 0.2377
0.501300219105667 0.2495
0.435096379965625 0.2173
0.523055708120011 0.2631
0.534533209694597 0.2661
0.390682515697418 0.1908
0.547897280093728 0.2736
0.502123610426636 0.2495
0.524480434299978 0.2598
0.546740811717791 0.2741
0.479929831644205 0.2397
0.480159371019205 0.2435
0.528395678076941 0.2612
0.481463873883817 0.2416
0.445725209637255 0.2218
0.477690000369377 0.2366
0.511914541385255 0.2605
0.475979220440193 0.2384
0.423439869436731 0.2102
0.490205502627031 0.2445
0.483511572874637 0.2426
0.521046441421271 0.26
0.462884462864383 0.2227
0.517053988584169 0.252
0.476448260289821 0.2316
0.501045816568088 0.2456
0.50515021600883 0.2494
0.468396361027026 0.2283
0.44457820732967 0.2234
0.498852771684415 0.2445
0.493464014541075 0.2472
0.525978444036772 0.2653
0.455645667543743 0.2261
0.424229076296314 0.2071
0.530813385894162 0.2623
0.513234299958431 0.2573
0.542201667433271 0.2684
0.484047233859278 0.2439
0.482835034585945 0.2454
0.435988748268725 0.2216
0.437002588225721 0.2156
0.597182021215431 0.2961
0.517436511335824 0.2623
0.489117539203962 0.2433
0.513170557148482 0.2606
0.496040116188414 0.25
0.544707205993101 0.2706
0.482692889417155 0.2405
0.514133032021221 0.2596
0.479986524698757 0.2399
0.554688481720433 0.2754
0.486600058639961 0.2385
0.550883574805185 0.2777
0.526638898563381 0.2638
0.501590949882656 0.2493
0.493760796021887 0.248
0.47817608380165 0.238
0.505511511751596 0.2501
0.42816983878673 0.2139
0.451414482359541 0.2252
0.453856482921903 0.23
0.470475313179336 0.2346
0.533417356674313 0.2636
0.47375782419422 0.2389
0.503263039843832 0.2502
0.541259745590375 0.2687
0.520013679376166 0.2538
0.499829150725002 0.2459
0.522220765217144 0.259
0.544346707480395 0.2751
0.491087072344968 0.2403
0.554594782101212 0.2793
0.500794382086947 0.2487
0.508666187149855 0.2543
0.501552924040557 0.2516
0.510937186432104 0.252
0.505553308166901 0.2512
0.542231598204868 0.2669
0.481552182165518 0.2405
0.524261951323982 0.2625
0.533051635259384 0.2681
0.44921143564346 0.2223
0.545676052559711 0.2685
0.565235210246756 0.286
0.549211985591503 0.2734
0.436441476391554 0.2167
0.43313021369746 0.2132
0.532830294522763 0.2671
0.462934458888893 0.2324
0.469318019808631 0.236
0.47901586279086 0.2344
0.505169336564397 0.2508
0.482748111319529 0.2402
0.52088200573738 0.2588
0.435355480319238 0.223
0.43960871676593 0.2275
0.531362627705217 0.2671
0.412652386498827 0.205
0.499528582149122 0.2448
0.486491462626444 0.2455
0.518807122122268 0.2588
0.529321852898345 0.2609
0.501771455188477 0.2488
0.524177778333183 0.2635
0.564360900171282 0.2815
0.508226334803771 0.2517
0.512484257400188 0.2551
0.462625473373998 0.2328
0.507115277297588 0.2526
0.539728536584602 0.2554
0.491110313857687 0.2373
0.484792138139665 0.2265
0.456716000903877 0.2239
0.560410348636795 0.2767
0.521760586399951 0.252
0.499090173041748 0.2463
0.416201951594175 0.2057
0.489953798045098 0.2465
0.476971799253749 0.2355
0.535387151356229 0.2685
0.477393750254381 0.2382
0.556030245320604 0.2789
0.525634179796877 0.26
0.508677699565226 0.2534
0.474342617839758 0.2368
0.527364621619129 0.2629
0.542946641155249 0.2688
0.54544224442659 0.2723
0.47141067020054 0.2406
0.44845631150691 0.2273
0.48423025158402 0.2415
0.485357467138451 0.2419
0.574881379414135 0.2857
0.552275620001187 0.277
0.546841032368935 0.2751
0.482492965807495 0.2427
0.463291011946998 0.2339
0.384820723764274 0.1948
0.543041780282889 0.2722
0.518564234250106 0.2626
0.482787816801263 0.2424
0.444722950557764 0.224
0.499867603928962 0.2471
0.551413212051415 0.2715
0.452569844124933 0.224
0.509472246746096 0.2539
0.474861658961867 0.2435
0.55400455528299 0.2809
0.446204078795541 0.2217
0.467572501355782 0.234
0.502537861633982 0.2519
0.483007127866616 0.2428
0.51980888703899 0.2549
0.510520043518752 0.2537
0.489810500881723 0.2443
0.448163647295806 0.2223
0.525961116918511 0.2615
0.509516774188389 0.2547
0.496159373706839 0.2484
0.538420941962791 0.2756
0.538183286083138 0.2684
0.465635262684297 0.2356
0.559519267134166 0.2794
0.551201101901727 0.276
0.452749149410689 0.2243
0.468625530884917 0.2333
0.559072342410246 0.2786
0.504002083746992 0.251
0.512898005334172 0.2591
0.489188485735524 0.2482
0.518874178717611 0.2593
0.516659615513556 0.2597
0.546143070614056 0.2757
0.524780371745466 0.2613
0.492935721732301 0.2476
0.525702832239483 0.2612
0.496177095585987 0.2437
0.480027478853338 0.2409
0.55009553997644 0.2718
0.493707388258794 0.2443
0.558917810536082 0.278
0.516330916944696 0.257
0.508135996606422 0.2545
0.536724502935993 0.2692
0.510247474051404 0.2558
0.49613461858686 0.2463
0.497157863314782 0.243
0.476500223491973 0.2405
0.501404854483711 0.2519
0.561772788057208 0.2779
0.503350668852965 0.2506
0.495099098841616 0.2426
0.545143578888335 0.2738
0.541230249147598 0.27
0.496355053007254 0.2462
0.485418005230289 0.245
0.506600848715534 0.2529
0.488764781055601 0.2468
0.478208145518364 0.2416
0.570255501980944 0.2824
0.482794981634569 0.2347
0.572848616296266 0.2828
0.519862223776691 0.2597
0.505009294779677 0.2502
0.441901280459528 0.2182
0.457539781424077 0.2299
0.518972055279888 0.2571
0.505985706742912 0.2522
0.496466859239954 0.2498
0.525714196068525 0.2623
0.439040982570337 0.2203
0.459479622036005 0.2326
0.543357707223309 0.2729
0.45327483479183 0.2301
0.494529992169597 0.2522
0.456300879257712 0.2336
0.481455571387269 0.2411
0.470950192013407 0.2342
0.489870276673165 0.2462
0.538372833706412 0.2691
0.512269255876304 0.2642
0.462249957622349 0.2331
0.508210739285324 0.2556
0.462470634445558 0.2342
0.497928220863441 0.2484
0.43757093290575 0.2198
0.507705780422001 0.2509
0.518748754792197 0.2581
0.478557443081628 0.2363
0.470343527090319 0.2344
0.537862096638379 0.2645
0.473585061663446 0.2356
0.507713134889903 0.2527
0.418653532523211 0.2061
0.471483821676979 0.2339
0.535067198850261 0.2675
0.461781404043995 0.2291
0.527238385567722 0.2622
0.477840688267726 0.2366
0.517527522962763 0.2605
0.540511583657492 0.2651
0.502659082291479 0.2516
0.511196021568749 0.2577
0.515108153274884 0.256
0.493653885518868 0.2476
0.463410918718207 0.2292
0.50215970052509 0.2489
0.473493013635516 0.2344
0.44514949007178 0.2186
0.507922590793448 0.2537
0.561334804834942 0.2786
0.491750971799567 0.2493
0.444389784550537 0.2194
0.516706950085835 0.2604
0.480589425317705 0.243
0.489749419279904 0.2439
0.484590247879871 0.2457
0.442436133034049 0.2238
0.52119482328156 0.2615
0.52543362206085 0.2657
0.458210181283684 0.2297
0.48576793628809 0.2457
0.578889749124362 0.2924
0.530956272780091 0.2676
0.484591673126605 0.2494
0.545465998031905 0.2668
0.47572044011657 0.2319
0.487230441864942 0.2423
0.430143165472131 0.2178
0.542298864957826 0.2722
0.434394024535202 0.2182
0.50069690312809 0.2541
0.513194127634808 0.2618
0.472316702544462 0.2391
0.492787481812058 0.2454
0.506505782898759 0.2481
0.529893311153571 0.265
0.543235452318156 0.2665
0.479052606485307 0.2356
0.587435328472397 0.2882
0.458479448244518 0.2236
0.480129984164913 0.2359
0.464417400458853 0.2281
0.522376497932163 0.2561
0.51785317967417 0.2574
0.438466960542237 0.2208
0.499348227681084 0.2501
0.556560393638581 0.2778
0.484665221007388 0.2414
0.491947921134241 0.2449
0.546024609657419 0.2713
0.466141837091917 0.2334
0.456922731874977 0.2252
0.477887145839723 0.2382
0.549775738793928 0.2716
0.531284074272833 0.2671
0.49696259251679 0.2503
0.527048525961252 0.2652
0.487131913794254 0.2453
0.49473861074234 0.243
0.508393940138933 0.2526
0.545879503525062 0.2686
0.566158815185042 0.2816
0.441196440593232 0.2156
0.565348831916563 0.2782
0.507404977922549 0.2454
0.460672605236384 0.2236
0.459962578825649 0.2231
0.545935326345083 0.2687
0.506043705739882 0.2491
0.507874271649473 0.2545
0.497925573786612 0.2473
0.548668802540605 0.268
0.512099714255282 0.2517
0.413890643547588 0.2003
0.483367851211642 0.239
0.485945154782911 0.2407
0.480789650154936 0.2436
0.459013761209624 0.2289
0.491071792861109 0.2475
0.459611253588137 0.2266
0.532059878302022 0.2642
0.523083545701663 0.2596
0.526933149217003 0.2652
0.540915923678519 0.2658
0.483519708061532 0.2455
0.50194095819236 0.2501
0.544758611678455 0.2712
0.508735759857693 0.2547
0.525359102692169 0.2583
0.538947257564054 0.2634
0.451858836429629 0.219
0.495640940033616 0.2405
0.419454214726357 0.2009
0.511045196290282 0.256
0.408044099685905 0.2026
0.512163731428709 0.2543
0.498469536813803 0.2489
0.55057304943043 0.2713
0.48154116196214 0.2421
0.47177252195929 0.2358
0.503920904783463 0.249
0.527664695079414 0.2606
0.564692458056172 0.2816
0.484043941435025 0.2427
0.473099408380486 0.2423
0.550288233316407 0.2762
0.519786045407236 0.259
0.572731176304749 0.2872
0.532672173404903 0.2669
0.582238647912999 0.291
0.482146203657653 0.2406
0.499788357971115 0.2527
0.536627445984436 0.2681
0.503544174258622 0.2508
0.514769697709144 0.2539
0.506649256721533 0.2462
0.536684034317502 0.2623
0.494332346755935 0.2477
0.512455058211521 0.2549
0.483476609195839 0.2381
0.46896783750528 0.2314
0.51807396833537 0.2611
0.464978516598913 0.2299
0.537378641825016 0.2624
0.573921399050968 0.2907
0.474249875482486 0.2286
0.506466355140942 0.2481
0.454359080526577 0.2185
0.532439819646802 0.2597
0.504973422233488 0.2457
0.523680006706556 0.2547
0.519813176089958 0.2514
0.537430550393199 0.2693
0.479641387832697 0.2395
0.549640169888029 0.2743
0.493395700374855 0.2409
0.505519433122649 0.2485
0.535364167809711 0.2655
0.525858511168635 0.2592
0.505931392653674 0.2505
0.492823428791069 0.2469
0.467440227211313 0.2365
0.478982245494244 0.2385
0.473519625811528 0.2338
0.502830193307671 0.2461
0.511442262529007 0.2531
0.420573166373016 0.2007
0.49046284572467 0.2445
0.570227310015264 0.2851
0.540822972867602 0.2734
0.54420618732766 0.2693
0.533119920726956 0.2637
0.4761592696783 0.2358
0.481109570132544 0.2432
0.507980855412712 0.255
0.561921765070142 0.2787
0.470969220031494 0.2361
0.475153551920481 0.2307
0.433905841358297 0.2101
0.478454122670251 0.2379
0.511315344913318 0.2548
0.559697732759262 0.2823
0.479690510057589 0.2343
0.511788474347767 0.2586
0.500825515872824 0.2478
0.53745250637932 0.2703
0.530396424958193 0.2618
0.522113337208044 0.2582
0.500458965669476 0.2498
0.485468698691485 0.2396
0.563090580703426 0.278
0.546549368137894 0.2708
0.499919098371523 0.2494
0.468734677203612 0.2307
0.497211449400356 0.2523
0.505563054730629 0.2491
0.495728700120863 0.2453
0.570808054668302 0.2866
0.507990507389423 0.253
0.450411851964354 0.2247
0.485567615269811 0.2414
0.527883637412009 0.2617
0.441513068057595 0.2184
0.532014625856611 0.2647
0.483315791513705 0.2362
0.465957822565369 0.2282
0.588062433639295 0.2843
0.365838986619673 0.1717
0.407279222820757 0.1947
0.484973600890571 0.2388
0.485835446109401 0.2402
0.520556567849522 0.2594
0.455486463920925 0.2237
0.437880742212609 0.2246
0.559461001960045 0.2784
0.445388495319976 0.228
0.494127623149185 0.2466
0.509097665558891 0.2578
0.448302866449132 0.2193
0.451362471283584 0.2204
0.507012207020259 0.2517
0.520250664347405 0.2602
0.501984556224517 0.2481
0.500162837010452 0.2501
0.53480535410753 0.2659
0.425438015431315 0.2137
0.536000911566464 0.2691
0.465009155378844 0.2306
0.453675315424705 0.2273
0.459034333190742 0.2366
0.468555870710606 0.2327
0.485542298436358 0.2466
0.549119703732062 0.2776
0.509658802936316 0.2576
0.512814779207577 0.2585
0.532623002743534 0.2703
0.52373163280774 0.261
0.494464032958092 0.2466
0.487069871587997 0.2448
0.49538129654848 0.249
0.495513614675252 0.2515
0.523002257665402 0.2654
0.475118964823789 0.2326
0.516708804900036 0.2568
0.501900584004446 0.2496
0.479928537909544 0.2327
0.514312313385497 0.2503
0.527897069260202 0.2619
0.512631188769797 0.259
0.507832145278739 0.2552
0.511807376624046 0.254
0.557607406732858 0.2758
0.484328032368105 0.2397
0.470464611178543 0.2288
0.448091133743474 0.2249
0.483347936611661 0.2432
0.490986207129679 0.2482
0.497286123153472 0.2491
0.49360136938068 0.2456
0.519517256437325 0.2617
0.50768777405698 0.2521
0.548282830907342 0.2775
0.511933404293385 0.2533
0.439263944207197 0.2162
0.50865478966131 0.2533
0.516974221516723 0.2557
0.526237072649471 0.263
0.525473651316482 0.2646
0.593233864920698 0.2989
0.49974369445787 0.2492
0.493897112162663 0.2479
0.548223357421594 0.2731
0.518841034155877 0.2552
0.543561258067369 0.2732
0.518046040707747 0.2559
0.551030828704734 0.2757
0.486653143811262 0.241
0.496776752419243 0.2485
0.544967279558353 0.272
0.466137179833885 0.2366
0.469387133746873 0.2337
0.44860561666535 0.2232
0.441955157203823 0.2175
0.449788924153899 0.225
0.526580204525951 0.2631
0.545578050192443 0.271
0.526568965484323 0.2677
0.509490386103677 0.25
0.552454456767166 0.2773
0.513167316807479 0.253
0.493586745086741 0.2463
0.488672811591947 0.2384
0.423639952350913 0.2132
0.594958506938962 0.297
0.534130173925732 0.2647
0.516977326046085 0.2559
0.530741007691178 0.2592
0.525959953209778 0.258
0.476488096047015 0.2361
0.504846845267482 0.2474
0.540824168761834 0.2669
0.545034541040223 0.2678
0.559177430679919 0.2829
0.488088152782332 0.2475
0.550553754347133 0.273
0.480177720148738 0.2411
0.455734409171634 0.2278
0.467073905158213 0.2362
0.536867264969481 0.2616
0.512677732257392 0.2545
0.527517107335456 0.2594
0.551408306350317 0.2722
0.442744694381047 0.2187
0.513046144567321 0.257
0.533413996287081 0.2727
0.500493875145638 0.2534
0.565649440468102 0.2837
0.49898700863378 0.2521
0.501801932552194 0.2536
0.545504673398732 0.2714
0.481677454535691 0.2388
0.489121662315647 0.2368
0.427345334147292 0.2042
0.450891667573408 0.216
0.554200074545023 0.2776
0.505557904049599 0.2524
0.531792073606712 0.2683
0.496672802767454 0.2488
0.585780051294666 0.291
0.492924500455002 0.2447
0.511079065772551 0.2542
0.461876337627059 0.2297
0.501654808172799 0.2499
0.527250073056623 0.2659
0.491752653472306 0.2443
0.539141261807243 0.2692
0.447171045400751 0.2206
0.491569929460457 0.2423
0.472891495345908 0.2332
0.500860989535753 0.2492
0.513079975811208 0.258
0.474792926474389 0.2279
0.443837699405645 0.216
0.474763272946456 0.2306
0.55035911561411 0.2753
0.528247288698055 0.266
0.4544091046734 0.2319
0.511937121574082 0.2537
0.421463530098966 0.2076
0.516109727287892 0.2547
0.517398309811609 0.2583
0.421407565704436 0.2092
0.54504807698644 0.2694
0.498103185240421 0.2444
0.435641117156822 0.2123
0.501346662789835 0.251
0.454900761186941 0.2261
0.472778301129702 0.2344
0.558839548481137 0.2792
0.522477376851409 0.2609
0.522624575937747 0.2613
0.578834084638104 0.2843
0.48711333727648 0.2442
0.497803888161857 0.2494
0.48768062122203 0.2471
0.552585316632709 0.275
0.551503411105045 0.2732
0.519011480237838 0.2557
0.456575548636103 0.2248
0.523477277911907 0.2588
0.485437634446048 0.2384
0.498723608896376 0.2479
0.536843230982678 0.2648
0.531242488018471 0.2667
0.533747276185737 0.264
0.500149315957322 0.2508
0.504799041279918 0.2512
0.474712478922146 0.238
0.508506815435381 0.2558
0.499439526501782 0.247
0.569817102893031 0.2827
0.567925406146422 0.2857
0.523746742659118 0.262
0.471751221739491 0.2351
0.435717492456676 0.2167
0.532300107585722 0.2717
0.532529601160368 0.2595
0.431713105239433 0.2097
0.483648211881724 0.2345
0.555882818195315 0.2774
0.444324538070897 0.2206
0.485456714449526 0.2385
0.501560956705039 0.2535
0.497926388191359 0.2459
0.565858022093891 0.2829
0.512906843900726 0.2553
0.514447761770115 0.254
0.615084138761606 0.3076
0.503322952810278 0.2492
0.458977498946143 0.2268
0.343887833262175 0.1712
0.512616610055653 0.2497
0.490842647503125 0.2412
0.53256669695089 0.2664
0.509527678489912 0.2602
0.53926108599189 0.2658
0.4909496917399 0.2441
0.50306825132733 0.2528
0.471871249924366 0.2316
0.521867454841924 0.2594
0.521714640535247 0.2586
0.463186620625384 0.2238
0.524694401992959 0.2607
0.547652151314611 0.2731
0.592473525159087 0.2912
0.493196688632104 0.2514
0.508554681574571 0.2502
0.516289439852428 0.2536
0.395210678535749 0.1975
0.463366764372962 0.2358
0.520029027117114 0.2566
0.421869466396239 0.2113
0.433525845170997 0.2103
0.489263065615656 0.2448
0.512173204300886 0.2575
0.434482777554886 0.2127
0.483747845560076 0.2414
0.505398149327832 0.2519
0.5133328005347 0.2379
0.490504928810347 0.242
0.512696956815482 0.2565
0.489186011746112 0.24
0.436865059396941 0.2203
0.477807996009628 0.2366
0.460529983820542 0.2325
0.493401633426876 0.2451
0.505235215947049 0.2511
0.487688307427585 0.2401
0.505914605544529 0.2509
0.482856594221013 0.2445
0.476479125361445 0.2379
0.489688819886266 0.2449
0.464958316972169 0.2354
0.54744820434054 0.2759
0.524699076876827 0.2658
0.484301855884622 0.2379
0.440202342753233 0.2209
0.523807959304477 0.2624
0.465126458203654 0.2283
0.465154079476946 0.2369
0.425685719146548 0.2128
0.569040439238469 0.2879
0.518488541496548 0.2579
0.498662128720782 0.249
0.50359157305841 0.2557
0.493251719246198 0.2383
0.457469467689748 0.2309
0.529121947729539 0.2595
0.442982434001432 0.2199
0.453557031525521 0.2296
0.524817755829571 0.2603
0.455685245944894 0.2257
0.510891820542809 0.2541
0.50599451051705 0.2539
0.510267994959585 0.2534
0.478439132842519 0.2362
0.460877159621795 0.2279
0.451866206022608 0.2229
0.505521271474243 0.248
0.513286333253284 0.2579
0.550244909444503 0.2749
0.419394161008582 0.2078
0.469480747606911 0.2326
0.516318577125418 0.2574
0.473446095115201 0.2338
0.528275540187038 0.2607
0.462184526695363 0.233
0.560996910891 0.2841
0.522988700157622 0.2595
0.508443661783874 0.253
0.471283064816573 0.2364
0.530460242099931 0.2668
0.503454539506205 0.2501
0.508924975877537 0.2516
0.506513057811312 0.2525
0.526500624897082 0.2581
0.492006989172318 0.2478
0.487145901513353 0.2394
0.457838383007396 0.2276
0.49455353605881 0.2531
0.509807081092974 0.252
0.530918813148483 0.2687
0.536008425803885 0.2632
0.502595388829144 0.2467
0.400520422825001 0.2043
0.566108452603765 0.2836
0.501213576257356 0.2492
0.499819556539406 0.2498
0.506963593743349 0.2555
0.512948450604744 0.2538
0.478865457475721 0.2334
0.485933799108999 0.2403
0.490688841630029 0.245
0.466596123441083 0.2255
0.532483776305275 0.266
0.485726684070527 0.244
0.493884284406633 0.2441
0.477329157159077 0.2407
0.524633555257253 0.263
0.528644076782914 0.2642
0.468521497393226 0.2335
0.490867104519475 0.2488
0.526292545360952 0.2614
0.45542846136994 0.2336
0.515121449725212 0.2578
0.464821408697996 0.2353
0.481330406405726 0.2387
0.488815286593804 0.2448
0.519547569224334 0.2568
0.474335915417081 0.2326
0.505842671398247 0.251
0.548319089804149 0.2737
0.52663946901192 0.2612
0.432710555476268 0.2075
0.460536623352167 0.2248
0.488608896488641 0.2445
0.511545050746205 0.2551
0.46301102917743 0.2281
0.48601629638781 0.24
0.560181710446692 0.2806
0.486764691780793 0.2452
0.511655285815804 0.2554
0.543053681393723 0.2675
0.470982844023051 0.236
0.502163379732626 0.2534
0.562669686919246 0.2782
0.543261484227373 0.2693
0.477338183535224 0.2366
0.474793741053659 0.237
0.450623596992603 0.2282
0.466080090795283 0.2272
0.443480836870535 0.215
0.534608436490509 0.2665
0.493771161174574 0.2459
0.485435432788605 0.2411
0.593493782871294 0.296
0.516371869002856 0.2588
0.471474737058316 0.2356
0.403066234750708 0.2044
0.5021872475448 0.2529
0.473321199978327 0.2342
0.45577704703107 0.2334
0.438446329780771 0.2163
0.549470173359545 0.2735
0.502496556349024 0.253
0.477802651073369 0.2376
0.5288475669469 0.2593
0.514649690900324 0.2602
0.495344894158522 0.241
0.482664476171442 0.2426
0.478672274220065 0.2384
0.508179843200965 0.2552
0.498182817733593 0.2509
0.529064040423663 0.2648
0.514183624134123 0.2566
0.484133694831322 0.238
0.429192587540424 0.2094
0.53555015935938 0.2652
0.4975516973166 0.2495
0.499262556921762 0.2509
0.512092853838327 0.2563
0.509949282653982 0.2564
0.452237766760383 0.2274
0.504226441178571 0.242
0.514930872437225 0.2548
0.525713009827121 0.2637
0.463153948833338 0.2364
0.503801850380295 0.2501
0.551847119308196 0.274
0.500265938000165 0.2458
0.479931539364105 0.2384
0.532705765998896 0.2604
0.576852482827361 0.2924
0.476930065633758 0.2377
0.529119109966353 0.2579
0.477134047211585 0.238
0.522969909914097 0.2599
0.383220012142113 0.1883
0.504020832446131 0.2541
0.554825969029978 0.2717
0.354835508119967 0.1815
0.46302539381763 0.2318
0.439327869838731 0.2142
0.543152143513063 0.2674
0.533956708447688 0.2642
0.46942547736231 0.2328
0.500368129953484 0.2475
0.512507668560774 0.258
0.478704661115436 0.2417
0.477448384303706 0.2375
0.473991593629555 0.2407
0.479050555304661 0.2402
0.458663510358608 0.2257
0.538143977397217 0.2677
0.568358870604958 0.2831
0.51566951449067 0.2561
0.544065313143212 0.2713
0.494619210769157 0.2429
0.534385680706259 0.2658
0.516606983062272 0.2549
0.446785571202707 0.2208
0.528125929505366 0.2629
0.470162287962799 0.2389
0.517400881566026 0.2548
0.520395162122072 0.2629
0.580166850208516 0.2916
0.547966401175329 0.2737
0.511695761039691 0.2553
0.493801183739589 0.2445
0.481335345699321 0.2425
0.564098027568792 0.2766
0.501564840778892 0.2488
0.498459653687694 0.2458
0.505427683704625 0.2511
0.491047138075651 0.2451
0.454019521753589 0.2281
0.501853827995445 0.2472
0.50238793956291 0.2545
0.565101792845116 0.2819
0.535351438955501 0.271
0.495184192290013 0.2474
0.446792464254477 0.2252
0.521983634382949 0.2635
0.49445529147284 0.2458
0.476304447495266 0.2361
0.498478637108543 0.2498
0.476623825569649 0.2343
0.513437405928568 0.2578
0.488961692521541 0.2446
0.479419837429132 0.2418
0.495632400063775 0.2434
0.521137997458321 0.2622
0.473604717044585 0.2335
0.539831233693409 0.2662
0.455305137629271 0.2234
0.484600179315878 0.2421
0.524985432579237 0.2625
0.504742263191978 0.251
0.528533831499497 0.2594
0.496820001477282 0.2463
0.484170034637467 0.2433
0.449699128905366 0.225
0.487241679230312 0.2424
0.494265290719368 0.2505
0.58403298901578 0.2904
0.48771640607933 0.247
0.515102458177507 0.2573
0.459969607807523 0.2275
0.470000958351122 0.235
0.501808169546991 0.2471
0.452654010696882 0.2271
0.578683586081297 0.2916
0.466284807157894 0.2329
0.522018972992427 0.2604
0.406050350717966 0.1989
0.462786020365397 0.2286
0.448673886223032 0.2256
0.513960699679405 0.2576
0.432857986963046 0.2093
0.475538300905696 0.2369
0.459107244341756 0.2286
0.451943771317796 0.2286
0.440510538530321 0.215
0.507982282408153 0.2523
0.515640990253258 0.2644
0.541894548762813 0.2669
0.532351808541195 0.262
0.507070077606848 0.2514
0.520999837211953 0.2618
0.489241908471021 0.2487
0.49276528247922 0.244
0.55519769588515 0.2737
0.463422016009579 0.2339
0.489590808924982 0.2397
0.492173627639008 0.2448
0.497975883375543 0.2519
0.508598588173783 0.2591
0.596153576338018 0.2976
0.422229475048615 0.213
0.487711526771076 0.2445
0.480219964190905 0.2389
0.463342231382821 0.2307
0.523003494506777 0.2551
0.485856193033594 0.2438
0.485532941529505 0.2407
0.475616811335751 0.2344
0.471456412235609 0.2337
0.561270201696986 0.277
0.462064703957892 0.2317
0.52192538529928 0.254
0.459697501122787 0.2276
0.494246009010343 0.24
0.539814379324777 0.269
0.46692622318973 0.2255
0.498434340199521 0.2516
0.488037316077596 0.2434
0.48314114492243 0.2405
0.516474654413178 0.2586
0.538822052195218 0.269
0.480123690775554 0.2361
0.546740822245524 0.2715
0.483271782115892 0.2408
0.479642286502847 0.242
0.483140910373146 0.2405
0.543332712089167 0.2702
0.448653339264472 0.2157
0.554322720973865 0.2756
0.526787717352692 0.2629
0.47311083573315 0.2336
0.496380790274542 0.2438
0.520268228462138 0.2565
0.503988014992919 0.2517
0.513175047468206 0.251
0.560004039394268 0.2753
0.516993858094988 0.2591
0.525768934021175 0.2647
0.542711416638697 0.2662
0.498965176768685 0.2452
0.522159948176914 0.2573
0.448533039989107 0.2201
0.504431092077869 0.2479
0.354924117952684 0.1771
0.477970410056001 0.2401
0.4799937349119 0.2368
0.460400900928578 0.2214
0.415864717777815 0.209
0.488441841238642 0.2451
0.550838098357579 0.2745
0.468804312488854 0.2331
0.449455597267041 0.222
0.524638354963836 0.2589
0.46604835181132 0.231
0.522866061760854 0.2596
0.543295729879762 0.2683
0.51701280612278 0.2541
0.557219410341187 0.2778
0.447263107917571 0.2221
0.470203815732592 0.2332
0.441976812184265 0.2209
0.462749787842487 0.2326
0.454394964926671 0.2198
0.490647208283869 0.2479
0.481912628449467 0.2322
0.484730881450164 0.2373
0.544521279403691 0.2694
0.478570623513699 0.236
0.480799257344324 0.2367
0.511443981464666 0.2585
0.549384441713106 0.2748
0.499528414601632 0.2441
0.477535053405449 0.2416
0.463897878376666 0.2327
0.474756844351196 0.2349
0.563639786509312 0.2798
0.551655311122288 0.2722
0.512209817897919 0.256
0.502296483848329 0.2522
0.51496237426778 0.2563
0.562146080999717 0.2826
0.520374350436935 0.2639
0.435417342870096 0.2224
0.508152418525574 0.2511
0.557310610763903 0.2757
0.499809546362745 0.2537
0.496296499945679 0.2515
0.486568801969048 0.2372
0.51089153539311 0.2536
0.456944464253302 0.2297
0.480533575882108 0.2348
0.492735949563696 0.2416
0.511980812404929 0.2551
0.501612153533434 0.2526
0.453004347856521 0.2245
0.547819387367535 0.2734
0.576533148076969 0.2895
0.526068292802432 0.2617
0.520594005625482 0.2591
0.49020729848451 0.248
0.57443096073211 0.2829
0.468001793234914 0.2294
0.499148681788502 0.2449
0.52475968261806 0.2616
0.526342725432906 0.2602
0.525553097559338 0.265
0.446166262843834 0.2248
0.491118107379334 0.2421
0.482864552254264 0.2359
0.528368880642661 0.2674
0.453810165325695 0.2236
0.5363736175987 0.2681
0.502425157185858 0.2457
0.436299375801359 0.2148
0.518022266705802 0.2604
0.475814133783446 0.2404
0.526840120912465 0.2675
0.489946046456959 0.2407
0.471326475298065 0.2365
0.516701362330236 0.2615
0.476700993484759 0.2339
0.559122813977277 0.2816
0.494001286280284 0.2474
0.481285398072137 0.2394
0.477145721213807 0.2375
0.507594358117018 0.2551
0.481616872614394 0.2408
0.462563927831407 0.2264
0.48775390742838 0.2418
0.538653744311085 0.264
0.458233373640977 0.227
0.540063368376985 0.272
0.499246361745888 0.2467
0.543209841825343 0.2701
0.593926280011932 0.2942
0.525213475518732 0.2692
0.474861986923563 0.2381
0.531400383935362 0.2698
0.506931567101222 0.2486
0.465214905956066 0.234
0.421767936570748 0.2019
0.498045804056912 0.2471
0.451150671426748 0.2267
0.51243889550143 0.2588
0.427627371913641 0.2058
0.527414054928746 0.2643
0.490036200608981 0.2437
0.541327314949293 0.2677
0.547727655703529 0.2731
0.517886969831102 0.2537
0.517292169368326 0.2582
0.576526597551632 0.2845
0.544791512497783 0.2722
0.485580512065811 0.2405
0.534059812455162 0.2595
0.506609641135182 0.2512
0.496600564398242 0.2443
0.501197377364845 0.2494
0.488802066680514 0.2467
0.525202460524354 0.2667
0.523603519452103 0.2634
0.505563196290579 0.2536
0.477807458077961 0.2344
0.444725110836965 0.2209
0.556414598596134 0.2786
0.50868866854388 0.2547
0.499726351024797 0.2481
0.542373684075939 0.2728
0.506013236058338 0.25
0.517928087479272 0.2613
0.49802242357353 0.2476
0.493343779666736 0.2459
0.548885693901466 0.2539
0.510917904865378 0.25
0.495870205740245 0.2434
0.57905584546855 0.283
0.554780210276838 0.2759
0.487840009746572 0.2453
0.517603600425182 0.2562
0.486983848677709 0.2404
0.443849798494967 0.2237
0.492771593579003 0.2449
0.466142193007243 0.2311
0.436357741953428 0.2209
0.553043929652764 0.2809
0.512899686782484 0.2546
0.498146157518742 0.2524
0.429399401291005 0.2097
0.415184226249894 0.2014
0.540581284211336 0.2668
0.555897863181001 0.2784
0.470253723997029 0.2404
0.510719308738245 0.2552
0.519649592495272 0.2534
0.521348278044628 0.2574
0.507872468390694 0.2501
0.465987725599218 0.2308
0.48820321600926 0.2402
0.454552028494085 0.2206
0.442373595198586 0.2229
0.482781651302839 0.2401
0.531130440468048 0.2663
0.500910637355531 0.2505
0.476718695593815 0.2395
0.503760318830237 0.2516
0.532510677940343 0.2676
0.483156709381982 0.2312
0.505631603967202 0.2509
0.493549538782702 0.2401
0.504114590216688 0.249
0.547557930773758 0.2702
0.561044314003659 0.281
0.486771478540098 0.2457
0.530331500089193 0.2644
0.509209316718242 0.2472
0.523289471248474 0.2579
0.449971804284408 0.2236
0.546526984809649 0.2731
0.525817441936447 0.2635
0.498035507817814 0.2498
0.528476978942226 0.2621
0.472950483362584 0.2293
0.499059638235986 0.2469
0.466733436235503 0.2338
0.474076070064355 0.2344
0.524220007204952 0.2626
0.442753948812706 0.2222
0.48877996176892 0.2419
0.47730198239365 0.2379
0.532716813182403 0.2632
0.435324832226851 0.2146
0.518994229535094 0.2593
0.542937524304992 0.2709
0.515098663804059 0.2605
0.53528499730445 0.2621
0.562759291359376 0.2839
0.462603983230199 0.2309
0.538270207312845 0.2656
0.532491541324775 0.2678
0.420636003062859 0.2128
0.494759533001007 0.2411
0.537752309610438 0.27
0.548945297367609 0.2758
0.508858714991487 0.255
0.451086702986178 0.2241
0.486945051161203 0.2457
0.446147037906239 0.2143
0.570105462799093 0.284
0.463602720575811 0.2309
0.431989359773382 0.2174
0.511449861412285 0.2621
0.489055083527253 0.2432
0.461729588917271 0.2221
0.525024037064685 0.2611
0.572313725655316 0.2811
0.573533054728651 0.2864
0.468018244409134 0.2346
0.443151193677734 0.2228
0.494495422021783 0.2525
0.527992688578159 0.2621
0.579337422453617 0.2921
0.448931475963278 0.2289
0.479235353655593 0.2399
0.530395129428987 0.259
0.51757599923936 0.2621
0.517555840770168 0.2555
0.553047364571847 0.2708
0.510009335922958 0.2521
0.516128796597009 0.256
0.520784327797195 0.2608
0.553866057863234 0.2728
0.557380577581055 0.2768
0.474029909756266 0.2369
0.529255727948706 0.2647
0.560221762765947 0.2773
0.520105878269792 0.2587
0.490309240464708 0.2429
0.492334908163891 0.2407
0.532404364284235 0.2633
0.47650008317615 0.2394
0.477942986008348 0.2366
0.536225636900246 0.2701
0.453601846558094 0.2295
0.475961609969076 0.2332
0.443323356814543 0.2222
0.497225853096079 0.2464
0.489761472466382 0.2458
0.48574513838816 0.2451
0.509033311248487 0.2501
0.46344330397464 0.2366
0.482042274014526 0.238
0.480119470677758 0.2397
0.469707194429049 0.2328
0.49372524968189 0.2428
0.499123549576546 0.2499
0.522859868631325 0.2616
0.477665447335889 0.2345
0.560753065929586 0.2794
0.505373836989168 0.2517
0.510184281334705 0.2549
0.49979080548538 0.2411
0.519307495342623 0.2565
0.443576088170144 0.2157
0.528774180059543 0.2653
0.44038524380192 0.2207
0.515438701965742 0.2553
0.484289891003885 0.2421
0.508918279177195 0.254
0.538892163968204 0.2678
0.494821252373172 0.244
0.527228658920152 0.2642
0.496182601990583 0.2506
0.502473466937668 0.2482
0.453229387749081 0.2245
0.467899051833821 0.2308
0.515050325648937 0.2558
0.494789977961419 0.2469
0.448624215664834 0.2248
0.502905881740115 0.249
0.563426265281538 0.282
0.501989933790035 0.2451
0.48132184553207 0.2404
0.519347284937622 0.2519
0.471140980075108 0.2355
0.454380265997451 0.2252
0.514205526966776 0.2501
0.506194757947311 0.2525
0.443316836758972 0.2148
0.500797453799632 0.2448
0.402918629975911 0.1992
0.443658412780853 0.2214
0.493787672904944 0.2474
0.497008740154277 0.2407
0.500239880259757 0.2467
0.493243067346894 0.244
0.494196293400662 0.2429
0.522074341625727 0.2629
0.519751550064505 0.2627
0.506226724662826 0.2513
0.535563727106219 0.2625
0.553259689447272 0.2793
0.516051668020332 0.2558
0.495055809102538 0.2402
0.49152662071761 0.2457
0.497418652066045 0.2437
0.506104803525673 0.2437
0.553412480863369 0.2765
0.502832182101213 0.2494
0.569460770340122 0.2832
0.516065371391836 0.2564
0.496009293912076 0.2466
0.529025068982564 0.2628
0.526806604009867 0.2649
0.508716409833267 0.2546
0.462741788777193 0.2297
0.463602895651793 0.2318
0.564465531213145 0.285
0.565315618152313 0.2827
0.460831914603679 0.2305
0.52475805225446 0.2628
0.472260638050847 0.2368
0.476870981624793 0.2353
0.498957075625288 0.2481
0.547204178175946 0.2737
0.504523875641159 0.2472
0.444581305789614 0.2169
0.527393679286854 0.2623
0.494158062428957 0.2463
0.503257637054499 0.2518
0.543193440693645 0.2718
0.527325552482854 0.2639
0.477094522426562 0.2379
0.470785199067488 0.2397
0.492984771735933 0.24
0.479417131003438 0.2374
0.511097005026436 0.2611
0.509344698404745 0.2527
0.488123669283198 0.2441
0.460338059638268 0.2335
0.514577461608378 0.2581
0.548147039837993 0.2677
0.530319140451757 0.2633
0.56698975293593 0.2784
0.443968094636334 0.2178
0.487677488785177 0.2397
0.481136135921413 0.238
0.525299092244977 0.2639
0.487378623376603 0.2409
0.599233156877272 0.3019
0.535688653649903 0.2683
0.46653485365232 0.2302
0.546683666886694 0.2706
0.428091686029666 0.2096
0.561708946999434 0.2796
0.509250528290215 0.2554
0.520090206390906 0.2591
0.502621745678443 0.2499
0.449240265095901 0.2166
0.469720000846079 0.2366
0.563831883358693 0.2806
0.497433382873849 0.2472
0.559120949274309 0.2753
0.485284733828616 0.2405
0.442211066198222 0.2222
0.500049322746714 0.2482
0.535060944935442 0.2657
0.496862616973197 0.2462
0.519520653241814 0.2555
0.524597958056461 0.259
0.490909070351716 0.2507
0.447878655050324 0.2247
0.525060469546787 0.2663
0.498403845016832 0.2472
0.498483603196271 0.2506
0.448639086487945 0.2222
0.52565051684272 0.2604
0.5176120706369 0.2598
0.501680176628506 0.2455
0.593491951944945 0.2964
0.418078465376477 0.2066
0.526052928958262 0.2605
0.475228966701434 0.2339
0.466864573173248 0.2277
0.518055549649332 0.2642
0.493678139710306 0.2492
0.505585461843105 0.25
0.465149842602558 0.2369
0.505446919841734 0.2527
0.440145631464476 0.2134
0.532282913102019 0.2681
0.492965299585672 0.2438
0.495407863592085 0.2522
0.453979736606498 0.2256
0.485410226730015 0.2363
0.458667872837149 0.2262
0.500478422230137 0.2455
0.431291110452502 0.2124
0.517115127160246 0.2528
0.501834760746778 0.2527
0.548460876971294 0.2769
0.426589548700139 0.2156
0.526671502985881 0.2568
0.499075249961809 0.2475
0.469959827646503 0.233
0.506197903107323 0.2499
0.512591345525475 0.255
0.51941725617811 0.2594
0.48263459064264 0.2324
0.550688123807572 0.2784
0.495561454238446 0.2501
0.507144721979472 0.2538
0.467688333345739 0.2343
0.50603278471749 0.2528
0.496385766345778 0.2445
0.48389870978117 0.2384
0.528010685987915 0.2623
0.468474457752629 0.2324
0.49671717706649 0.2421
0.522262405316549 0.2653
0.47774663040781 0.2398
0.505225130360405 0.2501
0.543508496662444 0.2727
0.551774322705987 0.2776
0.500044193211267 0.2417
0.508312846538882 0.2583
0.54932673663361 0.2771
0.506382670005271 0.2518
0.549908904996178 0.2671
0.487877397407737 0.2432
0.514469006119454 0.2573
0.519154470324644 0.2643
0.512734653770646 0.254
0.49589037464533 0.2431
0.530522210355199 0.2671
0.466860064166756 0.2366
0.463946943096572 0.2395
0.426388596405392 0.2143
0.53853852667678 0.2732
0.459735971601976 0.226
0.482199618082855 0.2393
0.451067095672299 0.2262
0.530321397774402 0.2614
0.551588518743969 0.2741
0.521423211440681 0.2655
0.489388570261504 0.2452
0.455672443998461 0.2295
0.493061471362517 0.2463
0.494715653904471 0.245
0.472980120326346 0.2292
0.500593958617285 0.2426
0.510324390303389 0.2533
0.519620581053195 0.2563
0.497616941932739 0.2513
0.481064266881677 0.24
0.474543130431195 0.2344
0.530391660127213 0.2606
0.48918229751512 0.2355
0.462869820748039 0.2244
0.472538186418087 0.2401
0.456341154061141 0.2272
0.52070513769926 0.2577
0.536950623675397 0.2709
0.510644835277786 0.2602
0.531383591576151 0.2671
0.555659079406463 0.282
0.520083675091245 0.2537
0.480503824282261 0.2377
0.528062268502263 0.2645
0.522930534844199 0.2646
0.43345921426267 0.2173
0.482676834932691 0.2439
0.49500985164895 0.2484
0.537454840915402 0.2691
0.462227045574803 0.2262
0.487412356805975 0.2387
0.570160004719878 0.2894
0.481304429078101 0.2413
0.458303865984078 0.2283
0.504275757386198 0.2531
0.455802574763367 0.2238
0.555303384621584 0.2766
0.507096958808582 0.2494
0.47960260833011 0.243
0.571594869565632 0.2865
0.569480914103541 0.2849
0.449954067148386 0.2259
0.503988900330396 0.2493
0.444014656455172 0.2175
0.52998404417119 0.2679
0.49340022627244 0.2492
0.447526862310849 0.222
0.507412068996769 0.2522
0.548028213657295 0.2765
0.479412021377537 0.2386
0.453075991263179 0.2247
0.506661174147205 0.2573
0.541007353681636 0.2666
0.477416901933917 0.2361
0.413176997928079 0.2077
0.577394502918343 0.2852
0.50043290860369 0.2474
0.520002783606769 0.26
0.521385537028308 0.2586
0.504693688950396 0.2498
0.482382341747266 0.2364
0.567914888499401 0.2824
0.464291660001576 0.2295
0.518520652504364 0.261
0.526127657072912 0.2623
0.495530894411655 0.2458
0.478536453833902 0.2336
0.494827072485699 0.2506
0.512110792531003 0.2569
0.521985557481713 0.2587
0.508023780140021 0.2568
0.53457060300377 0.2648
0.477309468305107 0.2378
0.442023741794648 0.2169
0.50861260279821 0.2539
0.489025472703524 0.2467
0.495056920116044 0.2437
0.529233835572056 0.2623
0.512713638220522 0.2562
0.521629450362412 0.259
0.50321361623862 0.2587
0.539117034097137 0.267
0.483571687430205 0.2409
0.500277292854687 0.2415
0.538439490545526 0.2665
0.520629178229658 0.2639
0.520052800911458 0.2575
0.515943596523958 0.2559
0.533198139821833 0.2724
0.540596542969246 0.2653
0.523387335559582 0.2563
0.535522026112912 0.2679
0.380638286626458 0.1881
0.534971078775403 0.264
0.432529131181001 0.2114
0.519396563132958 0.2619
0.576298135038101 0.2862
0.523464763960867 0.2641
0.465615372701517 0.2334
0.590332793718867 0.2957
0.466644947146643 0.2298
0.531305901103646 0.2609
0.504190413963977 0.2517
0.592419598491532 0.2998
0.480509086955113 0.2413
0.487261927223695 0.2477
0.519996207979325 0.2565
0.498424614460158 0.2521
0.52568799943257 0.2665
0.509088872452819 0.2594
0.544146711737873 0.2725
0.519061022905868 0.2644
0.51485708954861 0.2525
0.491242944863709 0.2495
0.50265688370802 0.2522
0.527048620110575 0.2643
0.535137825979854 0.2589
0.550080966485814 0.274
0.512890970097964 0.2581
0.510705751319427 0.2489
0.448550091403879 0.2216
0.487688143892577 0.2377
0.532003948144922 0.2573
0.475465093167875 0.2367
0.549836941588201 0.2747
0.528562649060803 0.2666
0.509251220138961 0.2518
0.505673715352947 0.2562
0.508792042913045 0.2595
0.526222897284348 0.2637
0.512648691215148 0.2531
0.466562869647188 0.237
0.487545403001068 0.2424
0.571436467881939 0.292
0.524016495649985 0.2594
0.486394809575083 0.2431
0.495551283676537 0.2453
0.52841710861735 0.2615
0.497602569743942 0.2503
0.458816740632878 0.2302
0.454738680938533 0.2255
0.555419834611684 0.2771
0.499433270211389 0.2465
0.543788024793175 0.2649
0.527559649744599 0.2601
0.507575805034523 0.2565
0.494440260395798 0.2419
0.488268257011351 0.2455
0.48390368412121 0.2437
0.504832807160941 0.2551
0.469102310998022 0.2385
0.511723555414279 0.2557
0.5284276401699 0.2648
0.527423500472752 0.262
0.555113743009365 0.2788
0.472625487169559 0.2373
0.475140588927783 0.2414
0.487117035494774 0.2397
0.517256735956872 0.2521
0.533867453213696 0.2612
0.531821745417834 0.2552
0.507857549378851 0.2511
0.484565663374261 0.239
0.469829083121853 0.2308
0.532070499016281 0.2644
0.546303225482852 0.2726
0.446883741867329 0.227
0.501189320956749 0.2549
0.485301530718644 0.2404
0.4917869868256 0.2444
0.556538941861136 0.2788
0.505392238776858 0.2565
0.531703242200645 0.2631
0.478024134254116 0.2441
0.505181576194839 0.2537
0.457052675741892 0.2294
0.516010270754592 0.2585
0.431769223175564 0.2155
0.539957465224436 0.269
0.490022867476195 0.24
0.481390598830323 0.2398
0.479730549246925 0.2389
0.561171382046213 0.2788
0.578966587948357 0.2883
0.45224018912046 0.2274
0.493517127551826 0.2484
0.458038125563299 0.2324
0.466000071680218 0.2301
0.532086993934267 0.2616
0.510071939427506 0.2606
0.472909230423854 0.2361
0.539246247526465 0.2708
0.437912477329425 0.215
0.517894068803534 0.2582
0.50427213667602 0.2505
0.480977561435325 0.2389
0.53650557098801 0.2686
0.468831829002117 0.2318
0.497165561596473 0.2467
0.509455879608817 0.2559
0.424567542100364 0.2044
0.475050799788463 0.2381
0.468432184930408 0.2334
0.494256612145642 0.2422
0.445517848576681 0.2204
0.546226990781739 0.2732
0.433427230678201 0.2127
0.529717008876191 0.2661
0.457552222468989 0.2244
0.49999136842839 0.2496
0.450617264448623 0.2231
0.471454308723886 0.2432
0.518366479626487 0.2607
0.476174436873791 0.2382
0.499098762545473 0.2484
0.487308730179185 0.2455
0.482736009152545 0.2427
0.438034173018737 0.2216
0.506663377728006 0.2497
0.475007658801341 0.2339
0.475396670355517 0.2341
0.45435887118394 0.2326
0.468350199568126 0.2341
0.480060832200501 0.2393
0.524904610175648 0.261
0.466732480556286 0.235
0.537316795128007 0.2672
0.446005186434963 0.2121
0.491889325589885 0.2442
0.495957345691896 0.2532
0.487968915486548 0.2405
0.470533984918392 0.2366
0.496265237968532 0.2444
0.550875472105434 0.2743
0.5332420411938 0.2655
0.510340213745958 0.2605
0.514285141320516 0.2563
0.491129237045943 0.2427
0.499128260829662 0.2428
0.530941542032171 0.2584
0.498949192276293 0.2497
0.508974466711754 0.2523
0.456934086150434 0.2279
0.468222839180881 0.2293
0.541668993729415 0.2699
0.497855254344866 0.2421
0.489335106305548 0.2383
0.502294394146696 0.2516
0.518914512526243 0.2589
0.538554414209065 0.2667
0.522842150467123 0.2587
0.546236893334536 0.2714
0.508493753290347 0.2523
0.514218175913479 0.2573
0.542788857326566 0.2719
0.452606584475557 0.2283
0.48003041087968 0.2358
0.525931013443944 0.2604
0.492333145869981 0.2468
0.567394450686969 0.2827
0.519077060674099 0.2564
0.524135692159832 0.2641
0.492774673304231 0.2456
0.465348312037032 0.2314
0.539729297946612 0.2708
0.459848358987601 0.225
0.528073635545676 0.2577
0.485538390421077 0.2423
0.553392257026137 0.2792
0.403266667410415 0.2029
0.517105492169747 0.2587
0.469249836763276 0.2353
0.501282365260596 0.2474
0.470452621288225 0.2321
0.518594877083414 0.2587
0.554372215591962 0.2801
0.398227983098154 0.1913
0.44906285492751 0.2255
0.474677292615482 0.2314
0.45729191696511 0.2295
0.467242406010742 0.2257
0.522887134898648 0.2602
0.532320174411671 0.2652
0.486521973752302 0.2371
0.524278538354717 0.2651
0.477788125774983 0.239
0.525032210655446 0.2588
0.54887287825165 0.2759
0.453343469584314 0.2245
0.540098193234492 0.2682
0.496962126657909 0.2434
0.472636565216161 0.2304
0.497590571627 0.246
0.506868266079836 0.2526
0.504886206512361 0.2534
0.494446106768709 0.2484
0.482113612179557 0.2355
0.503177243340539 0.2505
0.565813386451415 0.2814
0.508715869331165 0.2546
0.522029124316548 0.2643
0.503640193478875 0.2488
0.507509948775303 0.2541
0.462919059015082 0.2256
0.460135048856307 0.2286
0.526736222538799 0.2659
0.533897611183332 0.2636
0.537316078659689 0.2647
0.49247680906019 0.2416
0.503759513762052 0.2561
0.537389406885661 0.2691
0.468203018815259 0.2364
0.504849603219493 0.2524
0.504664994956435 0.2498
0.47654163093987 0.2348
0.51118387864278 0.2532
0.571429614059498 0.2843
0.538839305551195 0.267
0.527801552478496 0.2623
0.481327850072588 0.2334
0.461868378981906 0.2322
0.487706305411112 0.239
0.536291148277485 0.2661
0.455970539876128 0.233
0.494578702535064 0.2477
0.54690820447518 0.273
0.469680618605117 0.2333
0.459029057205345 0.2288
0.469907398558407 0.2309
0.545315244951778 0.2706
0.469985362342994 0.2397
0.519458045996719 0.2555
0.535490154402243 0.2652
0.50747624701674 0.253
0.562978686556275 0.2825
0.521750159836848 0.2642
0.517692881396886 0.2586
0.511750212506793 0.2547
0.470407862772209 0.2288
0.498122835349293 0.2445
0.512409314208931 0.2474
0.548463812111554 0.2758
0.5380035645622 0.2634
0.479860846037334 0.2314
0.48257110914207 0.2427
0.492364220226775 0.243
0.480851528313248 0.2405
0.49718231178082 0.2406
0.495157833454075 0.2447
0.471016863575116 0.2336
0.498601451371799 0.2508
0.50644911647293 0.2564
0.543199928226301 0.2706
0.478368736186262 0.2399
0.601056894592437 0.3011
0.454906387367752 0.2292
0.484800413406161 0.2401
0.441263650565941 0.2169
0.542820960717515 0.2702
0.500076133919795 0.2499
0.498473944173702 0.2411
0.454743612172859 0.2249
0.500575868254586 0.247
0.459795035800544 0.2325
0.52486075030857 0.2613
0.467437674264928 0.236
0.520643473471321 0.266
0.488176698976287 0.2466
0.55519335335383 0.276
0.474295926810281 0.2323
0.469536689684291 0.2353
0.501892537644727 0.2439
0.457514584426542 0.2239
0.477725729630095 0.2342
0.402167465415168 0.199
0.501667582187168 0.2497
0.474682688962681 0.2389
0.503696289667125 0.245
0.477154886808676 0.2402
0.448384567232653 0.2297
0.478529503409658 0.2386
0.578880164377865 0.2907
0.514215705792849 0.2597
0.443327181680592 0.2141
0.484928599776716 0.24
0.504896662998974 0.2486
0.528874505337735 0.2613
0.53075103218566 0.265
0.461635143958406 0.229
0.50113207071395 0.2462
0.549425817311389 0.2729
0.462849262015328 0.2294
0.509274926408324 0.2526
0.467026920941823 0.2308
0.486975429359113 0.2478
0.509832881052855 0.2544
0.471108693276016 0.2326
0.471698263606278 0.2389
0.473319980362545 0.2353
0.513650032509946 0.2587
0.498741807245978 0.2493
0.538779727595994 0.2658
0.56337169768391 0.282
0.503401234106913 0.2464
0.53371236404126 0.2675
0.478546570839899 0.236
0.512392195457261 0.2578
0.454903886446282 0.2263
0.465762630251279 0.2328
0.513443852775005 0.2492
0.497439352820946 0.2476
0.483656803410344 0.2413
0.4502675193387 0.2212
0.506497918366885 0.2564
0.469141526855077 0.2315
0.486427550715793 0.2465
0.475682705834488 0.2385
0.515625825545388 0.2541
0.514559872227208 0.2552
0.45473451552203 0.2273
0.490255664735225 0.2415
0.463142447249871 0.228
0.453320308797407 0.2291
0.524366249288015 0.2611
0.452966847291311 0.227
0.522659777851874 0.2577
0.463654686368415 0.2347
0.469359346970847 0.2335
0.463697159896858 0.2368
0.451404001707979 0.2313
0.501986991298451 0.2509
0.515564005853143 0.2581
0.509364455404344 0.2532
0.458508511712664 0.2283
0.451636181262287 0.2223
0.520056533265462 0.2595
0.565345096831663 0.2824
0.522817945863055 0.2632
0.53522083686475 0.2689
0.635891791597601 0.3174
0.549570725358739 0.2711
0.483607599290507 0.2444
0.511327862248007 0.2548
0.465603436712428 0.2289
0.529110025694624 0.2651
0.503287335902999 0.2523
0.410907841959846 0.2072
0.455848185986657 0.23
0.469662635670589 0.2348
0.498643798712857 0.248
0.577182534839855 0.289
0.501346878507859 0.2407
0.551993890579972 0.2747
0.524025058073499 0.2607
0.501270825575411 0.2511
0.504234652810288 0.2535
0.468498424569469 0.2387
0.525468073636185 0.2594
0.518380015649245 0.2595
0.518743231895551 0.2569
0.573739522901879 0.2828
0.596580202242757 0.3003
0.422860234958273 0.2146
0.482685670190356 0.2423
0.557959278686766 0.2762
0.479447859446058 0.2386
0.493664472735789 0.2461
0.512157643801184 0.2547
0.57560907168531 0.2889
0.457860260730067 0.2226
0.506192959834363 0.2507
0.514199858736988 0.2561
0.482254569163879 0.2454
0.488156419651004 0.2435
0.483515621184049 0.2372
0.506204831906015 0.248
0.519566356542334 0.2605
0.515923388539261 0.2592
0.504150028275398 0.2494
0.505961475786441 0.2543
0.479589449431196 0.2363
0.481509425972395 0.2389
0.477568463085747 0.2384
0.512434450898367 0.2564
0.558175270863192 0.279
0.537966501855891 0.2672
0.465200335275745 0.2382
0.475239692098322 0.2376
0.477622545682571 0.2348
0.464105307992395 0.2341
0.47502381337257 0.235
0.524747093254508 0.2657
0.50263451077989 0.2454
0.514216828731139 0.2513
0.514779306224887 0.2607
0.506036100609248 0.2519
0.488423790853368 0.2436
0.506146618753042 0.2457
0.491911425758841 0.2425
0.535057692403109 0.2679
0.521053796028224 0.2632
0.496512320030727 0.2486
0.574031073702917 0.2879
0.510894346953227 0.256
0.511912974177349 0.2549
0.542353505723339 0.2682
0.509752513029714 0.2509
0.531678878468262 0.2677
0.478060332126007 0.2409
0.498614753851178 0.2486
0.48602880098987 0.2425
0.495605009618188 0.2478
0.573148672998328 0.2835
0.465308104798628 0.2316
0.491493798535683 0.2447
0.432330941780684 0.2136
0.432794567888559 0.2158
0.487110744267704 0.2401
0.455275731854558 0.2256
0.516139581931321 0.2598
0.449702838049593 0.2228
0.502473386937303 0.2551
0.490663710011169 0.2474
0.420751894092661 0.21
0.509215018998157 0.2529
0.504258267039366 0.2482
0.468168714766046 0.2427
0.539578655513612 0.2638
0.536151640688029 0.2693
0.57072949322632 0.2831
0.512679294821087 0.255
0.542201453183121 0.27
0.465436422704863 0.2324
0.481383819889476 0.2417
0.466232602918711 0.235
0.536392120477332 0.2643
0.489281125497184 0.2395
0.464875825516398 0.2348
0.504919944746618 0.2535
0.520424064709926 0.2574
0.502581169933506 0.2471
0.452655111676085 0.2266
0.454127003577325 0.2202
0.424443843029334 0.2133
0.509123576638374 0.2551
0.468057008733126 0.2245
0.492745868003796 0.2468
0.518630748116811 0.2566
0.463943352020721 0.232
0.48285226568367 0.2418
0.470074374879228 0.2297
0.493376520740201 0.2423
0.449458121406592 0.2215
0.462751184265753 0.2323
0.502742832837039 0.2535
0.497477773048971 0.2506
0.533619550828664 0.2672
0.537518500908915 0.2687
0.530030226140353 0.2657
0.439497799588749 0.2186
0.544077946975837 0.2691
0.481358788824364 0.2397
0.465722629338062 0.2364
0.467502590632792 0.234
0.504859735030697 0.2534
0.439464650925397 0.2195
0.485396136617169 0.2389
0.455151658133436 0.2254
0.515469427131454 0.2583
0.472971764804584 0.2327
0.452569268148353 0.226
0.561789726650537 0.2817
0.513655032361578 0.255
0.560978457224335 0.2806
0.511965464684069 0.2549
0.480801790894797 0.2408
0.430204244189347 0.2155
0.556782335564899 0.2762
0.509092193261691 0.2528
0.561847009581313 0.2776
0.536882132113366 0.2652
0.616883785033859 0.31
0.573903550463003 0.2904
0.45985832704843 0.2283
0.526047319058079 0.2594
0.47905563805536 0.2399
0.523721991683808 0.2621
0.514215274288385 0.2536
0.476881162417565 0.2369
0.498388205363024 0.2402
0.472203200929106 0.2391
0.449880684137571 0.2293
0.488941932183409 0.2423
0.533473112838274 0.2695
0.537300559204735 0.2702
0.416620080538343 0.2086
0.53579973049307 0.2693
0.469615725303802 0.2331
0.577379291597778 0.2817
0.511028860729325 0.2557
0.459967635730322 0.2246
0.503474934556669 0.2491
0.46915099539431 0.2322
0.506560012653603 0.2526
0.459651340018426 0.2271
0.482324582755912 0.2393
0.479080025297897 0.2424
0.484790205377382 0.242
0.510286441378775 0.2552
0.459569912457618 0.2301
0.506949961055636 0.2503
0.394401900124268 0.1993
0.490053608461834 0.2438
0.513541212806295 0.2561
0.426290165063803 0.2148
0.527916473083037 0.2654
0.549280981766649 0.2751
0.533229158899879 0.261
0.490166002239639 0.2422
0.571824303540931 0.2835
0.536268643594619 0.2644
0.470784169881271 0.2316
0.575732885456013 0.2895
0.490154259301081 0.2403
0.551895425726596 0.2706
0.459807696666989 0.2337
0.533721933984473 0.2698
0.497586659461421 0.2454
0.533579555120715 0.2634
0.456256801960063 0.2269
0.456800217679854 0.2285
0.463739902605491 0.2316
0.541379138545588 0.2681
0.501870362206408 0.2509
0.529265276934726 0.2621
0.519932133350222 0.2584
0.481690588930865 0.2388
0.537658273483967 0.2635
0.532899355083449 0.2694
0.532941297540882 0.2649
0.471735112776498 0.2356
0.474319473784477 0.2329
0.538312583272121 0.2666
0.506040602310036 0.2553
0.533105810642373 0.2636
0.516266714355923 0.2562
0.531468253582764 0.2616
0.457085703404437 0.2306
0.469551783283439 0.2379
0.507285225283635 0.2541
0.467393161541269 0.2308
0.519158911377324 0.2592
0.466542031593724 0.2349
0.453205678586138 0.2256
0.475885617875448 0.238
0.499726141415878 0.2498
0.482676104918014 0.2427
0.508319881674161 0.252
0.494360837323988 0.2482
0.520279579976514 0.2582
0.459513523341693 0.2251
0.535051812459828 0.2646
0.495988015906999 0.2457
0.573654438023015 0.2814
0.448018644920227 0.226
0.547672619388953 0.2731
0.526607511990402 0.2631
0.533677703338457 0.2632
0.606230283019705 0.2791
0.530106594012456 0.264
0.516714202282516 0.2523
0.48413750498188 0.238
0.489041094755737 0.2454
0.528873040322863 0.2682
0.566796449463317 0.2848
0.515134399209994 0.2568
0.536583753481251 0.2693
0.475438229487599 0.2352
0.44465598689598 0.2194
0.554813732327639 0.2808
0.55649313976142 0.2781
0.537416265088146 0.2716
0.562380121498867 0.2806
0.490893657003309 0.2439
0.506181191169225 0.2504
0.496806597053971 0.2498
0.492747089510502 0.2471
0.470257547262397 0.2268
0.46750165791379 0.2346
0.458016466560167 0.2287
0.457994859627764 0.2242
0.538650418138907 0.2685
0.486600109688432 0.2382
0.450987387191951 0.2292
0.445906629102681 0.2206
0.494154807644896 0.25
0.51870230103073 0.2577
0.462835139079453 0.2275
0.47202683006875 0.2321
0.449266603606181 0.225
0.485472417717506 0.2459
0.517660435323918 0.2593
0.520335344286304 0.2591
0.504566737403625 0.2466
0.490029393980249 0.2459
0.482075287880939 0.2288
0.545140892189103 0.27
0.534181147267565 0.2708
0.515092022692367 0.2581
0.475224613913694 0.2352
0.395490277668384 0.1912
0.480183391378029 0.2372
0.494875288170856 0.2395
0.439079513172085 0.217
0.485217263491202 0.2419
0.485509592059412 0.2438
0.475397596767014 0.2367
0.562467870914105 0.2816
0.559102468685757 0.2795
0.551581939494853 0.2729
0.545853637368388 0.2737
0.537383574808731 0.2672
0.511483113947753 0.2563
0.53959552332933 0.2722
0.545388375678187 0.2719
0.498896256819178 0.2465
0.476188712742871 0.2374
0.510935194157631 0.2522
0.429089615313853 0.214
0.500270915914681 0.2482
0.417882650365332 0.2103
0.473365852076139 0.236
0.441534438084631 0.2163
0.527145150786577 0.2576
0.440103144786041 0.2192
0.512119793463201 0.2576
0.508707998787162 0.2532
0.528932859868293 0.2641
0.546747659535264 0.2729
0.533496743293346 0.27
0.510984365538263 0.2571
0.518510578414831 0.2575
0.537629366322255 0.269
0.462506275027363 0.2361
0.490788737304522 0.2453
0.462599472530007 0.2282
0.510246737986021 0.2523
0.481984075273442 0.2359
0.490194686464261 0.2438
0.487100763063293 0.2436
0.59867130834091 0.2991
0.465526681954879 0.2294
0.483497454568917 0.2454
0.517222253111274 0.2622
0.486876287774955 0.2423
0.517385843411649 0.2527
0.469756689670324 0.2351
0.484723923737556 0.246
0.487147257583489 0.2477
0.536647766345074 0.2689
0.477702117006835 0.2355
0.480687206367308 0.238
0.439712898497542 0.2248
0.515580477610433 0.2585
0.516503949619459 0.2516
0.488952197981967 0.2389
0.513994523261914 0.2541
0.459667498310015 0.2177
0.519465563419815 0.2586
0.468172657264017 0.23
0.44551024265555 0.2195
0.421585399327669 0.216
0.517279359795357 0.2558
0.524208013200181 0.2603
0.443511756422862 0.2285
0.452344746349849 0.2294
0.486864715748749 0.2399
0.45014141728721 0.2308
0.502440564603856 0.2501
0.522037480821503 0.2614
0.517808166888761 0.2576
0.527322380679 0.2654
0.522712982057054 0.2572
0.443196615870669 0.2205
0.457805012130629 0.2282
0.543236336157845 0.2703
0.473381715837027 0.2368
0.505593678695679 0.2565
0.493225412480312 0.2438
0.53979465439594 0.2666
0.550579503700413 0.2751
0.502431381125756 0.2461
0.476174198948281 0.2382
0.46238694145674 0.2255
0.555122524180774 0.2702
0.528959559903132 0.266
0.460437739696847 0.2282
0.47112667291314 0.2388
0.459475935711533 0.2293
0.4998861734437 0.2468
0.510212032853375 0.2567
0.496034440465933 0.2441
0.553899084737988 0.2722
0.471333326417552 0.2352
0.459611808648324 0.2331
0.472724039984188 0.2337
0.477237860430536 0.2324
0.511931522366215 0.2541
0.510721344034432 0.2517
0.4831702537491 0.2397
0.510721087700063 0.2541
0.493366437274999 0.2473
0.470198011819318 0.2358
0.47242897234114 0.236
0.49312942407772 0.2492
0.472321821042042 0.2364
0.492909251459823 0.2416
0.531067916146252 0.2629
0.531809984684521 0.2649
0.481487897868001 0.2369
0.477996961847229 0.2394
0.488744582313998 0.2458
0.552087946525342 0.2773
0.501176071684365 0.2537
0.512097746820195 0.2532
0.560610346988678 0.2811
0.533578316997958 0.2672
0.559868476498545 0.2788
0.561357228184434 0.279
0.532091499149568 0.2726
0.490770700899225 0.2415
0.562932563594007 0.2772
0.430252317364986 0.2137
0.47590938426779 0.2335
0.52675922649405 0.2631
0.501592550520363 0.2487
0.463165020175942 0.2341
0.437827615458604 0.2237
0.478208622998576 0.2365
0.559805142400717 0.2752
0.566202990308355 0.2794
0.462559862274507 0.2285
0.508875098731712 0.2476
0.470203812977508 0.2389
0.471910990398328 0.2333
0.427973098800499 0.2091
0.480420042799822 0.2402
0.451654183566191 0.2222
0.509211447018264 0.256
0.471525409114451 0.2319
0.555950907634884 0.274
0.552236763203584 0.273
0.552023046268843 0.2756
0.481572454598986 0.2393
0.489074373781732 0.2412
0.563004694000541 0.2841
0.501186225096959 0.2554
0.471597963956772 0.2289
0.527000242124821 0.2616
0.51281632961831 0.2528
0.496409065671071 0.2483
0.556462774307605 0.2785
0.584734312123478 0.294
0.419346566789273 0.2068
0.463259468177724 0.2311
0.498795911241405 0.2511
0.502967963991248 0.2467
0.402997907254538 0.1994
0.552365287266568 0.2765
0.478147251315787 0.237
0.52653399909211 0.2649
0.521298051348788 0.2565
0.510290978250288 0.2531
0.494544444351982 0.2475
0.429339433404917 0.2204
0.500064244018411 0.2519
0.499595378831159 0.2503
0.466305488458619 0.2333
0.490773535308637 0.2399
0.578458695982529 0.2883
0.467644820331807 0.2324
0.506497440457071 0.2503
0.51457901353616 0.2592
0.573886425586783 0.2854
0.561401102721723 0.2793
0.481182995834543 0.2337
0.586774213347965 0.2962
0.433615888682556 0.2187
0.448461040275621 0.2264
0.548109416501856 0.2729
0.498227354732814 0.2539
0.480966080110677 0.2414
0.472501124132282 0.2381
0.484706353951128 0.2409
0.528733153175484 0.2656
0.48423512819368 0.242
0.507608270962295 0.2497
0.443959414135722 0.2223
0.47077654972881 0.2362
0.511306405378188 0.2557
0.524338799028681 0.2629
0.506783171590775 0.2531
0.489397879684985 0.2386
0.490786057279352 0.2469
0.444141698432961 0.2241
0.40994112635071 0.2035
0.479109850002551 0.2391
0.494192886201502 0.2437
0.51147264292715 0.2602
0.457212924070615 0.223
0.462670311831991 0.2302
0.524590796054113 0.2604
0.485897924319024 0.2396
0.487361131104105 0.2432
0.517275191582353 0.2618
0.522700257514179 0.2593
0.516233802993436 0.2612
0.4909982767734 0.2388
0.482647637270879 0.2371
0.400928426755701 0.1961
0.524031898023956 0.2681
0.572121981545572 0.2895
0.513621895718278 0.2591
0.532935811676304 0.2708
0.471451704547959 0.2343
0.549356304380809 0.2756
0.547315900681192 0.2699
0.454094747176332 0.2228
0.488252833819103 0.2383
0.469008543571153 0.2446
0.473779737974769 0.2291
0.481875440051185 0.2395
0.478848495364339 0.2416
0.523507601666373 0.2621
0.48708534881773 0.2353
0.430318112429573 0.2135
0.447338275539402 0.2195
0.507979298122304 0.2485
0.502698165350805 0.2502
0.471200937003687 0.2357
0.535095241429458 0.2712
0.510327159188796 0.2512
0.539094497560112 0.2671
0.451049093056196 0.224
0.485326429090664 0.2407
0.512971171170419 0.2551
0.505688069169826 0.257
0.532392360369494 0.265
0.577283042270618 0.2842
0.471353649224301 0.232
0.530695514389726 0.267
0.493693951038828 0.2529
0.524504524411138 0.2597
0.571613437152007 0.2788
0.475568108042767 0.2372
0.476814406063279 0.2298
0.583795732323805 0.2901
0.487137443726948 0.2473
0.556148600261427 0.2717
0.538229863153276 0.2637
0.53004547824174 0.2713
0.458708178774482 0.2246
0.45378154820806 0.2226
0.492324764230767 0.2437
0.520974630467905 0.2599
0.442307507287847 0.2195
0.487712570836263 0.2384
0.534794989527008 0.2603
0.442415564735687 0.2183
0.497172101696901 0.2484
0.472953244261673 0.2275
0.49575522840283 0.2484
0.498339229690887 0.2479
0.553440820820809 0.2752
0.481347963157746 0.2405
0.51742538539045 0.2637
0.478625210720241 0.2364
0.478606621489725 0.2344
0.582731627166301 0.288
0.556113787475723 0.2784
0.553584815889679 0.273
0.544131545102918 0.2702
0.468140487849276 0.2314
0.514541229258718 0.2537
0.49912241642636 0.252
0.503448515114493 0.2484
0.550322991620196 0.2746
0.43030290503258 0.2202
0.518205976973671 0.2579
0.506018661857063 0.2517
0.440365083274844 0.2222
0.49836776111123 0.2506
0.497231098135809 0.2397
0.55801976908027 0.2786
0.513503240238773 0.2604
0.391060556457461 0.1992
0.556362921998583 0.2765
0.498118132229035 0.2432
0.463872392099918 0.2349
0.479546072639823 0.2332
0.509342422221681 0.2521
0.470592746324068 0.2329
0.459543196780275 0.2326
0.483205298137279 0.2377
0.564231717998982 0.2793
0.43744411657586 0.222
0.49340412353459 0.2421
0.470253164397553 0.228
0.498518957517858 0.2486
0.478733159818668 0.2411
0.504398631428978 0.2486
0.456672948202571 0.2277
0.542449870107946 0.2697
0.501523168961049 0.2471
0.467036365829459 0.234
0.538470806533098 0.2665
0.451036231612418 0.2172
0.589623221454333 0.2957
0.475094584682089 0.2413
0.563510204115018 0.2816
0.499461837374868 0.253
0.519154030884104 0.2581
0.476995895171473 0.2379
0.53239280498726 0.2625
0.461924181790252 0.2328
0.493788629373023 0.2462
0.493960839429565 0.2435
0.520642211009048 0.2628
0.512817843300336 0.2565
0.418012905538101 0.2101
0.511881563013532 0.252
0.530089227193154 0.2615
0.562835380945798 0.279
0.532648909149415 0.266
0.496813870112649 0.2506
0.499500789700508 0.2484
0.513114292140511 0.2546
0.49777744102114 0.247
0.502935001915495 0.2517
0.478059885700624 0.2454
0.518374276213851 0.2625
0.525024005501234 0.2619
0.515469864633372 0.2543
0.544743957384667 0.2718
0.466260903593512 0.2349
0.537931692234308 0.2597
0.431048954415306 0.2098
0.533154345952858 0.2683
0.497077969628278 0.2431
0.536918536471481 0.264
0.499955391938474 0.2487
0.424852592492192 0.2042
0.492490858159405 0.2457
0.521685504637904 0.259
0.479861894833516 0.236
0.492878619267838 0.2429
0.524345769121102 0.2643
0.503559729196455 0.2531
0.462916927363229 0.2279
0.515181069868319 0.255
0.437673926927815 0.2167
0.513491555726625 0.2573
0.52043083182879 0.2583
0.53947640161003 0.2681
0.507090104542469 0.2519
0.48690726022478 0.2409
0.451833285422935 0.2248
0.491714056911893 0.2459
0.506749701208591 0.253
0.522823381653985 0.2603
0.450977921050246 0.2223
0.488699921536485 0.2465
0.470270413870443 0.2299
0.53298364813484 0.2718
0.480358139436023 0.243
0.526998272021918 0.2631
0.473421347916342 0.2305
0.512999747515093 0.2596
0.467391638107031 0.2295
0.409726930527996 0.2003
0.503905644476679 0.2491
0.53614008809974 0.272
0.488461864057009 0.2423
0.484363999586623 0.2421
0.528075810031944 0.2644
0.611378624535636 0.3038
0.507962957712706 0.2528
0.514417791213177 0.2555
0.600960694058551 0.3007
0.549422572658915 0.2767
0.445484831436559 0.2225
0.517419150403611 0.2503
0.569119505650636 0.2833
0.4744724133751 0.2347
0.466228277609166 0.228
0.500498340187957 0.244
0.463942762350541 0.2307
0.45361570688207 0.2277
0.450251383329128 0.2202
0.53208987615054 0.2712
0.551021499365359 0.2734
0.540641613236747 0.2656
0.496918375437663 0.2502
0.469401204782412 0.2324
0.447359789359635 0.2235
0.463831147606179 0.2242
0.48200049649273 0.2397
0.490219992215819 0.2434
0.511019238887433 0.2583
0.512799116338763 0.261
0.521614494226925 0.2621
0.509002515000204 0.2532
0.471093305625735 0.2373
0.489698256273123 0.2453
0.456202951731276 0.2308
0.507011550407387 0.2501
0.529029453595305 0.2584
0.501026158527583 0.2436
0.558266448613671 0.2726
0.485852558481678 0.2473
0.52017369889397 0.2552
0.481107810628719 0.2398
0.546582686187531 0.2703
0.503931262792775 0.2523
0.49628745469948 0.2464
0.501617650131994 0.257
0.541272024729219 0.2715
0.490803119279366 0.2414
0.442394239278919 0.2244
0.532997249653285 0.2665
0.611544089501703 0.3012
0.440870974566346 0.2179
0.426976344194551 0.2013
0.420945416966417 0.2115
0.484889089754958 0.2437
0.519495315136239 0.256
0.517218767094003 0.259
0.54808703967804 0.2746
0.502310437894498 0.2478
0.460928601997477 0.2343
0.502380412369614 0.247
0.533423135822859 0.2692
0.466663588484051 0.2345
0.460305105640915 0.2312
0.531814699403932 0.261
0.50823826147896 0.2567
0.504193296747686 0.2541
0.46554092863647 0.2313
0.520598825720118 0.259
0.516514327321984 0.2591
0.463990297066366 0.2316
0.511357196942364 0.2493
0.403969624628924 0.1971
0.45995580886397 0.2261
0.485253567340971 0.2432
0.536132113644746 0.2649
0.502252060953538 0.2522
0.49534978061066 0.2436
0.553945311802137 0.2776
0.546043899188736 0.272
0.502599166584352 0.2516
0.538511301457517 0.2715
0.472324439658636 0.2367
0.490149654179509 0.2377
0.473782976825973 0.238
0.485510946826557 0.2415
0.45993287088973 0.2296
0.505786195984612 0.2525
0.500848741209958 0.248
0.491138393657032 0.2479
0.528908790270216 0.2644
0.516683962876264 0.2508
0.492857421539046 0.2481
0.438954966098862 0.2156
0.482482944062884 0.2436
0.490040965302557 0.2351
0.423088979860689 0.209
0.489039024929376 0.2465
0.439586240255098 0.2184
0.535442944613111 0.2677
0.583467710244457 0.2887
0.45519508612554 0.2266
0.475249239564083 0.2357
0.502350700738264 0.2518
0.502908861577817 0.2469
0.468923268412939 0.2401
0.550318168101358 0.2756
0.513472614376332 0.2536
0.434972995275181 0.2158
0.485947949906892 0.2418
0.567913857370699 0.2859
0.544997296336908 0.2726
0.515698682305346 0.2521
0.473392614299575 0.2357
0.53296336316818 0.2479
0.519011468126858 0.2579
0.532847833376667 0.2674
0.555404449395825 0.2735
0.533121877413345 0.2642
0.421533553875461 0.2044
0.485615757600527 0.2506
0.55176409002702 0.2762
0.479277702884607 0.2424
0.460399240334328 0.2319
0.530104144602133 0.2661
0.547013643987588 0.2812
0.472049749786086 0.229
0.510621815669736 0.2325
0.477158103859319 0.2402
0.420230045200225 0.2062
0.495174085029694 0.2378
0.491987488942728 0.2506
0.499676597488251 0.2515
0.512479023350593 0.2584
0.507348241073973 0.2544
0.510614094015714 0.2563
0.488522139728861 0.2415
0.518578206029136 0.2584
0.505621491242404 0.2499
0.501817311650893 0.2516
0.483765910152371 0.2407
0.488232106779295 0.2447
0.51502115469765 0.2605
0.526958750683246 0.2627
0.514268751717641 0.2583
0.457312163697401 0.2255
0.527464510835779 0.2625
0.52694951237617 0.2655
0.523781670634039 0.2617
0.462739733652859 0.2314
0.510426908394264 0.258
0.459872963071554 0.2329
0.498378899881541 0.2471
0.52615096176645 0.2632
0.549458729474195 0.2769
0.460884937109845 0.2286
0.52434646360817 0.2589
0.503509831382766 0.2526
0.550641251798979 0.2744
0.458601176304764 0.2292
0.469452583620726 0.2331
0.477268372269121 0.2403
0.518379244146742 0.2594
0.470029222542014 0.2343
0.535088203416368 0.2685
0.515385238009409 0.2579
0.518308250137961 0.263
0.514482749867312 0.2554
0.51300844306018 0.2523
0.45404245427302 0.2298
0.461668400556919 0.2354
0.523949749757837 0.2627
0.475627932082531 0.2373
0.506105716446629 0.253
0.507518071845974 0.255
0.620284694635428 0.311
0.512312859774645 0.2575
0.52595489183699 0.2619
0.515252048382098 0.2605
0.459174582924066 0.2309
0.489590977876953 0.2396
0.544456263486466 0.2731
0.544281861158156 0.2637
0.543855938263818 0.2676
0.513136738848615 0.2566
0.488406638083277 0.2309
0.507395077884136 0.2547
0.446695928257423 0.2266
0.469548420265149 0.2333
0.513741204996786 0.2522
0.451151103985433 0.2227
0.528220839815773 0.2662
0.477501809216074 0.2352
0.530734115132736 0.2563
0.524828818354703 0.2633
0.501803647030551 0.2468
0.477022903852598 0.2342
0.471020406666615 0.2311
0.499075774880716 0.2496
0.489726058479398 0.2418
0.528504405823041 0.2623
0.502004987953537 0.2467
0.549984559949417 0.2791
0.45579521620002 0.2238
0.484508736256861 0.2393
0.450602540271942 0.2261
0.571565615973314 0.2856
0.471698622380568 0.2367
0.526404293296037 0.2578
0.436466370356921 0.2154
0.446193732624406 0.212
0.507147121754204 0.2545
0.513030707300901 0.2544
0.527880211086284 0.2617
0.516787341851435 0.2629
0.44628968951302 0.2221
0.445087718390515 0.2204
0.483732940182538 0.2393
0.50255040896715 0.2484
0.490906708622578 0.2501
0.438835354128633 0.2215
0.586891067851402 0.2958
0.531306301208948 0.2649
0.500608862328346 0.2482
0.50024318425347 0.2511
0.569582276558302 0.2836
0.453406328681724 0.2243
0.476268811515144 0.2349
0.53630462737311 0.2692
0.421648306442778 0.2096
0.454971142646096 0.2264
0.468848621277422 0.23
0.518427888335315 0.261
0.544255233831895 0.2715
0.58111538818059 0.2891
0.455751579911014 0.2274
0.480428933025341 0.2347
0.502788572091462 0.2551
0.581297921218084 0.2934
0.528084744195875 0.2609
0.529106305284636 0.2623
0.439651363949138 0.2197
0.504321593192861 0.2514
0.411051246188208 0.2028
0.50143348078932 0.2548
0.465916301748037 0.2375
0.468894855927474 0.238
0.516226263263281 0.2649
0.476944583261277 0.2328
0.499993460363961 0.2482
0.538727418180326 0.2668
0.527932388813884 0.2629
0.450067298145436 0.2241
0.522649095575204 0.255
0.474427987842285 0.2353
0.524536545577895 0.2593
0.523231159449121 0.2618
0.551724857974199 0.2726
0.445759008072346 0.2194
0.501204402272822 0.2495
0.474183246432813 0.2329
0.447762343671639 0.2226
0.558044985230695 0.2811
0.493755380807887 0.2439
0.556905998123016 0.2805
0.535796498713736 0.268
0.501457231267799 0.2503
0.490559175321432 0.2403
0.442331748796005 0.2205
0.479143111391117 0.2425
0.481348640815304 0.241
0.476066477480167 0.2392
0.564372059235675 0.2852
0.496473392576999 0.2463
0.467839278056293 0.2324
0.442903457913039 0.2186
0.560709390078253 0.278
0.490536752518667 0.2406
0.580155665594606 0.2909
0.514111384997272 0.2571
0.439134637366743 0.2178
0.499231952821267 0.2476
0.530350334940564 0.264
0.509379541484556 0.2528
0.498563603742029 0.244
0.500321145197531 0.2526
0.528383103232518 0.2639
0.475942226212856 0.2386
0.507903133554939 0.2501
0.507419077924663 0.2512
0.525568738308584 0.2648
0.537969779034522 0.2628
0.514975187910186 0.2563
0.519728079409816 0.2539
0.526736626014994 0.2627
0.551705227418004 0.2763
0.440650677701494 0.2192
0.57501643079494 0.2858
0.523111400702279 0.2601
0.482747101551751 0.2387
0.482370250933006 0.2354
0.497823137270545 0.2486
0.420465386837665 0.2129
0.497271735839511 0.2527
0.496613966820256 0.2452
0.477998767024129 0.239
0.535043732272043 0.2642
0.453261768232138 0.2217
0.489911140332409 0.242
0.444738409750826 0.2141
0.477824233328978 0.2319
0.473604030625597 0.2363
0.505313511785834 0.2537
0.527771992687962 0.2635
0.498015795763077 0.245
0.503380053833194 0.2559
0.589029897292124 0.2918
0.492460105755329 0.2459
0.510843965161417 0.2536
0.453807097899458 0.2258
0.464499014068354 0.228
0.534143859288957 0.2689
0.461382273366163 0.2255
0.496263289776606 0.2459
0.463147177135438 0.232
0.503328573015356 0.248
0.53550346445919 0.2668
0.48993414050843 0.2433
0.542852663024063 0.272
0.455043292219031 0.2298
0.536250713331452 0.2715
0.503287535915965 0.2518
0.447090756197386 0.2192
0.532354466150569 0.2645
0.490257142285217 0.2466
0.451858591956519 0.2267
0.46949552128562 0.2273
0.475823931374591 0.2374
0.479593815298635 0.237
0.498155364668959 0.2508
0.440297127795747 0.2191
0.501314310036567 0.2499
0.493888932499379 0.2443
0.456455405273497 0.2313
0.52703697454757 0.2625
0.478500235744818 0.2353
0.471491771975323 0.2357
0.512064532512263 0.2558
0.477896220060178 0.2389
0.490981799706837 0.2424
0.49863167667831 0.2476
0.531572834057324 0.2633
0.500568236549505 0.2472
0.45312598408307 0.2278
0.506333620266768 0.252
0.430142308153363 0.2155
0.529186428881575 0.2647
0.447767099158544 0.2189
0.484335049574193 0.2442
0.523865950523577 0.2597
0.499359917238062 0.2454
0.518226046399387 0.2589
0.471115642966067 0.2305
0.509069204254264 0.253
0.471688748801049 0.2333
0.47296212686518 0.2305
0.531551685671189 0.2635
0.53174693050336 0.2627
0.496718370786239 0.2514
0.533441909539807 0.2692
0.475343012384299 0.233
0.494835323200378 0.2453
0.511761135484968 0.2479
0.535100564794658 0.2646
0.433197421914203 0.2166
0.490603126483426 0.246
0.540757125378273 0.2736
0.476900927010006 0.239
0.48834695255117 0.2381
0.581643862693288 0.2894
0.535429902051012 0.2425
0.573304167045817 0.2867
0.524810723400297 0.2563
0.533299695274202 0.2616
0.503915196782984 0.2531
0.392339386782317 0.197
0.518053619745265 0.2586
0.464855958463628 0.2313
0.511499574892314 0.2585
0.501926108429835 0.2518
0.467262847295231 0.2407
0.454867132433245 0.2252
0.502838337118579 0.2514
0.505359499993021 0.2473
0.501158277608662 0.2478
0.525603385176197 0.2639
0.577220128326687 0.2909
0.479165214361521 0.2359
0.490554149529282 0.2421
0.500415796333134 0.249
0.478664892793512 0.241
0.43542479728877 0.2218
0.535129980108844 0.2718
0.504284035250278 0.2491
0.575320398321181 0.2856
0.541568707424031 0.271
0.575539510953928 0.2834
0.477667813974097 0.2416
0.504431952308237 0.2519
0.537901016285306 0.2706
0.534167787557828 0.2645
0.505691709175221 0.2534
0.497228446789652 0.2504
0.494423301890993 0.2477
0.526693021415368 0.2574
0.476119410061057 0.2355
0.473379438845993 0.235
0.479833754738123 0.2412
0.463202387487483 0.2301
0.472210291931968 0.2354
0.554944514460199 0.2751
0.52488089407561 0.2579
0.496018294824322 0.2493
0.450929181235342 0.2254
0.484018864969988 0.2397
0.520439709319548 0.256
0.549702037762914 0.2772
0.536330851664293 0.2668
0.476301033977562 0.2367
0.570791085385534 0.2861
0.540564103257033 0.2712
0.484348046063948 0.2418
0.528008892971057 0.2667
0.483569849696266 0.2397
0.520158210301263 0.2624
0.524249591819417 0.2601
0.519467930333856 0.2607
0.480130151285507 0.2359
0.512118705356833 0.2554
0.518734083660463 0.2568
0.472075691350727 0.2408
0.486147969671978 0.2393
0.504287717921698 0.2512
0.491766374544617 0.2443
0.529644230901205 0.2658
0.532403967601009 0.27
0.547513946220589 0.2732
0.509470763458047 0.2532
0.494210072884534 0.2445
0.49494787270333 0.2468
0.494515090614358 0.2502
0.460250943917161 0.2279
0.499755656119734 0.2494
0.579767744113646 0.2868
0.389553834221288 0.1995
0.533987190236332 0.265
0.563951157466088 0.2797
0.491013749219449 0.2425
0.473786423520659 0.2368
0.466220128043287 0.2305
0.520417474808159 0.2597
0.497487004191976 0.2482
0.467945846525101 0.2292
0.466798427726829 0.2333
0.508969553396909 0.2553
0.456893574442793 0.2241
0.458769744111134 0.2265
0.499016321553029 0.2509
0.486694819909398 0.2471
0.46158787822553 0.2294
0.598883410868795 0.2983
0.523340511463778 0.2573
0.45653665303309 0.2253
0.550419737827366 0.2757
0.456081098002029 0.2218
0.467917066110344 0.2308
0.454006436851604 0.2262
0.495318388441724 0.2455
0.512971494502935 0.255
0.546569036497514 0.269
0.510130739589792 0.2554
0.520800213984207 0.2514
0.508826795383 0.252
0.481173648123181 0.2421
0.524630984146204 0.2631
0.473358810321077 0.2349
0.470507254487983 0.2279
0.393705027428349 0.196
0.492073959295843 0.2459
0.474283226835915 0.2409
0.500213120779294 0.2503
0.536561118535981 0.2669
0.498082225819103 0.2474
0.536371650141561 0.2651
0.536855395492748 0.2649
0.50083223602183 0.2513
0.491402862900083 0.2448
0.534073046996471 0.2634
0.451853992017353 0.2235
0.474159898424445 0.2371
0.467395688425398 0.2298
0.406281003249002 0.2028
0.468513350115498 0.2309
0.566813030084946 0.2787
0.492444552264952 0.2451
0.502917678309989 0.2501
0.553486084647822 0.276
0.511056764661848 0.2545
0.508850875051999 0.2576
0.537650612553011 0.2699
0.508197274248949 0.2592
0.469065272828066 0.2328
0.472489500415744 0.2343
0.5134382218084 0.2571
0.437863402959237 0.2102
0.495201988906501 0.2451
0.50063591429786 0.2508
0.436318575307175 0.2128
0.473774219899752 0.2349
0.490732476198677 0.2445
0.516335204188402 0.2612
0.502130016702803 0.2488
0.524236367007796 0.2622
0.509577143334504 0.2513
0.496610816203113 0.2528
0.475701815479103 0.2359
0.554392707659671 0.2751
0.485522703591762 0.2437
0.509320684997647 0.2476
0.544703864709198 0.2683
0.518457938247433 0.2535
0.484788143311152 0.2426
0.472460448367729 0.2329
0.52317268417163 0.2649
0.499891719662262 0.25
0.513659269098597 0.2566
0.498729370306891 0.2396
0.421603304798941 0.2053
0.435539226915634 0.211
0.466364384949158 0.2365
0.504590175828282 0.2501
0.50243897936823 0.2498
0.424454758661862 0.2103
0.510726430446659 0.2566
0.52990067494525 0.2623
0.502713171466491 0.2522
0.540309438597319 0.266
0.505980106778657 0.2533
0.471343543342232 0.2321
0.526857590002793 0.2606
0.505699138948107 0.2513
0.516130010353135 0.2521
0.484528180446569 0.2463
0.580599101337936 0.287
0.531425981029031 0.2641
0.530883529036776 0.2677
0.513879681299459 0.2599
0.505613591188582 0.257
0.467993961568567 0.2359
0.474117866494299 0.2411
0.573098938584338 0.2884
0.543094514314377 0.2721
0.561021723293688 0.2791
0.469351548927877 0.237
0.44753741864411 0.2194
0.534103320191586 0.2687
0.44928661255023 0.2253
0.527573389659918 0.2564
0.44467865586083 0.2238
0.588269669793434 0.2927
0.501838244942692 0.2507
0.487582904163265 0.2459
0.539466920584535 0.2714
0.44470016521194 0.2217
0.468550065701565 0.2342
0.522977325914962 0.2641
0.475161614042925 0.238
0.502255029411495 0.2558
0.537113966998347 0.267
0.564611810604976 0.2831
0.495808998507378 0.2442
0.561168460411385 0.2842
0.465806002706507 0.2213
0.506731175178052 0.2567
0.512214981898334 0.2545
0.423243164112322 0.2094
0.498500264561304 0.2502
0.484013957729061 0.2399
0.534875423410716 0.2691
0.493362022481814 0.2471
0.55588080919815 0.2801
0.532966611241234 0.272
0.57129187668742 0.2835
0.542995520554467 0.2702
0.492968372930186 0.2476
0.465157941418794 0.2367
0.518373721362501 0.2587
0.53917809942137 0.2696
0.529601253434822 0.2615
0.501145380594985 0.2553
0.429145124661989 0.2085
0.483964136183461 0.2367
0.493802461923625 0.2511
0.556527940908047 0.2746
0.430711302313067 0.2163
0.468899332593275 0.2348
0.569398735198502 0.2849
0.468521002223434 0.2337
0.491922137407888 0.2353
0.519612547786548 0.2596
0.51633691679644 0.2599
0.511216778840027 0.2528
0.507754267728931 0.2545
0.460698336190997 0.2358
0.542905763255665 0.2721
0.480918914916622 0.2434
0.490115344368446 0.2442
0.428172273878833 0.2137
0.450777617021498 0.2252
0.483515690341989 0.2376
0.55527894048585 0.2816
0.551652330118995 0.2767
0.485676563296487 0.2438
0.542709325826981 0.2658
0.458015185181355 0.2217
0.563572398986713 0.2806
0.492944396116729 0.2413
0.528196491428805 0.2583
0.507476882409788 0.249
0.518166195422353 0.2589
0.522468194413402 0.2621
0.471330865042569 0.2243
0.495377917859431 0.2385
0.425829415608354 0.2109
0.464247704501364 0.233
0.470066957417388 0.2338
0.481510619232471 0.2378
0.509100564041336 0.2558
0.547258465802838 0.2699
0.499448446937693 0.2513
0.468655428721096 0.2357
0.580201642475602 0.2933
0.491136778282363 0.2421
0.489884686477181 0.2494
0.540585648346796 0.2676
0.577017041772243 0.2921
0.444978164267964 0.2186
0.469169122226284 0.2303
0.517840953413491 0.2595
0.522177277471281 0.2541
0.505250715872703 0.2503
0.556181257069736 0.2766
0.564668264010643 0.2837
0.5229170835009 0.2614
0.52513887717176 0.2538
0.550529682623854 0.2804
0.476456349022357 0.2332
0.43458963669603 0.2078
0.472614505219532 0.2352
0.520892461184823 0.2566
0.499701974995678 0.2507
0.528532571622057 0.2743
0.47557475055244 0.2369
0.467639737457727 0.2368
0.435293432407667 0.2209
0.483786287636736 0.2365
0.480525572332547 0.2365
0.534482275838025 0.2674
0.49375318384456 0.246
0.507823816217803 0.2485
0.489207782518322 0.2447
0.547632382124157 0.2771
0.501707906802163 0.2465
0.449771062928268 0.2219
0.505159743375941 0.2519
0.497227453323905 0.241
0.475501817667297 0.228
0.531737229872618 0.2651
0.49014532889146 0.2453
0.450832433701094 0.2226
0.46083170768219 0.2302
0.430540163181252 0.2107
0.536794982503671 0.2608
0.469907236615218 0.2343
0.502714820116215 0.2521
0.478952516414622 0.2418
0.542771292011632 0.2663
0.485348619897949 0.2361
0.455037125444148 0.224
0.481691347412983 0.2377
0.488122670918426 0.2407
0.54131069060409 0.2683
0.48566903680114 0.2434
0.523402461114274 0.2626
0.540151795196944 0.2692
0.49176781790307 0.2471
0.467785275867373 0.2326
0.497422955974042 0.2452
0.549092665846613 0.2725
0.468472695570946 0.2366
0.519629429603116 0.2565
0.473440245024328 0.2351
0.509176470150948 0.2513
0.590667695193846 0.2948
0.44192277165488 0.2245
0.536105737147029 0.2696
0.530650638933373 0.2691
0.478150499711494 0.2296
0.49806795533211 0.2447
0.473571379020765 0.2321
0.452021435211807 0.2233
0.489204525196099 0.245
0.542924898753274 0.2717
0.504502749901953 0.2581
0.513024410343406 0.2557
0.446374174879507 0.2204
0.479336025100647 0.2423
0.516838991284141 0.2498
0.466301328884894 0.2386
0.473012961004314 0.2385
0.495351767927275 0.2505
0.439467035305328 0.2214
0.536303205371446 0.268
0.472876320408448 0.2391
0.463404239484215 0.2342
0.522689072146408 0.2609
0.516035512702529 0.2668
0.483266356218437 0.2409
0.549999641022535 0.2761
0.470887187440373 0.2316
0.483874026145854 0.2409
0.460240020168755 0.2278
0.471246434707952 0.2368
0.479765062232836 0.2376
0.477782609905376 0.2354
0.470072783944018 0.2302
0.524526056038358 0.261
0.537179784376098 0.271
0.509722390122479 0.2485
0.438929730511769 0.2222
0.540873625612015 0.2719
0.548735797934262 0.2734
0.516454897753903 0.2554
0.496123991198997 0.2489
0.526273329210448 0.26
0.537713305739499 0.2678
0.49961447731171 0.2469
0.4632490985464 0.2268
0.511223938861509 0.2526
0.481846902220545 0.2374
0.403340581725571 0.1983
0.477862302770742 0.2349
0.534897865334676 0.2644
0.558677901478673 0.2783
0.482841604884913 0.2453
0.485425617525104 0.2379
0.503563695595182 0.2498
0.562105081499832 0.2806
0.477113370671434 0.2346
0.560535749047611 0.2833
0.48620669868932 0.2402
0.510087488272904 0.2531
0.498727225272873 0.2467
0.502240790854075 0.2484
0.462539588688545 0.2316
0.467565022723875 0.2283
0.551181498849641 0.2719
0.440213410190131 0.2218
0.505062011806765 0.2527
0.554802384066746 0.2766
0.450561124995288 0.2212
0.483861719061963 0.2404
0.479636175451763 0.2421
0.497791943461086 0.2536
0.507905541701897 0.2502
0.495944294015789 0.2454
0.500726495474317 0.2473
0.505904955335387 0.251
0.510616812281352 0.2569
0.456240923618756 0.2267
0.548257405097558 0.2716
0.445242481399299 0.2203
0.521735145875495 0.2605
0.553125114608507 0.2799
0.543876797187336 0.272
0.521420621858438 0.2658
0.532608915451715 0.2612
0.425799928055037 0.2108
0.575212924338836 0.2904
0.536931504636715 0.2657
0.482552381410212 0.2362
0.433671212031541 0.2207
0.507167317290553 0.2496
0.495532439384236 0.2439
0.525893210137884 0.2617
0.57263523868141 0.2836
0.448258186521155 0.2224
0.501374259188463 0.2525
0.51927315006394 0.2624
0.493311284520992 0.2446
0.53329367081266 0.2633
0.514504302728075 0.2562
0.493229801359473 0.2503
0.540605806555398 0.2679
0.462897617487784 0.2276
0.515708438130327 0.2584
0.490616865326094 0.2454
0.463155703689651 0.2298
0.505077531894688 0.2572
0.510508672379108 0.2541
0.478924223442719 0.2323
0.485751436157455 0.2402
0.477801401133095 0.2403
0.552947710375338 0.2788
0.464015268273896 0.2304
0.442051251547804 0.2197
0.446974676544981 0.2231
0.493193673207085 0.2451
0.516542462247687 0.2591
0.54023747354525 0.2679
0.484044193678396 0.2444
0.488739962373617 0.2485
0.524581246852722 0.2639
0.544873791727942 0.2738
0.504481627572625 0.2494
0.460488648130503 0.2258
0.520910533714728 0.2569
0.496547164762958 0.2512
0.550720170484729 0.2788
0.490202540221432 0.2394
0.492698014611653 0.2495
0.471096717532466 0.2366
0.552387364216166 0.2721
0.467584078374438 0.2342
0.475363704890125 0.2395
0.512553372921269 0.257
0.458416745678181 0.2339
0.51871863324839 0.2572
0.529816276225931 0.2646
0.459876301585051 0.2278
0.546938684322651 0.2704
0.45695108527685 0.2298
0.500096484692701 0.2464
0.460421268956504 0.224
0.500212741317999 0.253
0.50259431994222 0.25
0.482374839122346 0.2422
0.554388392756407 0.2753
0.463049868213075 0.2316
0.517966648534552 0.2597
0.43782077937408 0.2177
0.476442708132276 0.2367
0.581608310954474 0.2912
0.508475248249134 0.2473
0.465924283020561 0.2329
0.462891811834323 0.234
0.540346539537552 0.2705
0.539390508625419 0.2671
0.480974571016838 0.2406
0.505850928942762 0.2548
0.479268350442052 0.2454
0.469443864579434 0.235
0.456805525200061 0.2225
0.40563826810851 0.2038
0.447850801950873 0.2244
0.533220178196176 0.2712
0.493623079394917 0.2459
0.451117886833428 0.2291
0.487888680332231 0.2459
0.545623621718825 0.2719
0.465866287158033 0.2356
0.514555394191693 0.2526
0.472399833796412 0.2317
0.48433091899317 0.2351
0.555543506504477 0.2811
0.477989225366726 0.239
0.455177758243549 0.2233
0.550785910239151 0.2747
0.493310514378198 0.2485
0.471039269916079 0.2327
0.501232316661532 0.2535
0.481870548569189 0.2383
0.476219649464853 0.2432
0.52550839467651 0.2608
0.488298680173765 0.2441
0.450163779577496 0.2201
0.461225467227074 0.23
0.50465927210673 0.2478
0.539260511298722 0.2738
0.511524113845712 0.2584
0.385901981837871 0.1887
0.499221913936333 0.2499
0.488054642887721 0.2532
0.535791311627631 0.267
0.453936768723215 0.2233
0.506813317856048 0.2567
0.497809222091937 0.2551
0.427727293544533 0.2135
0.469362451545017 0.2311
0.496449328682905 0.2465
0.441984866694432 0.2211
0.468016215451856 0.2345
0.51271181337324 0.2541
0.543168074943128 0.2736
0.568573158371264 0.2845
0.505931986709369 0.2539
0.502212686563882 0.2499
0.467440975823058 0.2324
0.522210898732788 0.2671
0.466626353599038 0.2369
0.535379140074647 0.2625
0.456943893207255 0.223
0.569838847640621 0.2868
0.502317177440517 0.2522
0.539232754264562 0.2722
0.443274858271756 0.2257
0.505282377529062 0.2475
0.491448360885185 0.2461
0.488779840352441 0.2477
0.533439979123069 0.2626
0.53321669206114 0.2635
0.520638684049446 0.2577
0.434249591137051 0.2116
0.491618145847747 0.2434
0.459375357973283 0.2264
0.548234345106681 0.2742
0.486246050237859 0.2451
0.506539702078805 0.2476
0.420324963454638 0.2089
0.517108034460704 0.2582
0.535403143775642 0.2719
0.49425363872245 0.2487
0.49145227254888 0.2541
0.512919226679518 0.2513
0.479826965791379 0.244
0.513707649666255 0.2546
0.52521735286793 0.2563
0.509313281777711 0.252
0.533339703524081 0.2637
0.474071959503912 0.2367
0.484689209067482 0.2389
0.527747180446397 0.2585
0.498332206818143 0.2485
0.453873296922594 0.2307
0.547579453748793 0.2715
0.445658384634653 0.2219
0.503882083668317 0.2511
0.453451044690709 0.2217
0.43986892036054 0.2137
0.429860487858582 0.217
0.524343642388998 0.2569
0.48725186926993 0.2428
0.572716126923296 0.2889
0.489742357717757 0.2468
0.531601094477518 0.2623
0.525902346618749 0.2616
0.49766718878837 0.2488
0.507697973577185 0.2536
0.524489058921467 0.263
0.455483960581993 0.2287
0.466735142106909 0.2312
0.575777323576449 0.2859
0.486974601995602 0.2356
0.496247842162516 0.2483
0.526062375865416 0.2671
0.533548274208636 0.2646
0.573508088261705 0.2854
0.488040343109079 0.2435
0.590618416680198 0.2929
0.516814008263766 0.2546
0.531026429732896 0.2652
0.471472287957314 0.2343
0.454093803633405 0.2266
0.498859098630636 0.2511
0.496860191559238 0.2496
0.510486418543501 0.2523
0.47564450435404 0.2353
0.571685930153074 0.2872
0.457442251297312 0.2222
0.586484910053226 0.2938
0.472839338367281 0.2355
0.459017808809456 0.2274
0.476534433595631 0.242
0.498536663412436 0.2483
0.532806381483863 0.2735
0.514523154577238 0.2573
0.483394548130929 0.2397
0.501041352900517 0.2517
0.489909619262019 0.2458
0.501199433885845 0.2498
0.478675618506724 0.2321
0.525886452860778 0.261
0.548054706542847 0.2721
0.511524463116666 0.2512
0.52934386908458 0.2648
0.512415488172202 0.2547
0.531539035884607 0.2614
0.522126420873073 0.258
0.550500599665403 0.2812
0.53017255169965 0.2636
0.564544608430066 0.2794
0.487440211006406 0.2436
0.483874528914377 0.2451
0.550994865866463 0.2767
0.527082327107752 0.2625
0.486751281739046 0.2439
0.49650963885196 0.2533
0.552924704990314 0.2758
0.529134078464587 0.2659
0.487108876718058 0.2439
0.483495513171634 0.2416
0.456535934761757 0.2349
0.548313452836298 0.2549
0.498484275673833 0.2425
0.538518056577937 0.266
0.531841638327617 0.2617
0.491443260075375 0.2437
0.472964279525524 0.238
0.455135007422905 0.2231
0.50767655757188 0.2497
0.503308198568207 0.2542
0.498627197993197 0.2496
0.48881929059378 0.2431
0.492930550711566 0.2491
0.509585968555405 0.2552
0.476550817469254 0.2352
0.525205197510462 0.2624
0.463521672989591 0.2306
0.564828327962659 0.2766
0.462508430187483 0.2277
0.499911455689795 0.2501
0.433146932089735 0.2121
0.489542315842375 0.2447
0.539068622718761 0.266
0.433710990440559 0.2115
0.510346019741976 0.2572
0.482715110403019 0.2408
0.437791057249956 0.216
0.555947076376747 0.2739
0.484703738150703 0.2445
0.484944605783465 0.2362
0.432571846650621 0.2212
0.500556433511372 0.2507
0.462553084224375 0.2322
0.564146220845807 0.2775
0.525708046021269 0.2622
0.481768602832199 0.2384
0.534017333426888 0.2649
0.515149614399611 0.2589
0.460584774127228 0.2317
0.457371488863626 0.2267
0.432598562521079 0.209
0.51277796997685 0.2572
0.524710187701657 0.2591
0.580212477759364 0.2898
0.486986208265188 0.243
0.498973303116204 0.246
0.501285567430243 0.2507
0.526148055842187 0.259
0.514658330914213 0.2268
0.498368857412756 0.2447
0.547305422855045 0.2704
0.53167440837523 0.2685
0.386563914569788 0.1911
0.545532918476408 0.2759
0.501957414287733 0.2509
0.485115723520855 0.2407
0.49968330840622 0.2443
0.477051113219133 0.2351
0.44914755138164 0.2221
0.532982897311194 0.2629
0.53036952236229 0.2624
0.511153756379216 0.2564
0.519259501931171 0.2576
0.531983212636407 0.2664
0.502932974266847 0.2487
0.476199739325438 0.2277
0.534432888008475 0.2668
0.491411280533376 0.2458
0.482611534033 0.238
0.507090297775334 0.2545
0.436595984413421 0.2203
0.548531798867612 0.2717
0.530334331487508 0.2596
0.453036348228875 0.2262
0.498337981920585 0.2494
0.540667128977474 0.2718
0.515665701730941 0.2531
0.470057855996635 0.2338
0.489830760169542 0.2443
0.439737682501778 0.2136
0.485791160564615 0.244
0.497231668239532 0.2469
0.507864178669196 0.258
0.447823164925915 0.2241
0.488546495050767 0.2407
0.494505899355599 0.25
0.469931418769603 0.2342
0.48240139656739 0.2363
0.535029388415582 0.2606
0.561583147193901 0.2841
0.491711684577 0.2473
0.5069442131681 0.2516
0.473491569971018 0.2377
0.42115388324704 0.2098
0.577896121265317 0.2854
0.532677591903806 0.2594
0.465217711961364 0.2261
0.531853653940244 0.2659
0.532006666729974 0.2651
0.492179427265755 0.2373
0.570704650156086 0.2874
0.575176911668854 0.2853
0.554256571020735 0.278
0.430674258933667 0.2164
0.542551336974217 0.2672
0.528346664347609 0.2677
0.492821543829144 0.2416
0.497512416001928 0.2518
0.496763057148563 0.2457
0.483767519840771 0.2429
0.552986968348991 0.2744
0.486445784290748 0.2411
0.474771745985935 0.2348
0.478186026234057 0.2428
0.463969420459605 0.2363
0.480963778647181 0.2367
0.458681209641304 0.2286
0.421696134558469 0.2098
0.418517833468529 0.2046
0.491169762479042 0.242
0.569329947043774 0.2855
0.523257874031445 0.2525
0.543591787740994 0.276
0.46550280657492 0.2361
0.57254321430822 0.2787
0.508654641378745 0.2565
0.510194690119428 0.2538
0.468181463451101 0.2309
0.511978909046239 0.2546
0.478923089934376 0.2385
0.534721220456953 0.2711
0.496413005354204 0.2519
0.463836027571455 0.2258
0.551205529256114 0.2703
0.441179683099611 0.2238
0.569307668633168 0.2785
0.48202518081621 0.2363
0.530109860801433 0.2612
0.580055097995003 0.2878
0.46548803596412 0.2338
0.466996467669714 0.2301
0.440599480291795 0.2226
0.528468884055799 0.2625
0.549156197706786 0.2757
0.4999679657241 0.2485
0.546403480979071 0.2763
0.449565203571445 0.2242
0.444041177821407 0.2186
0.437867172638741 0.2215
0.534041174743642 0.2691
0.534171834290996 0.2703
0.453146230259577 0.2223
0.469315807436675 0.2393
0.503094729458014 0.2519
0.458780413481731 0.227
0.507060353507311 0.2501
0.497906008613845 0.2432
0.594383410422059 0.2998
0.503518740445708 0.2461
0.449027917095843 0.2247
0.489734116382494 0.2403
0.511020569816093 0.2584
0.448508104865753 0.2301
0.500243462328847 0.2473
0.468499864801471 0.2318
0.442190611747963 0.2156
0.511165369015876 0.2567
0.545705729965646 0.2735
0.444250765465971 0.2228
0.622839632194001 0.3104
0.534524724002791 0.2641
0.469744470898885 0.2308
0.470491296490783 0.2341
0.447201086095472 0.229
0.546516233157264 0.2735
0.455849085823935 0.2167
0.557362029917744 0.2744
0.491359214749914 0.245
0.482651610551696 0.2395
0.476008656266438 0.2369
0.480364755095038 0.2355
0.546175802234478 0.2759
0.589072230983282 0.2926
0.452624247815713 0.2287
0.469473972866947 0.2355
0.471255425453408 0.2409
0.491944443401165 0.2387
0.493163263661565 0.2378
0.486771842871163 0.2454
0.487890313762057 0.2456
0.479432302516677 0.2337
0.488635927461109 0.2421
0.541721567137337 0.2681
0.453427219250085 0.2237
0.491010982057094 0.2423
0.481623843982989 0.2383
0.47767292545968 0.2398
0.494804300402687 0.2463
0.506590767656129 0.2541
0.492902959759742 0.2437
0.454103733913147 0.2296
0.461388831693514 0.2305
0.468249263224605 0.2371
0.443573665582805 0.2227
0.578738200692305 0.2873
0.491889042477352 0.2455
0.508205705179141 0.2552
0.547576613584742 0.276
0.49725489797097 0.2481
0.523137423266406 0.2558
0.499954815364913 0.2482
0.457610169333789 0.2325
0.479104566952664 0.2412
0.501794384942868 0.2515
0.510202674060182 0.2542
0.493460773851087 0.2458
0.506291476154823 0.2555
0.548400435770738 0.2713
0.48001075583924 0.2369
0.536841287987648 0.2673
0.463141269582798 0.2287
0.452235232037617 0.2297
0.544854027811435 0.2715
0.435724054950811 0.2165
0.483975511511792 0.2365
0.513176087396654 0.2542
0.496351999478786 0.2443
0.490429059674047 0.2518
0.506142496288485 0.2486
0.456938439086024 0.2297
0.449549371632692 0.2163
0.545965337255959 0.2697
0.490403573151349 0.2429
0.56161284815031 0.2828
0.555497555984191 0.2785
0.449534738286516 0.2269
0.5040583531048 0.2518
0.510317897997007 0.2564
0.488010469069502 0.2384
0.548729922994077 0.274
0.532858090279482 0.2634
0.535724778424084 0.2733
0.494314670670949 0.2425
0.534897010536206 0.2639
0.485724176707556 0.2415
0.580338140333503 0.2921
0.524963903678815 0.2626
0.575140030730732 0.2884
0.473119599759516 0.233
0.479001139797425 0.2387
0.537348835088872 0.2708
0.551051308288129 0.2725
0.491918447087883 0.244
0.545842910224106 0.277
0.463219962212242 0.2263
0.479233775064315 0.2444
0.45232581698001 0.2229
0.522804566251652 0.2586
0.449041808174524 0.2227
0.506378153867128 0.2463
0.46275236098121 0.2292
0.507102268246433 0.2557
0.497455866068961 0.246
0.475178767639027 0.2374
0.488110993800519 0.2395
0.496712902523844 0.2447
0.568666770619235 0.2815
0.495053809264604 0.2459
0.495999519324073 0.246
0.573796888733334 0.2879
0.520726248985109 0.2554
0.503485535020388 0.2544
0.568913301517721 0.2797
0.533810956068916 0.2671
0.514805142365732 0.252
0.553102314785537 0.2752
0.523477376094536 0.2608
0.571638458225061 0.2826
0.57370018700139 0.2874
0.505289712797167 0.2494
0.511691703718057 0.2584
0.454190507732139 0.228
0.532647874526503 0.2643
0.513695531693539 0.2574
0.499705091335625 0.2468
0.51720372975745 0.253
0.504492480220122 0.25
0.441825460594245 0.2162
0.504219606007637 0.2493
0.474435862998793 0.2325
0.529426253509217 0.2635
0.487840613129098 0.2397
0.489139027042744 0.2444
0.529776993902112 0.2683
0.438699961890829 0.2194
0.493479913036528 0.2437
0.491603525046522 0.241
0.462973574418917 0.226
0.479805466615005 0.2381
0.567163557568892 0.2869
0.504001237321653 0.2462
0.465336078110894 0.2236
0.511296000377302 0.2516
0.474815525734807 0.2329
0.520653640258471 0.2617
0.45244523556709 0.2311
0.471040018112557 0.2382
0.462073622067132 0.2311
0.539863698703371 0.2667
0.457288816385392 0.2238
0.551247413953035 0.2765
0.508143012599279 0.2549
0.497089072669835 0.2434
0.468988474799094 0.2292
0.451745087433819 0.2304
0.560751410989054 0.2794
0.551842387757771 0.278
0.552850655845642 0.2754
0.470764224668927 0.2373
0.458974526800438 0.2189
0.528306511119798 0.2642
0.513768173043685 0.2593
0.566776276754695 0.2826
0.499859858969577 0.246
0.523243276450582 0.2623
0.454270811208144 0.2223
0.479654845435404 0.2388
0.418512890970143 0.2102
0.487430767425124 0.2402
0.481512896338703 0.2411
0.555200123590753 0.2778
0.532307274554886 0.2666
0.567692357738642 0.2884
0.510566244095078 0.2517
0.493965730865842 0.2464
0.489659918345028 0.2439
0.526263153846763 0.2603
0.5235628324263 0.2635
0.497864047695991 0.2482
0.476582022335644 0.2365
0.558100689574952 0.2782
0.54893335409768 0.2711
0.488726502603073 0.2441
0.485168287425981 0.2441
0.515916628848494 0.2601
0.535691528969524 0.2695
0.478348733186316 0.2412
0.482565267593832 0.2446
0.468073582040927 0.2352
0.530726454616344 0.2645
0.476030674341729 0.2322
0.550626779630003 0.2751
0.546849815774018 0.2709
0.535737565549694 0.2675
0.470667538085638 0.2347
0.464338428960271 0.2294
0.520489795028255 0.26
0.467734093884002 0.2338
0.470762369234231 0.232
0.485795295927041 0.2401
0.460608012805513 0.2358
0.531744516084495 0.261
0.517016556728979 0.2567
0.473399119843161 0.2409
0.476329338186546 0.2411
0.495548919819192 0.2479
0.427217557413927 0.2067
0.499611910374198 0.2471
0.428244998647164 0.2138
0.496764850256081 0.2536
0.549269885020231 0.2764
0.509261153697613 0.252
0.503695475984513 0.2504
0.475803611930974 0.2342
0.465469801273534 0.238
0.456978667566029 0.2299
0.551618911590549 0.2782
0.565942400819822 0.2819
0.556078139360381 0.2789
0.521677910924361 0.256
0.484645804607338 0.2459
0.476396460516409 0.2362
0.486642434566173 0.2463
0.502759614121456 0.2519
0.531952753536892 0.2655
0.528720900646534 0.2616
0.545801493680769 0.2742
0.497160328043069 0.2485
0.565717390110593 0.2835
0.513975520561141 0.2506
0.442355192553426 0.2192
0.534285460957313 0.2664
0.57595852202064 0.285
0.497279841557027 0.2473
0.529702522666525 0.2683
0.5171282615152 0.2559
0.483357011494454 0.2409
0.496684230831282 0.2511
0.476350473745947 0.2317
0.467298781645631 0.2345
0.481067349085452 0.2326
0.463033820225951 0.2344
0.497902668389889 0.2439
0.429703101763973 0.2087
0.53732065148859 0.2682
0.488929290396381 0.246
0.556253789064273 0.2762
0.500528587696685 0.2458
0.526562474058612 0.2612
0.526413438354838 0.2575
0.471883484841388 0.2307
0.479157613252203 0.242
0.544182316517785 0.2719
0.461700056821138 0.2305
0.481664378799096 0.2419
0.552418856610864 0.2797
0.513042149324149 0.2589
0.491827580893395 0.2472
0.53426451661803 0.2684
0.575050749631625 0.2866
0.48795464278187 0.2408
0.440189931593576 0.2154
0.508918648725236 0.2575
0.457913747881724 0.228
0.511270926759475 0.2512
0.486343536708015 0.2425
0.524011798044817 0.2622
0.485652218557282 0.2406
0.486927989848314 0.2428
0.584190583315277 0.2926
0.498050838620115 0.2419
0.545681503371357 0.2742
0.481595233992018 0.2385
0.599962900976008 0.2975
0.476153779892411 0.2357
0.469784556555144 0.2359
0.540714573287823 0.2677
0.520680890507735 0.2659
0.473334406331157 0.2452
0.458133592977079 0.2269
0.531214431163106 0.2637
0.577781841426437 0.2843
0.426836633434324 0.2173
0.496182062127982 0.2463
0.548023400430649 0.2714
0.462951812644134 0.2284
0.489288485464256 0.2476
0.50554101235483 0.2534
0.466973236851172 0.2277
0.539157063527015 0.2693
0.497865615203744 0.2475
0.44262802469908 0.2233
0.576447440049088 0.2802
0.457509517270975 0.2302
0.497931156137794 0.2527
0.45599241401695 0.2244
0.572544547643474 0.2803
0.446089970195009 0.2224
0.529156417362066 0.2661
0.439670821263783 0.2164
0.501132515562249 0.2494
0.482460271821003 0.2398
0.616122427069505 0.3068
0.445434795600227 0.2212
0.508433367668788 0.2551
0.56767106502457 0.2845
0.502299030975943 0.246
0.463036724507658 0.2291
0.473233659656456 0.2346
0.550108016850487 0.27
0.514904689251293 0.2582
0.524812634767309 0.2648
0.493077767216856 0.2443
0.588365894718765 0.2932
0.481606923446963 0.2376
0.514194432229691 0.2565
0.466400686365866 0.2319
0.472648454241238 0.2371
0.554121309005967 0.2786
0.49692525146398 0.2512
0.492633721333205 0.2417
0.484893543889442 0.2416
0.550981197951674 0.2731
0.483284233650735 0.2371
0.480361755566463 0.2391
0.481577782510949 0.24
0.467035569770221 0.2316
0.537421582885531 0.2622
0.517738683734871 0.2556
0.490149976408466 0.244
0.488316491140292 0.2374
0.532514582601625 0.2664
0.490677003976301 0.2427
0.505377294108392 0.2523
0.467932642736848 0.2366
0.445698073874504 0.2199
0.45125406336119 0.2272
0.555320848386916 0.2751
0.465999606044526 0.2287
0.520520332583956 0.263
0.48782231857716 0.2428
0.451371818863512 0.2228
0.448657908983053 0.218
0.526490406230191 0.2589
0.461019470268842 0.23
0.530332007431001 0.265
0.519652642201281 0.2581
0.495482090129632 0.246
0.579849031187232 0.2863
0.512999344354127 0.2565
0.496537946031409 0.2572
0.476959721054568 0.2373
0.483075028986735 0.2418
0.494654829320228 0.2434
0.500731554750632 0.2479
0.527334632403327 0.2632
0.514894918598649 0.2576
0.487381549330762 0.2451
0.555730307588074 0.276
0.416748314062979 0.2108
0.485911370066307 0.2341
0.507200155210845 0.2503
0.531672739694557 0.2603
0.523046698370589 0.2554
0.554521764958413 0.2733
0.5633606794167 0.2808
0.442324174770337 0.2192
0.509723095867387 0.2496
0.54438926132289 0.2687
0.457768829546698 0.2333
0.509887816084474 0.2541
0.419841391883906 0.2091
0.488419477024924 0.2456
0.48822160136671 0.2422
0.445411071789546 0.2306
0.520749042884617 0.2555
0.525551036313395 0.2532
0.53300109128835 0.2695
0.489677364778608 0.244
0.474791948252577 0.2379
0.477070168722446 0.2466
0.543345963188243 0.2723
0.496401564949758 0.25
0.519690914586949 0.2647
0.528041824434894 0.2661
0.439884907640727 0.2173
0.478926376479021 0.2457
0.557656910274003 0.2795
0.477451249343731 0.2356
0.48325509052838 0.2446
0.537571050343685 0.269
0.464939817161019 0.2304
0.502459939809615 0.2549
0.502281754749816 0.2505
0.569689740741954 0.2802
0.557199074354772 0.2756
0.471262743973414 0.2346
0.504638835614552 0.2555
0.506628568588674 0.257
0.512272815504544 0.2542
0.496857435288319 0.2508
0.496875365813924 0.2447
0.487964101238147 0.2366
0.539545621727454 0.2686
0.572386657986177 0.2821
0.547538563688329 0.2732
0.514730169446713 0.2553
0.52083364360963 0.2518
0.519176187876063 0.2547
0.487752274145035 0.2449
0.504029708116345 0.2507
0.504204094187678 0.2514
0.485145927849736 0.237
0.50579678493537 0.2499
0.512437122021902 0.2556
0.521722397283475 0.2542
0.557051699358566 0.2805
0.551579194716901 0.2754
0.497419806896315 0.2442
0.457864074936021 0.2258
0.490504751879381 0.2507
0.484844051394985 0.2427
0.444592278488033 0.2231
0.480073010636825 0.2443
0.486867750475432 0.2371
0.480843255749105 0.2357
0.533046821411953 0.2647
0.512133420075592 0.2522
0.513261146787539 0.2581
0.465280447357193 0.2389
0.494046506463421 0.2432
0.425283049786429 0.2122
0.574751983807068 0.2811
0.473184748423972 0.2294
0.49662034356587 0.2499
0.513542814392222 0.2543
0.522853702551003 0.2668
0.49853103310357 0.2504
0.455464828233843 0.2246
0.489336933697958 0.2458
0.524938395130875 0.2645
0.560855009723269 0.2824
0.52149309450637 0.2574
0.487218237168515 0.2453
0.484867481545614 0.2399
0.477576284195856 0.2413
0.508554440915898 0.254
0.532382970010701 0.2608
0.533270523709873 0.2637
0.465744793288617 0.2367
0.551939899922483 0.2778
0.464491126956399 0.2309
0.515272905208423 0.255
0.537228382294537 0.2642
0.561724124271825 0.278
0.436111859241224 0.2218
0.540148020346603 0.2705
0.480636074814928 0.2397
0.519535244685916 0.2663
0.543945919531762 0.2675
0.513922956935425 0.2585
0.47844126753868 0.2416
0.479305641787508 0.2371
0.555407512177733 0.277
0.569970257180688 0.2863
0.44956774950164 0.2185
0.452298990606886 0.2233
0.511951605943096 0.2596
0.518719275891049 0.2633
0.518252346857637 0.2576
0.421125647441785 0.2069
0.454823246297718 0.2287
0.511326788083 0.2567
0.488336364302146 0.2456
0.511676865346122 0.254
0.472194074233877 0.2315
0.583214069334818 0.2887
0.48536737401173 0.2444
0.511206681102367 0.2552
0.508166536578925 0.2578
0.529058136981809 0.2638
0.481105300378873 0.244
0.498323833935554 0.2506
0.43118518457492 0.216
0.504280092309535 0.2468
0.542916187945261 0.272
0.453379526085362 0.2253
0.515171958586009 0.2562
0.518343929721856 0.2585
0.509063072444623 0.2578
0.586080195285101 0.2904
0.489336165411367 0.2416
0.482115606765676 0.2372
0.494838121909309 0.2471
0.550817887937411 0.2658
0.582149079555366 0.2859
0.553990622679436 0.2819
0.485747422504888 0.2415
0.543338059517995 0.2748
0.566296942913183 0.2815
0.530313712226679 0.2595
0.48290985782843 0.2416
0.532908786948041 0.2631
0.438672799002577 0.219
0.464236612965803 0.2315
0.484384935679413 0.2397
0.447729436818797 0.2223
0.463534141479225 0.2285
0.532937208425006 0.2657
0.526425772419234 0.2587
0.474134994196236 0.2388
0.480985749215284 0.2369
0.550083914696168 0.2744
0.49889903118047 0.2473
0.470348809327431 0.2333
0.528660286504543 0.2646
0.467711435535935 0.2295
0.432349417802242 0.2188
0.579758780020842 0.2908
0.456935877171475 0.2274
0.507677203131497 0.2511
0.549708501155003 0.2744
0.486119773173739 0.2389
0.527013764574962 0.2653
0.502190795563291 0.2519
0.491484792406954 0.2452
0.535917393407988 0.2641
0.497807428507752 0.2468
0.479473238110143 0.2368
0.562911199867705 0.2847
0.466112891561868 0.2321
0.529342611397785 0.2682
0.496290730351827 0.2468
0.415253770667495 0.2038
0.476508882485893 0.2349
0.552208320013943 0.2771
0.492343282847396 0.2446
0.51440941884944 0.2593
0.489437878428772 0.2445
0.456899776034699 0.2321
0.52978412438717 0.2577
0.442152520730262 0.226
0.462339883332195 0.2291
0.556506690287586 0.2739
0.510818207051041 0.2546
0.506510280875983 0.2572
0.565475444586698 0.2858
0.510215885236726 0.2557
0.50329881121225 0.2489
0.527425089474558 0.2592
0.45639306552601 0.2251
0.515768610276322 0.2605
0.548233542810629 0.2693
0.504993671170173 0.2509
0.46709784543298 0.232
0.541668696594631 0.2776
0.517709835319186 0.2576
0.514825903912297 0.2625
0.465466626199471 0.234
0.531220132147312 0.2692
0.461470849569146 0.2317
0.485072355110458 0.2413
0.526302765008602 0.2632
0.475407845039624 0.2405
0.533683144824691 0.2636
0.453657221629224 0.2233
0.465333941413225 0.2302
0.501014665175845 0.2488
0.605850256654897 0.306
0.462485930341656 0.228
0.502903667985856 0.2568
0.428829823535966 0.2161
0.509532363372922 0.2533
0.500003120945641 0.2465
0.461217611356706 0.2264
0.461202104595622 0.2237
0.450792513468347 0.2244
0.456902648492525 0.2222
0.471595484125489 0.2321
0.484514020814311 0.2502
0.491794377191385 0.2441
0.514148772197337 0.2511
0.501921233826228 0.2523
0.487842499041736 0.2427
0.451266524596251 0.2156
0.443513097172904 0.222
0.516196994434351 0.2568
0.493658881627635 0.2492
0.518029587025216 0.2574
0.50747636452045 0.2537
0.51002202789347 0.2559
0.506785114200789 0.2515
0.453215480425135 0.2284
0.515070228139256 0.2588
0.46042476837879 0.2256
0.505534395524936 0.2494
0.445332004884178 0.2236
0.533276847000582 0.2667
0.517282099877681 0.2637
0.526079616384289 0.2608
0.501329539027583 0.2485
0.436663597497488 0.2194
0.495416428009301 0.2478
0.455099448088782 0.229
0.493373754378833 0.2454
0.425921203177731 0.207
0.497090089330652 0.2493
0.504435692585979 0.2505
0.526941954270896 0.2603
0.492539331101307 0.2486
0.489635335530176 0.2449
0.541524291916247 0.2689
0.504195448702572 0.2525
0.45994670679345 0.2267
0.513227829760484 0.2545
0.449477544477296 0.2257
0.507867613631426 0.2556
0.536914102240634 0.2718
0.522334996824858 0.2567
0.457753548341749 0.2247
0.569462025945372 0.2801
0.494505960152097 0.2455
0.482805690371799 0.2401
0.5283781740533 0.2678
0.516090667810895 0.2545
0.445356382524846 0.2283
0.553856751027025 0.2768
0.55060185561206 0.2735
0.42360261131126 0.2095
0.531386456554368 0.2662
0.542525754912938 0.2651
0.558733744296837 0.2817
0.527365825874819 0.2644
0.474807914464601 0.2338
0.465305145132082 0.2262
0.532288894082909 0.2659
0.433282721290201 0.2148
0.472504243507848 0.2345
0.556608124440713 0.2778
0.4691448424358 0.2305
0.46360745258107 0.2314
0.481320291405977 0.2361
0.453026698117073 0.2184
0.571442944494769 0.2853
0.583411763683498 0.2919
0.539045688025788 0.2717
0.472897758517852 0.2317
0.493576323599753 0.2434
0.531975447383442 0.2626
0.512928765746409 0.2543
0.468521415641229 0.2303
0.491680197670813 0.2428
0.432654175083581 0.2112
0.543041656516645 0.2684
0.489583376341996 0.2457
0.441931602088162 0.2192
0.449665926354618 0.2226
0.46979622185795 0.237
0.546823066564487 0.274
0.56895756332048 0.2841
0.528409403879528 0.2623
0.548174880508587 0.2729
0.461679396972511 0.2331
0.450158527543202 0.2193
0.444412115510308 0.2167
0.471672946835691 0.2363
0.490364980481976 0.2457
0.515601801297213 0.2593
0.532344125980757 0.2673
0.46470286911609 0.2332
0.550368662266434 0.2771
0.555431335682629 0.2789
0.489890655201609 0.2409
0.528299658478811 0.2608
0.50177934120954 0.2525
0.506038245312642 0.2558
0.457638247731178 0.2298
0.519774442189064 0.2584
0.483785901967142 0.2421
0.504864687724737 0.2572
0.582193759674396 0.2902
0.573308873746196 0.2872
0.432966764682119 0.2151
0.52243388342313 0.258
0.483999939519378 0.2411
0.503802717155857 0.247
0.516563088035982 0.2556
0.433095495615309 0.2197
0.59768494819009 0.298
0.463742135836069 0.2312
0.521886298862278 0.2591
0.513815035719616 0.255
0.470933246276699 0.2321
0.507571406096085 0.2497
0.481473876085521 0.2387
0.512443670731717 0.2571
0.534711422473122 0.2668
0.496739206588398 0.2409
0.503455828279008 0.2492
0.510157786256496 0.2517
0.539244095587694 0.2697
0.523410028766004 0.2625
0.48645906104716 0.24
0.520401674363436 0.2591
0.555085416304007 0.2783
0.529826868581164 0.2665
0.484016017860771 0.2407
0.48812530445927 0.2435
0.507551961937133 0.2538
0.547863949894805 0.2753
0.507760229392122 0.2507
0.527265944796091 0.2661
0.508086996117668 0.2556
0.545360472657716 0.2671
0.510146707231739 0.254
0.555491848316767 0.2774
0.511260484021347 0.2554
0.532630457181598 0.2665
0.527916755205844 0.264
0.45945562231677 0.2257
0.539123368397853 0.2713
0.430053028934409 0.2146
0.443254519954695 0.2208
0.509735155876069 0.2586
0.511629408256953 0.2504
0.536039133415704 0.2646
0.464416739507469 0.2273
0.476499799300348 0.2382
0.571092519629102 0.2874
0.53284041348758 0.2607
0.509084126404686 0.2547
0.552428611494065 0.2766
0.515025178002597 0.2551
0.534272594495405 0.2657
0.52994636869479 0.2639
0.468819785425171 0.2308
0.468447638679586 0.2344
0.495274685065479 0.246
0.487005881803727 0.2354
0.520398503914974 0.2641
0.526781547686303 0.268
0.469081694506048 0.2334
0.506758835447892 0.2524
0.510140997240012 0.2528
0.509692442074968 0.2511
0.507234413040242 0.2539
0.546574864529295 0.269
0.464150395561559 0.2352
0.531694749832312 0.2684
0.491409065506998 0.244
0.432965373302042 0.219
0.494456015087162 0.2423
0.59950309481489 0.2987
0.425828288424673 0.2077
0.55176258298844 0.2757
0.505911837161734 0.2527
0.465457348592193 0.2317
0.466345586818217 0.2356
0.44397208291657 0.2223
0.543540329575076 0.2722
0.494367177640154 0.246
0.592539095606441 0.295
0.494279893305705 0.2435
0.526816350941857 0.2638
0.491508489660578 0.2438
0.542563646656234 0.2714
0.515000216293006 0.2592
0.475146465958404 0.2337
0.496287206417819 0.2521
0.511664368789548 0.2527
0.523811655110723 0.2571
0.547048599592653 0.275
0.505327319654845 0.2537
0.507226661047967 0.2547
0.468463969498133 0.2294
0.469219503071388 0.2369
0.432671747233589 0.2152
0.530797394086 0.2697
0.541022339560475 0.271
0.471193925059666 0.2346
0.47689285006758 0.2408
0.497464169862859 0.2414
0.542382927370172 0.2729
0.524251595525426 0.262
0.452119213608218 0.229
0.515455576050807 0.2555
0.519060996015592 0.2578
0.543008691572228 0.2705
0.507868438996885 0.2515
0.452241039496325 0.2282
0.537218746087241 0.2634
0.578780854740439 0.2885
0.497433513008866 0.2467
0.500265646998905 0.2479
0.486155080269264 0.247
0.581223414125112 0.2921
0.498161029220097 0.2464
0.534252396306904 0.2709
0.448580693715326 0.2175
0.564339199290967 0.2796
0.549524608740598 0.2788
0.499674775509989 0.2505
0.503820383337373 0.2537
0.438688495414065 0.218
0.5093454835888 0.2521
0.575064868016976 0.2866
0.440467720313031 0.2184
0.529188553030989 0.2628
0.506615167395635 0.256
0.493360308392567 0.2452
0.455198003812284 0.2246
0.490042951524156 0.2491
0.559103577575808 0.2806
0.490037013788937 0.248
0.518010512415247 0.2511
0.514248864798942 0.2574
0.5006267767921 0.2469
0.465376084063027 0.2283
0.469891741300419 0.2362
0.48959581343771 0.2419
0.463118559639283 0.2276
0.575037688893555 0.2885
0.527473312176013 0.2595
0.531704549570091 0.2645
0.542015334318263 0.2695
0.489341356877899 0.2454
0.474808506488348 0.2329
0.47293712421424 0.2384
0.475766944093535 0.2371
0.538092302462381 0.2666
0.517523486814967 0.2574
0.528580902768359 0.2634
0.560841094676793 0.2845
0.449325512804848 0.2191
0.478051268431492 0.2338
0.523229193207671 0.2598
0.522612914775512 0.2597
0.551798686999014 0.2717
0.442231232927168 0.2216
0.436282943890009 0.2182
0.509207508639899 0.2555
0.463863138841364 0.2304
0.460570764655626 0.2261
0.440533873100862 0.2217
0.500032080622473 0.2477
0.528029121121408 0.261
0.450475075787791 0.2227
0.422038270558201 0.2109
0.481944931011022 0.2423
0.492918254298233 0.2454
0.541600538295366 0.2665
0.497536705646043 0.2508
0.55277545998121 0.2742
0.524674665813662 0.2593
0.504935800290555 0.2498
0.470926873080602 0.2321
0.486986262801506 0.2459
0.502432735720306 0.2499
0.503465248967426 0.2475
0.498439631832731 0.2506
0.522713291802924 0.2636
0.477729267016043 0.2364
0.515548534557004 0.2557
0.535265622679006 0.2686
0.538563607470492 0.2701
0.506671542781106 0.2531
0.535040614703465 0.2666
0.588015136800091 0.2983
0.533063321128092 0.2685
0.588240037699829 0.2962
0.414193400043539 0.1993
0.547007666888811 0.276
0.48738786808644 0.2439
0.493895075343128 0.2473
0.448676424979395 0.2214
0.515184250766317 0.2542
0.507087864776162 0.2533
0.528942607177667 0.258
0.477005579854264 0.2387
0.493416382568419 0.2427
0.594582620000185 0.3012
0.571983906019202 0.2835
0.43772641910857 0.2144
0.478542748229865 0.2381
0.502019195507604 0.25
0.505112593506952 0.257
0.510715351237957 0.2534
0.537333512595671 0.2664
0.558257224576396 0.2802
0.486357086160299 0.2398
0.519541796751677 0.257
0.565040149169874 0.2786
0.492883022768317 0.2442
0.453027864402168 0.2263
0.523045538713846 0.2559
0.519748046856669 0.2642
0.484263431288107 0.2406
0.467421331201562 0.2285
0.497357122914453 0.2447
0.532317938100192 0.2679
0.521839467449468 0.2594
0.490436531171592 0.2504
0.522794094821891 0.2615
0.450882118691992 0.2227
0.494641076466246 0.2478
0.526587900907436 0.262
0.552585169952864 0.2713
0.538313670840395 0.2678
0.480640253589568 0.2375
0.443433269513663 0.222
0.473209480341306 0.2335
0.542614010340262 0.2749
0.569533250061755 0.2834
0.470560178068044 0.2395
0.487927486856086 0.2407
0.514586156016596 0.2541
0.503962448457179 0.2555
0.5095327700543 0.2527
0.475992508486346 0.237
0.494889895185655 0.2443
0.464160456502175 0.235
0.496862873411638 0.2501
0.433474163675131 0.2204
0.437406443809857 0.2122
0.457876721763528 0.2251
0.524485097370991 0.2604
0.516308711389515 0.2528
0.505286939188002 0.253
0.516017156785625 0.2594
0.46606365617512 0.2326
0.472405784559173 0.2374
0.484232256580315 0.2427
0.560207971388526 0.2791
0.509112421723144 0.2547
0.546309883485407 0.2715
0.402934502857583 0.2063
0.518839702135646 0.2569
0.458712303018117 0.2246
0.540549278267103 0.2698
0.608504355692793 0.3058
0.468077229956791 0.2311
0.496396245442808 0.2502
0.485653185711732 0.2423
0.474168705587859 0.2421
0.497839622732211 0.2468
0.53977774529612 0.2687
0.496064717069874 0.2509
0.518739821342449 0.2587
0.519430801564976 0.2582
0.566905017014374 0.2891
0.45939443721281 0.2274
0.48479859432172 0.243
0.481985784420411 0.2399
0.516941984502182 0.2574
0.485507059702558 0.2408
0.564842398204859 0.2772
0.525025966747692 0.2604
0.512716829260314 0.2564
0.475972424162903 0.2396
0.463874590908165 0.2354
0.456041263390417 0.2219
0.563303339538072 0.2844
0.518354839873476 0.2541
0.392880159696958 0.1932
0.564498233046173 0.2818
0.551916684850277 0.2803
0.450565185459247 0.2278
0.526278641216392 0.261
0.539757221068129 0.2704
0.522103844905176 0.2609
0.55206370654686 0.274
0.519950123497875 0.2567
0.517834310359608 0.26
0.467366963819314 0.2326
0.528370929722049 0.2664
0.482335540098053 0.2407
0.489463795734588 0.2394
0.468478337435367 0.2307
0.551353022183407 0.2786
0.482588847652696 0.2373
0.568585156284802 0.2821
0.598653334230775 0.3083
0.503555383971712 0.2537
0.438679059366942 0.2232
0.534740999531249 0.2654
0.490617952050486 0.2468
0.504596600517703 0.2533
0.522058047523354 0.2623
0.511582315928429 0.2475
0.484041915563246 0.2413
0.453437742262077 0.2265
0.524027436537502 0.259
0.517749835578026 0.2544
0.425210807169304 0.2119
0.514406694721621 0.2564
0.476852987509278 0.236
0.519264474158031 0.2601
0.502570581423898 0.2554
0.45811175625532 0.2265
0.505521674811903 0.2569
0.506428943130247 0.2501
0.530278492826725 0.2635
0.481581908466166 0.2386
0.477385336143764 0.2388
0.545832067092875 0.2737
0.514107082400005 0.2587
0.478250326268807 0.2378
0.499285453631186 0.2471
0.45656051978658 0.2362
0.487998641058015 0.2463
0.51857574606686 0.2608
0.507357170923154 0.2548
0.563301405818994 0.2872
0.43163996191372 0.2123
0.421857496563274 0.2085
0.495820454633051 0.2459
0.46598634834779 0.2305
0.472397878635117 0.23
0.496759876323369 0.2469
0.51483629225425 0.2532
0.461254716611232 0.233
0.476279144740026 0.2403
0.492846013605041 0.2462
0.489705650447647 0.247
0.434969996724959 0.222
0.489414276102013 0.2473
0.478860545647178 0.2349
0.461002665491475 0.2259
0.491736468084325 0.2409
0.472234159848727 0.2327
0.502297323094948 0.2406
0.524813225586156 0.2622
0.466993694906329 0.236
0.490664500058941 0.2397
0.494580754785812 0.2456
0.544655309647847 0.2714
0.568613839607872 0.2864
0.551547348662378 0.278
0.428216539402112 0.2129
0.541714482729543 0.2683
0.47324776628977 0.2299
0.468216242570824 0.2302
0.502611613868484 0.249
0.492093763362345 0.2464
0.502928957033606 0.2466
0.52225446684896 0.2602
0.551519003030547 0.27
0.478542155073228 0.2473
0.49871207664229 0.254
0.481824818965342 0.2348
0.485929543921164 0.2458
0.508621150759389 0.2484
0.443094185454867 0.2221
0.460473209859112 0.2285
0.450263815647178 0.2186
0.460257070840399 0.2218
0.541130163812809 0.2722
0.483137950497677 0.2398
0.499458611744856 0.2468
0.521474761636827 0.2597
0.517803384650436 0.2585
0.506768459877483 0.25
0.491270633052059 0.2483
0.583145968604572 0.2897
0.459953794110016 0.2315
0.479032241550417 0.2359
0.503274491267199 0.2522
0.494462702647453 0.2422
0.513142160864244 0.2591
0.564174023864447 0.2806
0.494485334198995 0.2451
0.456418672012513 0.2261
0.480718922498507 0.2454
0.504850406733824 0.2532
0.546463504624795 0.2678
0.557499428288505 0.2744
0.524894265660859 0.2593
0.52223468245705 0.2606
0.490645189068079 0.2442
0.494239289815492 0.2457
0.548474987658757 0.2757
0.453532978213025 0.2255
0.507019658158426 0.254
0.487399377845958 0.2447
0.482381616805823 0.2404
0.488656231772168 0.2478
0.584936989488904 0.2899
0.487082204145644 0.2402
0.489250300979228 0.2425
0.509827904439578 0.2526
0.518365936693614 0.2583
0.493656102360831 0.2504
0.556691197797664 0.2732
0.485699095885692 0.2413
0.515475089307947 0.2581
0.531963856060814 0.2594
0.501062455056895 0.2478
0.493326280527611 0.2394
0.46699700536929 0.2331
0.52342385654998 0.2576
0.519320347150483 0.2562
0.429946314508 0.2121
0.542946761002209 0.2694
0.531127896199402 0.2627
0.492037030876152 0.2443
0.510081059956804 0.2571
0.496946856361527 0.2525
0.519929850643501 0.2573
0.441076005335336 0.2199
0.49447951032906 0.2455
0.42632416638541 0.2194
0.510911799368955 0.2575
0.558482787280201 0.28
0.447873732700964 0.2231
0.54355902245221 0.2724
0.481044717097747 0.2451
0.546155249612902 0.2713
0.500548529428964 0.2516
0.474617043065867 0.2387
0.443434969935297 0.2161
0.445544551427452 0.2216
0.487486291489604 0.2354
0.41144341003567 0.2016
0.524373636860741 0.2604
0.534325736015575 0.2687
0.493670513725132 0.2432
0.544968132150237 0.276
0.507694785247892 0.2543
0.474179907930608 0.2338
0.522238852568714 0.2659
0.511414167705446 0.251
0.491093394313215 0.2432
0.52701669452627 0.2642
0.499245182339888 0.2503
0.552632713578421 0.2756
0.477968500957336 0.2375
0.518213466677841 0.2658
0.547542991487827 0.2736
0.493281144296772 0.2486
0.555314489892024 0.2757
0.579940471248793 0.2888
0.48907913921505 0.2413
0.53890821154539 0.2695
0.471041810451044 0.2397
0.467123466834676 0.237
0.520151766104163 0.2516
0.48906737929015 0.24
0.510943322467897 0.2559
0.515705894809342 0.2586
0.502683507982772 0.258
0.530893977906231 0.2633
0.466413885457904 0.2373
0.491387609262789 0.2459
0.51706011960377 0.2565
0.506531588065016 0.2548
0.40195795027044 0.2005
0.469454256676859 0.2342
0.490277550149711 0.2444
0.511100097471904 0.2511
0.501692258732683 0.2534
0.454276267898965 0.2229
0.531376340473942 0.2653
0.491836261599079 0.2404
0.466091873527334 0.23
0.578057003829561 0.2902
0.468998479665935 0.2322
0.460056711807827 0.2317
0.471886749120507 0.2343
0.518212390251924 0.256
0.509497357492282 0.2519
0.573612227389448 0.291
0.462556693554763 0.2321
0.518070040952706 0.2614
0.470590397790084 0.2368
0.520035952357687 0.2553
0.498606535329072 0.2465
0.569487412671173 0.2819
0.471988054699213 0.2342
0.487360620137433 0.2394
0.460409428140696 0.227
0.5033894386707 0.2536
0.51388546750706 0.2528
0.520069499675069 0.2572
0.511191650744512 0.2592
0.486020660087466 0.2458
0.43201727694495 0.2193
0.493622849186573 0.2495
0.492715793769736 0.2465
0.574936737853061 0.2845
0.542575942616569 0.2685
0.542288947541208 0.2732
0.456674311290914 0.228
0.511731909184672 0.2586
0.409269700149043 0.2018
0.526394093247256 0.264
0.506305447644107 0.2538
0.500550187838237 0.2516
0.493163882734468 0.2445
0.488336050173098 0.2439
0.55333045260846 0.2747
0.47448734877779 0.2382
0.545922686450022 0.274
0.477954226155222 0.2325
0.549335602509891 0.2765
0.466798969480721 0.2308
0.51800608661667 0.2638
0.410928706708995 0.2079
0.470684933040987 0.2313
0.503505292455425 0.2582
0.456299891485542 0.2293
0.460819872139914 0.2275
0.538765946310859 0.2708
0.6112651287351 0.3048
0.467506953486187 0.2287
0.438891242529068 0.2161
0.476841407497228 0.2393
0.463658274635773 0.2278
0.483658638723088 0.2439
0.508319260720921 0.2542
0.522262210531029 0.2602
0.45587402898277 0.2238
0.511539504452871 0.2546
0.555824419239138 0.2772
0.533684740159901 0.2668
0.494364531514515 0.2439
0.506247205020673 0.2546
0.497140342305728 0.25
0.488760852403825 0.2443
0.604211906471283 0.2998
0.514664069143847 0.2572
0.443615778097186 0.2201
0.492749124444169 0.2457
0.521309978811315 0.2578
0.525389696886841 0.2613
0.540157635711981 0.2736
0.439994147293919 0.221
0.423470071965593 0.2117
0.488435434412763 0.2405
0.566623715493256 0.279
0.45483871954318 0.2279
0.513373583635914 0.2526
0.487056902861693 0.2429
0.492250918692578 0.2502
0.519730213120561 0.2556
0.529814425218542 0.2597
0.511944523131717 0.2573
0.454267007938473 0.2266
0.525480671959007 0.2639
0.502255162869878 0.2537
0.49384716171396 0.2442
0.563955922544519 0.2781
0.474661570032271 0.2366
0.428485588385588 0.2157
0.520713403673271 0.2614
0.480510281773326 0.2383
0.469375010550156 0.2364
0.515900085410687 0.2547
0.502284722977704 0.2473
0.494084068230407 0.2531
0.477014980611298 0.2349
0.504710345931916 0.2556
0.545215017668756 0.2693
0.452602143240403 0.2265
0.510788302495604 0.2536
0.488388796398123 0.2455
0.531870623074623 0.2662
0.535666345858685 0.2673
0.527809399491703 0.2619
0.556493135405184 0.2762
0.518710368056117 0.2599
0.542175647455559 0.2691
0.459131673675507 0.228
0.493496836343479 0.2457
0.472559736628229 0.2315
0.591303714524998 0.2953
0.481537526061824 0.2425
0.494295552760992 0.2473
0.500641994632171 0.2521
0.438226095802752 0.2196
0.522847478907204 0.2622
0.530806876036126 0.266
0.503578190189447 0.2483
0.463879032323148 0.2345
0.503945975136965 0.2547
0.482987503666127 0.2387
0.477202920345507 0.2411
0.475857275005255 0.2432
0.431891553936312 0.2183
0.561896310570069 0.2789
0.498848275801721 0.2471
0.489222555939415 0.242
0.574581924912224 0.2897
0.582922672322064 0.2935
0.40853226654548 0.2013
0.445366508448994 0.2221
0.503041125253078 0.252
0.490769819593239 0.2461
0.451678437436605 0.2274
0.50047504707317 0.2516
0.443844697647848 0.2157
0.504037599594481 0.2503
0.468069008475939 0.233
0.491938900553212 0.2478
0.466907449274455 0.2322
0.519887130567362 0.2605
0.478652446894921 0.2418
0.499633126502747 0.2483
0.494904082373539 0.2488
0.478726348071181 0.2391
0.503531553804884 0.2499
0.482734933611634 0.2385
0.51912276628797 0.2579
0.488076752202577 0.246
0.569987010237667 0.2875
0.495524870777318 0.2427
0.511325451183759 0.2548
0.419068533277757 0.2167
0.520934448191972 0.2588
0.518229141840336 0.2547
0.472928227943785 0.2381
0.408769463339238 0.2071
0.412089892335883 0.2059
0.471117152476257 0.2302
0.46127743421428 0.2298
0.506403949259841 0.2511
0.507139467825862 0.2553
0.508976347944852 0.2533
0.513675220857827 0.2577
0.492868457735215 0.2421
0.419891180574777 0.2072
0.5073904346224 0.2405
0.454527640723231 0.2228
0.507002905796193 0.2502
0.546001459902101 0.2708
0.46501288292181 0.232
0.462220187277213 0.2233
0.486479899742369 0.2434
0.529739203440875 0.2631
0.505195337932095 0.2512
0.48180571125275 0.2389
0.456464249444892 0.2312
0.541870260480635 0.2699
0.476456844504347 0.2323
0.518310745369516 0.2609
0.486937779913175 0.2362
0.592842434389764 0.2961
0.480834700989616 0.2363
0.52803006742399 0.2639
0.481744461214245 0.2378
0.465072050572841 0.235
0.519701687634025 0.2612
0.458979820151709 0.2206
0.501839243543767 0.2459
0.525655341963315 0.2636
0.570108920719311 0.2854
0.497996745236615 0.2499
0.437393426281868 0.2137
0.470596992974266 0.2313
0.551646609726432 0.2776
0.552746166758872 0.2725
0.470984637330783 0.2339
0.457953442099906 0.2277
0.54003609227274 0.2715
0.480069136632933 0.2377
0.545722616195758 0.2645
0.5060936464553 0.2517
0.561597391120933 0.2832
0.505181845333707 0.2582
0.47885863141673 0.2412
0.516967675002327 0.2593
0.497339744022538 0.2439
0.559372845090942 0.2791
0.441028409887994 0.2173
0.435987464790381 0.213
0.471897964058128 0.2321
0.513036199484495 0.2563
0.479254441053712 0.2429
0.523267091978415 0.2498
0.498036810190727 0.2529
0.507431393914126 0.2505
0.500038220265086 0.2502
0.52811009438589 0.2631
0.520338946343239 0.2581
0.488104520135701 0.2426
0.512507558267764 0.2533
0.464857623440062 0.2248
0.44564757263733 0.2191
0.458377818107559 0.226
0.512073153725932 0.2566
0.493963789170306 0.2507
0.471124540812622 0.2328
0.503371201732403 0.2515
0.528776368054828 0.2625
0.577629399095552 0.2875
0.452706762862743 0.2291
0.424974884682599 0.2135
0.510444153912696 0.2569
0.550908133544899 0.2741
0.41163830465868 0.2037
0.487704982910044 0.2431
0.434333818537806 0.21
0.454921526222102 0.2231
0.440616542374515 0.2137
0.53703613831883 0.2687
0.528680456053665 0.2635
0.528109709252992 0.2601
0.513446717040104 0.2552
0.488460131333684 0.2439
0.402834029574468 0.2014
0.440571182576646 0.222
0.494096375279037 0.249
0.527382903118895 0.2675
0.430891639140674 0.2134
0.435017790335585 0.2201
0.518557915239331 0.259
0.52701316565929 0.2635
0.424971576506443 0.2131
0.540020684520341 0.2732
0.472426814641949 0.233
0.507742706864341 0.2551
0.500652106381612 0.2502
0.490807316367148 0.2377
0.523921149859392 0.2523
0.513826540273417 0.2555
0.526833935913277 0.2654
0.497480035063371 0.2486
0.531356920013539 0.2685
0.519498908617677 0.2645
0.528379621346695 0.2623
0.543533443691348 0.2698
0.439883285676354 0.2179
0.526706378867001 0.2682
0.549647308722496 0.2716
0.424356759293007 0.2122
0.425956752019491 0.2121
0.427283768826804 0.2128
0.45518864546965 0.23
0.523041503625325 0.2565
0.532521311569917 0.266
0.528058436674247 0.2627
0.573394572871866 0.2859
0.491961377383953 0.2454
0.527470991465443 0.2616
0.565486154459851 0.2778
0.526076594397421 0.2605
0.561984975138017 0.2835
0.438447250982727 0.2144
0.531993895388382 0.2635
0.502643779441651 0.2485
0.46982519407701 0.2251
0.472233635468398 0.2357
0.516662803401248 0.2536
0.422994526286564 0.2045
0.485428510392526 0.2445
0.485246155345515 0.2396
0.518689325767648 0.2587
0.51081745543142 0.2551
0.537886211125943 0.2681
0.504852446974963 0.2522
0.48303565305149 0.242
0.493815544931692 0.2442
0.576237657164568 0.2882
0.473363579251422 0.2338
0.427777301821284 0.2184
0.506392258020837 0.2449
0.555474701880198 0.2787
0.455401441984709 0.2272
0.526935081234624 0.2596
0.512670599571831 0.2529
0.513300954367632 0.259
0.559047070703278 0.2806
0.43602385833306 0.2121
0.52051519805965 0.2618
0.450480128031702 0.2255
0.466897741657262 0.2256
0.509800679950045 0.2494
0.50320346553397 0.2513
0.486417221207131 0.2402
0.524556282895319 0.2637
0.521211485990284 0.2623
0.470790711424315 0.236
0.491943225517612 0.2419
0.467807610593778 0.2354
0.55981997516734 0.2811
0.458391863566721 0.2233
0.462812615661479 0.2358
0.54872262015982 0.2731
0.518111939853972 0.2598
0.479989200450764 0.2357
0.528261987887302 0.259
0.436539097783489 0.2171
0.526101637303848 0.2608
0.519489803001547 0.2545
0.489279874830486 0.2442
0.532136536453956 0.2609
0.487471397724416 0.2389
0.483966695633165 0.2465
0.559932532782361 0.2783
0.44575068192989 0.2238
0.503192939550767 0.2482
0.5395790839283 0.2729
0.550069419322719 0.2799
0.511228696695078 0.2539
0.456395689023923 0.2244
0.492854884461111 0.2468
0.533479422331945 0.2631
0.571977766306781 0.2839
0.469813482843252 0.2353
0.503226310868685 0.2485
0.478318029060666 0.2354
0.444319691105603 0.2178
0.485666281579085 0.2372
0.483011822978415 0.2427
0.54451302981559 0.2652
0.526176177657257 0.2522
0.498056071137564 0.2446
0.529437493951742 0.2613
0.56370936132074 0.2823
0.43706093297902 0.2206
0.484595880911529 0.2442
0.50993189051965 0.2537
0.510661501716094 0.2561
0.504269087952664 0.2478
0.449585492921551 0.2277
0.537192300316557 0.2644
0.534376134883349 0.2657
0.513752694853262 0.2564
0.530677954485388 0.2617
0.509249473438988 0.2512
0.480174105150405 0.2382
0.504653111751758 0.2538
0.538611365518352 0.2704
0.503955684526357 0.2517
0.541882059241114 0.27
0.489277920762161 0.2469
0.476987753741957 0.2381
0.529976340115637 0.2618
0.477722698471345 0.2503
0.543446037075025 0.2672
0.37640866302862 0.1887
0.493416929269586 0.2446
0.544285053365738 0.2688
0.44039254009525 0.2176
0.505921945882276 0.2551
0.559692330760672 0.2786
0.56785185847885 0.2816
0.455823577101907 0.224
0.508694925563444 0.2546
0.453235952605024 0.2213
0.464894450080722 0.2361
0.49048392813097 0.2517
0.506265228595378 0.2513
0.402309347510361 0.1949
0.498822594908247 0.2498
0.458689245322587 0.228
0.527672922136786 0.2649
0.50675032647618 0.2537
0.4669431128489 0.2314
0.519495528012318 0.259
0.43418001731022 0.2171
0.497737237506053 0.2504
0.475457082580922 0.2384
0.530378118313833 0.2697
0.557210280081073 0.2785
0.503185321393084 0.2524
0.434918282729647 0.2168
0.532851343627569 0.2634
0.515894466546111 0.2538
0.456308255891751 0.2253
0.513134746740027 0.2571
0.498610942039885 0.2447
0.489456387318062 0.2438
0.44331373557909 0.2177
0.524114701153142 0.2641
0.428333120795167 0.2193
0.587576218408455 0.2956
0.620124268507654 0.3076
0.545775641385182 0.27
0.565581916192501 0.282
0.484014744532399 0.2379
0.503903949290895 0.2552
0.422180710753772 0.2122
0.515408168325586 0.2576
0.536422153458141 0.2649
0.529509205382205 0.2646
0.480135094393581 0.239
0.562365099224107 0.2813
0.399997680582214 0.1973
0.50609092610179 0.2497
0.444088088814179 0.2178
0.496832145251315 0.2496
0.418863041006908 0.2082
0.492944837620715 0.245
0.539775108568014 0.2701
0.550200500355096 0.2729
0.54252171285424 0.2755
0.538729281178802 0.2677
0.506258564126701 0.2514
0.489480569960879 0.2437
0.447210343398621 0.2251
0.562862490862556 0.2796
0.440389980323588 0.2179
0.471979459660719 0.229
0.535149298197049 0.2672
0.491763045887586 0.2496
0.448039490472669 0.2176
0.458358948212699 0.2279
0.469984304648654 0.2374
0.502277541972705 0.2517
0.493273929235464 0.2521
0.49983706057715 0.2507
0.535800095566017 0.2648
0.504696430286202 0.257
0.506212594859394 0.2521
0.520892019806746 0.2596
0.501250837409143 0.252
0.4944563074256 0.2414
0.471661505068734 0.2313
0.465056091572171 0.228
0.560000672247618 0.2814
0.539044346050717 0.2691
0.560645274770954 0.281
0.55770613452333 0.2801
0.479403105085009 0.2362
0.517010013126606 0.2579
0.483585682122744 0.2386
0.476067025556369 0.2423
0.495467402106594 0.2471
0.487392954335249 0.2421
0.502023715217957 0.2479
0.462745080220873 0.2313
0.496793043710957 0.2422
0.491397555541307 0.2423
0.51012586817065 0.2591
0.509826836074014 0.2586
0.478350175993623 0.2392
0.428842027205961 0.2191
0.519079426019689 0.2579
0.520881657585196 0.2639
0.493805390994136 0.2482
0.430372769637941 0.2193
0.427699901647604 0.2078
0.541937633688763 0.2705
0.524973271956843 0.2592
0.511593697837952 0.2572
0.453776430347581 0.225
0.482035151740227 0.2368
0.497111811640394 0.2501
0.508863502438753 0.2491
0.532258367625069 0.2679
0.575898951427729 0.2887
0.483385756547808 0.2447
0.482656095213304 0.239
0.528551131838216 0.2643
0.485941980602178 0.2419
0.45657605704545 0.2281
0.401660856218758 0.1963
0.487448258680328 0.243
0.452084262309226 0.2258
0.48934946445303 0.2494
0.534839898734786 0.2648
0.464024284417962 0.2288
0.521963474895226 0.2637
0.525429043928588 0.2582
0.493209665487166 0.244
0.480137722979503 0.2357
0.468426384978247 0.2351
0.44308047432161 0.2214
0.460399992788344 0.2287
0.469539538656852 0.2345
0.498495866152411 0.2501
0.486988098917275 0.2448
0.520011983189356 0.2644
0.493483685867961 0.248
0.464943340443198 0.2294
0.510068542302135 0.2503
0.536954389738327 0.267
0.447058931298571 0.2264
0.524121541796193 0.2562
0.496274444078488 0.2423
0.571315582688149 0.2848
0.473929358897867 0.239
0.492881941245187 0.2476
0.474878687070982 0.2393
0.422816751216608 0.2078
0.614077962434026 0.3054
0.53067774545871 0.265
0.482309024633899 0.2399
0.459965296981439 0.2323
0.452701011219284 0.2247
0.494294466934209 0.2497
0.477409772439516 0.2348
0.552999029222489 0.2802
0.435658099590605 0.2182
0.540302207456619 0.2715
0.547480455975706 0.2717
0.429560569560723 0.2136
0.471725928416653 0.2339
0.47197706126134 0.2317
0.465116752073861 0.2312
0.489146027761959 0.2469
0.513655191295654 0.2588
0.484668606367202 0.2395
0.566825201558216 0.2864
0.515046827003701 0.2584
0.516157667718629 0.2562
0.547167685835678 0.2745
0.577948146194042 0.2833
0.465235676087049 0.2374
0.496582943181508 0.2446
0.513859329621463 0.2448
0.500993150912706 0.2499
0.457296576908965 0.2294
0.526200526388574 0.2623
0.495271220343447 0.2481
0.461671751696846 0.2279
0.557334682424884 0.2751
0.464338483965561 0.2289
0.475568567590977 0.2361
0.512585558291215 0.2525
0.517759018462039 0.257
0.502461939556075 0.249
0.463785831134779 0.2268
0.537820405796663 0.2704
0.463897044573393 0.2325
0.530114172984966 0.2684
0.52703611640059 0.2632
0.557373945996797 0.2775
0.479075065526949 0.2425
0.50729899616334 0.2533
0.488733914716554 0.2458
0.47794746080921 0.2367
0.487553332432976 0.2455
0.488493001840789 0.2446
0.475891735632262 0.2386
0.478898328568199 0.2344
0.502144325774203 0.2532
0.499874391188353 0.2505
0.531660163849957 0.2676
0.495420739651488 0.2468
0.544103831667144 0.2691
0.476557701612363 0.2321
0.455801004515231 0.222
0.488106308092918 0.2423
0.595554485270777 0.2972
0.471058619066201 0.2362
0.523704528800933 0.261
0.498626513728634 0.2503
0.535279612500573 0.2683
0.523998000538079 0.2571
0.507845768965898 0.2577
0.554643728932318 0.2748
0.542610448844743 0.2734
0.438279961144076 0.2268
0.444673999180261 0.2175
0.491257929359089 0.2432
0.513251558013382 0.2528
0.451640072674168 0.2266
0.594015534486407 0.2915
0.529023100679227 0.2705
0.515535809111814 0.255
0.531477140855979 0.2625
0.535018090119233 0.273
0.44886397228635 0.2251
0.459786430491326 0.2266
0.48502794664355 0.2411
0.456737285951986 0.2224
0.427129040515355 0.2169
0.522050576308126 0.2605
0.451015911976163 0.2305
0.494790911141657 0.2491
0.511450261052524 0.2544
0.431070822780024 0.2168
0.559657633568437 0.2737
0.485083421174911 0.2453
0.519589076899229 0.261
0.53735262125831 0.2633
0.542352678054148 0.2674
0.56591397659734 0.282
0.505881418926216 0.2566
0.477097240867919 0.2375
0.536103113492645 0.267
0.467160187733132 0.233
0.482342434504551 0.2321
0.504719091012486 0.2535
0.476522511035221 0.2323
0.481049768863029 0.2443
0.501583464408589 0.2496
0.522226057321168 0.2559
0.494957837386486 0.2462
0.511478529888791 0.2547
0.488611381330446 0.2445
0.542255985383658 0.2263
0.477997400860875 0.2383
0.486764814869273 0.2439
0.508833449139388 0.2535
0.494563813028479 0.2505
0.511716625647283 0.2589
0.509400611199453 0.2503
0.474676200644448 0.2341
0.461604236260407 0.2323
0.601727855629127 0.2958
0.492985197030517 0.243
0.4952863164271 0.2456
0.499371077688826 0.2513
0.480614047542369 0.2403
0.51389550663856 0.251
0.466008738903719 0.2355
0.535825459048155 0.2723
0.47561899329443 0.2352
0.542296060128689 0.2711
0.516944975274476 0.2586
0.516910922754425 0.2552
0.485306051926269 0.2426
0.444245211562889 0.2204
0.531623610760501 0.2652
0.466691851996437 0.2394
0.480722351697073 0.2423
0.477546359730312 0.2369
0.519084405991334 0.2596
0.507763359155509 0.2517
0.450303394436499 0.2248
0.502586182472024 0.251
0.521806333780702 0.2596
0.553854137423046 0.2787
0.45218134642637 0.2295
0.408330118177704 0.2014
0.496557963886123 0.2475
0.432512087833041 0.2172
0.463970157556198 0.2302
0.459793506915274 0.2302
0.506745840522727 0.2564
0.500920712278571 0.2493
0.46683465797874 0.2265
0.527452372666637 0.2623
0.458858811463827 0.2296
0.500809879768054 0.2527
0.583738209539752 0.2869
0.451700178931193 0.23
0.525811532243099 0.265
0.52278974379339 0.2635
0.517500709256524 0.2573
0.559500620496244 0.2789
0.470328426117176 0.2359
0.490646801487114 0.2482
0.504852942934437 0.2515
0.477506200420076 0.2398
0.478104175124532 0.2331
0.533873611757896 0.2723
0.538489087310325 0.2676
0.448403784433179 0.2236
0.528300770142062 0.2689
0.464742283863257 0.2284
0.462068532758217 0.2331
0.57852667323747 0.2857
0.447384944296612 0.2148
0.517532857892468 0.2556
0.496602492774373 0.2458
0.530389498804983 0.2598
0.489153257018823 0.2411
0.506621951174043 0.2516
0.465742125105851 0.2308
0.508676097912413 0.2534
0.473706216506756 0.2323
0.456991619273549 0.223
0.518598781046966 0.2509
0.558475653100659 0.2751
0.503140434875678 0.2523
0.520632888178861 0.2612
0.471553337556374 0.2326
0.574061550969179 0.2827
0.555335324174769 0.2762
0.48356625898747 0.2425
0.516965945647117 0.2583
0.487325959996383 0.2423
0.499141968759355 0.2536
0.503595520003771 0.2534
0.46702414267393 0.2363
0.507394558047917 0.2518
0.510417370465494 0.2532
0.457488662863709 0.2271
0.497688693453407 0.2488
0.481403618023985 0.2423
0.465807162021371 0.2299
0.558362855117422 0.2765
0.475759812382855 0.2371
0.519762961539902 0.2575
0.52839054645788 0.2671
0.461591068977602 0.2266
0.465586365155736 0.2315
0.545761803053501 0.275
0.470925744813263 0.2375
0.506175440790004 0.2517
0.548622274015699 0.2736
0.528025621066311 0.2626
0.518916785601402 0.2563
0.466758466729943 0.186
0.497899056298465 0.2478
0.522814252877197 0.2635
0.568981484655833 0.281
0.460893251702605 0.2312
0.50821282972282 0.2532
0.50939203989584 0.2538
0.497743461835922 0.2474
0.50505337273289 0.2531
0.458421053078363 0.2298
0.446269506241392 0.2234
0.494691318441679 0.2407
0.479116711807611 0.2436
0.5138317239939 0.2568
0.546392284418962 0.2729
0.492994419781228 0.2399
0.553378577123223 0.271
0.490807903226049 0.249
0.507133883885435 0.2525
0.508999290578144 0.2577
0.454351022589632 0.2247
0.490532247379583 0.245
0.500340515811984 0.2463
0.462838281667521 0.2313
0.563731500781884 0.279
0.548678962982421 0.2729
0.488150529646237 0.2485
0.563484125706075 0.2823
0.509581178722425 0.2506
0.481569109214553 0.2375
0.530675831195595 0.2684
0.511354373357134 0.2554
0.508897872829835 0.2598
0.460609261960182 0.2296
0.481360773767695 0.2377
0.541575336009102 0.2742
0.514423220650739 0.258
0.590449116376076 0.2866
0.555484034040199 0.2762
0.565289795435322 0.2785
0.472485823025104 0.2315
0.535188457769911 0.2692
0.52863096761503 0.2621
0.567187958405365 0.2819
0.510307898833945 0.2546
0.556195819663593 0.2744
0.476526544363883 0.2381
0.511618822636171 0.2559
0.507187961924899 0.2503
0.445443220623628 0.2243
0.545230828657743 0.2711
0.458899084153365 0.2311
0.446887675965212 0.2257
0.55480812914772 0.2743
0.46032735390754 0.2312
0.46023125948914 0.2282
0.421079675599841 0.2106
0.529674701593543 0.2661
0.525706958860661 0.2649
0.440138814253622 0.2186
0.547442594519348 0.2684
0.539471935739921 0.2724
0.52693712441385 0.2656
0.498337462826078 0.2512
0.501312651469417 0.2504
0.463556497857423 0.2301
0.543837709792389 0.2706
0.498636633034166 0.2425
0.543218642967461 0.2755
0.55203862645356 0.276
0.533536924621125 0.2652
0.461499123673237 0.2285
0.535957979142318 0.2581
0.506495912932818 0.2501
0.468188004617722 0.234
0.499519497195877 0.2443
0.466236559926326 0.2294
0.527374921958849 0.2635
0.51658458062012 0.26
0.489767450631261 0.2457
0.488300796952231 0.2468
0.543043168049261 0.2738
0.493516637582806 0.248
0.530359878052532 0.2586
0.54676818785589 0.2723
0.513571381758237 0.2529
0.465123403343019 0.2331
0.462537040388195 0.2242
0.472160316160332 0.2332
0.494469622923117 0.2472
0.571216661785869 0.2839
0.47104730874445 0.2294
0.50324990731446 0.2558
0.51311251498096 0.2519
0.535210854096775 0.2651
0.446995752519928 0.2226
0.565960965307827 0.2801
0.504172903216763 0.2506
0.460968079571501 0.2329
0.482558279232797 0.2411
0.471679801137275 0.2344
0.538591890066527 0.2691
0.533399272215193 0.2666
0.513193635836448 0.2569
0.48264280747934 0.2416
0.478111798765678 0.2348
0.472622373838381 0.2324
0.525544761642296 0.262
0.516509165816081 0.257
0.437029497886693 0.2238
0.476055843145633 0.2382
0.429229400037418 0.2142
0.49491062332165 0.2424
0.505688283618079 0.2515
0.511215064834299 0.2551
0.426778482209844 0.2129
0.418360243431704 0.2101
0.49045773029585 0.2445
0.511046705532308 0.2501
0.525359785028034 0.2646
0.535943002677568 0.2652
0.454791124236631 0.2293
0.392302992944103 0.1895
0.485342658874833 0.2451
0.504178474967922 0.251
0.483278428003972 0.2472
0.458824968631046 0.2314
0.460144655004987 0.2295
0.525292803318745 0.2614
0.516606575847351 0.2586
0.511623777568873 0.254
0.485043931581292 0.2429
0.489900042455168 0.2424
0.494321212236336 0.246
0.474618495537483 0.2352
0.537026740952352 0.2684
0.522579395436149 0.2657
0.481522711015309 0.2361
0.489155330408939 0.2454
0.514497875537018 0.2566
0.459557457942496 0.2329
0.510701396331849 0.2589
0.496195403342251 0.2477
0.531999980470367 0.2585
0.468220308800719 0.2355
0.446598514687253 0.2242
0.467762661464674 0.23
0.493047638498482 0.2464
0.514470003252172 0.2549
0.464779054842347 0.2328
0.410895514528361 0.2047
0.458232273406117 0.2343
0.528760147781053 0.2643
0.494904990419922 0.2451
0.389179181629497 0.1919
0.44638763113746 0.2197
0.49964658944952 0.2459
0.464691280359972 0.2294
0.465298019870411 0.2221
0.440501898063778 0.2176
0.491569321685204 0.2443
0.476906325607975 0.2321
0.532224966122382 0.2643
0.542266441001325 0.2712
0.476144005745572 0.2438
0.545813530085321 0.2716
0.522673445715811 0.2583
0.508543059547225 0.2562
0.549099904756404 0.2733
0.496290798417666 0.2539
0.515691334556789 0.2563
0.517845579914838 0.2592
0.539567331555195 0.2708
0.535165422334421 0.2644
0.51588193045095 0.26
0.502146563830465 0.2477
0.453215439692159 0.2275
0.505229352602777 0.2563
0.509958960608434 0.2658
0.493355155795887 0.2445
0.550389219059352 0.2701
0.528936412230597 0.2663
0.500159578464582 0.2464
0.500451024554787 0.2499
0.47290047283099 0.2339
0.483405894171979 0.2395
0.444562302343605 0.2234
0.462982325073326 0.2294
0.446489266944287 0.2212
0.592489834997517 0.2976
0.490863381776269 0.2492
0.552079408202742 0.2795
0.512972208163337 0.2515
0.500496942513516 0.2522
0.515279912920384 0.2602
0.534958938190108 0.2659
0.521850636357246 0.2598
0.47723528386008 0.2382
0.538066526447268 0.27
0.511339610665911 0.2561
0.496031002803085 0.2476
0.533689532633458 0.2638
0.401698383528547 0.2011
0.470300465450752 0.2355
0.48576337535958 0.2442
0.542976937977894 0.271
0.497917030952055 0.2432
0.490749629097913 0.242
0.471636320346371 0.2383
0.519625684561501 0.2562
0.457488727986559 0.2276
0.43392985331798 0.2113
0.526793553819597 0.2639
0.513350677790789 0.2618
0.452206116251513 0.2305
0.500557058055786 0.2504
0.5370704338744 0.2625
0.558641063641728 0.2801
0.457694289791511 0.2341
0.518228139075612 0.2546
0.497502159754395 0.2501
0.470806009381018 0.2353
0.45634625148196 0.2306
0.509029279947742 0.2522
0.525601112237644 0.2587
0.517475445564761 0.2587
0.564316990961639 0.2769
0.5385838046071 0.2694
0.54760088072083 0.275
0.515990537274945 0.2633
0.462875450793323 0.2304
0.495394233928221 0.2457
0.504990433819808 0.2526
0.546784189574192 0.2715
0.450996406890671 0.2286
0.486427100301773 0.2398
0.470822477991009 0.2351
0.506548322615562 0.2532
0.488844037931517 0.2418
0.526128530034265 0.2581
0.506340366000751 0.2507
0.49460045230402 0.246
0.510865430297524 0.2561
0.42538378972775 0.2078
0.458205328002761 0.2284
0.553857801356714 0.2759
0.523964453095858 0.2635
0.543976346625731 0.2702
0.485457492738704 0.2408
0.534345897751374 0.2638
0.482018393837987 0.2413
0.487728579628791 0.2417
0.47984122638555 0.2373
0.459662259429317 0.227
0.452958209229685 0.221
0.511473408785263 0.2504
0.474130746237243 0.2402
0.514725500721174 0.2549
0.425461701538009 0.2111
0.490319495052111 0.2423
0.544629746255583 0.2754
0.443023570008794 0.2221
0.463903838032625 0.2323
0.450759333056104 0.2257
0.516428510124744 0.2536
0.499005744842755 0.2496
0.513026090584391 0.2544
0.51031048551106 0.2592
0.492196635330177 0.2474
0.562548544079195 0.2805
0.489331358412402 0.2439
0.508589573940756 0.2472
0.409003247183558 0.2011
0.495154147159402 0.2488
0.455715695348182 0.2216
0.501620925999562 0.2482
0.5082469211206 0.253
0.547913056945243 0.2714
0.480408143546235 0.2444
0.468455254724116 0.2323
0.533739695061389 0.2627
0.506804538838502 0.2521
0.500806211824749 0.2492
0.487683061919959 0.2446
0.520510948544805 0.2548
0.435153760605235 0.2178
0.515486033968079 0.2604
0.482548392043085 0.2369
0.520943890708088 0.2536
0.572871083314385 0.2822
0.49881023759759 0.2434
0.484487532121921 0.2391
0.499436847555873 0.2499
0.51896927811548 0.2583
0.580321825299698 0.2932
0.482208846166894 0.2408
0.505241361834582 0.2448
0.45796689031289 0.2286
0.501005268135646 0.2519
0.479171819235274 0.2433
0.513516595859182 0.2571
0.487879182364288 0.237
0.51291004907859 0.2546
0.545011133471398 0.2713
0.471090986088664 0.2329
0.515464215476378 0.2573
0.498453610811501 0.2484
0.496460664996057 0.2475
0.531995692629589 0.2602
0.453149804922014 0.2293
0.43717816431737 0.2112
0.511784280332493 0.2561
0.459640735572961 0.2252
0.464122672444357 0.2329
0.552581843082654 0.2768
0.533336838084953 0.2658
0.527062292062451 0.2576
0.529826341401444 0.2562
0.518410400669282 0.2589
0.467598452923978 0.2317
0.472654161645274 0.234
0.550718496483015 0.2743
0.470180762645655 0.2351
0.471970444860617 0.2335
0.512404882589966 0.2565
0.493019122268119 0.2431
0.508617086189688 0.2526
0.541126708943364 0.27
0.451105246998975 0.2233
0.47973673279202 0.2423
0.522219216205659 0.2538
0.473809294803744 0.2411
0.522325047959986 0.2656
0.500227154941025 0.2484
0.508969631203718 0.252
0.508387407389436 0.2518
0.538621495080692 0.2699
0.556421762720244 0.2814
0.495843317280107 0.2461
0.468263978619813 0.2303
0.499346578598948 0.2418
0.521848827639892 0.2612
0.476099742830985 0.236
0.449397604372182 0.2223
0.497051680006384 0.2496
0.499288462106855 0.2503
0.469507893372552 0.2379
0.53016910149269 0.2656
0.440346095770107 0.2187
0.526403245822739 0.2618
0.538879337477991 0.2639
0.559032526348442 0.2807
0.543809238967752 0.2747
0.532041442428965 0.2662
0.514447571802579 0.256
0.558142284367713 0.2786
0.463326732511942 0.2315
0.487670524274679 0.2405
0.486476225188144 0.237
0.494550736240374 0.2488
0.509030813633028 0.252
0.489192076983543 0.2449
0.483868202615548 0.2458
0.46472719795241 0.232
0.476668456504995 0.2369
0.476893530270444 0.2374
0.553830827352533 0.2755
0.504527219883556 0.246
0.454977777405623 0.2258
0.560226541491139 0.2794
0.597607411177975 0.2976
0.433648354812029 0.214
0.475765608257826 0.2419
0.42304011113894 0.2101
0.495052630456883 0.2449
0.488897168062262 0.2425
0.521528802284338 0.2619
0.517107233501824 0.2603
0.541420984409203 0.2708
0.477714538985893 0.2376
0.514386152554832 0.2581
0.530946417831821 0.2628
0.482233069374968 0.2387
0.514050841054087 0.2538
0.514645507846237 0.2557
0.541128881206878 0.2709
0.438562069548774 0.22
0.461281896587806 0.2303
0.464190084666077 0.2317
0.508946742820086 0.2513
0.548209993931981 0.2735
0.496878417607931 0.2495
0.520772472551951 0.2605
0.449320182395282 0.2228
0.430765446716687 0.2197
0.49411461112029 0.2428
0.494882571689102 0.244
0.544282849171127 0.2703
0.492444519497048 0.2436
0.531694434368655 0.2629
0.480666783359202 0.236
0.476201911061718 0.2375
0.57239057172313 0.2855
0.515216769584629 0.2545
0.510170501573569 0.2573
0.474518978614933 0.2404
0.521479218567003 0.2583
0.535994244215345 0.2647
0.507479245744587 0.2548
0.548389731931657 0.2754
0.457368399854789 0.226
0.475080631064236 0.2363
0.513602260764137 0.2565
0.451762083023055 0.227
0.505547324214687 0.2486
0.44098622253449 0.2213
0.563877791547011 0.2797
0.516791226297266 0.259
0.464467955626432 0.2347
0.496814636827533 0.2438
0.510307757014152 0.2525
0.519473836660522 0.2541
0.511982135252208 0.2576
0.549783148194334 0.2766
0.423145014614918 0.212
0.489649693363029 0.2465
0.581997487087023 0.2896
0.529694239694119 0.266
0.508110949589171 0.2543
0.52699774616199 0.2618
0.468555349327125 0.2273
0.492872513612451 0.243
0.548272577782584 0.2679
0.49601756323625 0.255
0.530630853098284 0.2627
0.553902549013285 0.2739
0.465493303795815 0.2382
0.495981447126771 0.2416
0.426287889903777 0.2136
0.464742232523314 0.234
0.481747241206929 0.2391
0.471238913221336 0.2346
0.53010333111037 0.2622
0.43764552756263 0.2162
0.510616552578859 0.2563
0.504165937759768 0.2471
0.441684796130315 0.2205
0.489013035512631 0.2468
0.513001350726452 0.254
0.528974839564143 0.263
0.499450357284547 0.2527
0.558824797459399 0.2761
0.459977470957222 0.2356
0.528074710401034 0.265
0.480152928770117 0.2399
0.498963222102743 0.2471
0.507261154235276 0.2521
0.488653558760509 0.2465
0.547916862766213 0.274
0.489536299735015 0.2439
0.490915880071436 0.2422
0.516548159720606 0.2578
0.5402064644031 0.2674
0.460152865286515 0.2321
0.481960568478587 0.2415
0.470051696320917 0.2276
0.520756454529021 0.2597
0.562081672072956 0.2829
0.475895620531359 0.2337
0.495788720330205 0.2454
0.579627651053665 0.2897
0.58875217919389 0.2967
0.483024109565765 0.2375
0.522966324827865 0.2659
0.496709640556475 0.2527
0.473814988001598 0.2375
0.486059238623172 0.2401
0.497502708827647 0.251
0.462219472320662 0.2276
0.519713692678139 0.2552
0.471981534756042 0.2376
0.484233594101134 0.2456
0.46405740090106 0.2279
0.475520736343943 0.2395
0.52359597946376 0.2585
0.533203678518211 0.2651
0.471783636851972 0.2381
0.438743208413209 0.2181
0.472191053679948 0.2376
0.433747393300748 0.2112
0.507632081961286 0.2578
0.441034496469985 0.221
0.483757393094467 0.2371
0.52298318704997 0.2607
0.51345320445683 0.2495
0.493362260219767 0.2449
0.499530760807064 0.2498
0.530855012840096 0.2625
0.536117294022139 0.2689
0.538673116857921 0.2726
0.430329627473922 0.2085
0.454272449595272 0.2262
0.483339398921762 0.2343
0.471094071055973 0.236
0.46256231477838 0.2235
0.471703114178896 0.2384
0.548569870539612 0.2771
0.519903490736229 0.2537
0.511646533291068 0.2522
0.500795392095513 0.2415
0.427833050944018 0.2078
0.512437889766317 0.2549
0.440864143814741 0.2176
0.524515460550208 0.2621
0.512959067690338 0.2549
0.501734212676865 0.2524
0.426324133699005 0.2083
0.546841380470754 0.2672
0.481567831197935 0.2378
0.511988293461757 0.2545
0.501156901760996 0.2505
0.541132218951446 0.2728
0.534726918809453 0.2694
0.450620305319234 0.2236
0.501894084261447 0.2545
0.507595078937272 0.2458
0.479767725466995 0.2378
0.512823513252757 0.2489
0.544608613607823 0.2729
0.528201045764539 0.2615
0.573088171943769 0.2876
0.476269427167717 0.2421
0.555408401931627 0.2732
0.491432391941592 0.245
0.437827671069899 0.2183
0.53362134077917 0.2636
0.45639368177829 0.2278
0.525653945108477 0.2585
0.455314866583074 0.2242
0.546856146606274 0.2758
0.523604991827106 0.2619
0.573657027914081 0.2872
0.504063976730951 0.2517
0.444967607039521 0.2211
0.537005584214879 0.2647
0.547574525440085 0.2758
0.501813993260541 0.2483
0.495506720893932 0.2494
0.515385595038245 0.2576
0.447047352551554 0.2287
0.508843325673394 0.2522
0.476808682711079 0.2396
0.491989833147707 0.2443
0.476134487861998 0.24
0.497063760338476 0.2471
0.513009141011803 0.2539
0.551078386755645 0.2738
0.447418845634254 0.222
0.522305334630356 0.2548
0.513033868260077 0.2536
0.473819853945965 0.2362
0.498775193676478 0.2491
0.528805158186127 0.2566
0.555250228832734 0.275
0.474213853778051 0.2332
0.554769858968606 0.2781
0.470124979016085 0.2331
0.508853403633933 0.2543
0.472473289098121 0.2422
0.524776657098803 0.2644
0.44852528302924 0.2185
0.44499475657743 0.2192
0.440981545477082 0.2147
0.5489673310075 0.2798
0.519592024490211 0.2596
0.51466826615476 0.26
0.57275779598959 0.2822
0.427669921319625 0.2133
0.491992146080525 0.244
0.53958052642258 0.2716
0.502572672454772 0.2514
0.458504480522097 0.2269
0.488741470408977 0.2443
0.518920785521326 0.2551
0.429583569816424 0.2136
0.494254080520417 0.2413
0.483758327730024 0.2427
0.473573209264657 0.232
0.480065223291934 0.2444
0.389787033024039 0.1924
0.500061838742833 0.2488
0.540877327155623 0.2699
0.540158763267915 0.2689
0.565013985670472 0.2811
0.572406309947679 0.2866
0.519765568981946 0.2609
0.553452403120299 0.2803
0.541182619730218 0.2686
0.481633066566504 0.2377
0.523081374364074 0.2598
0.453758482462472 0.2303
0.477739582597675 0.2371
0.406457231076094 0.2058
0.493622097506134 0.2475
0.557453037463239 0.2742
0.497060777043932 0.2471
0.470724968621023 0.2333
0.480034075652005 0.2377
0.577744018201865 0.2916
0.511599397478888 0.2545
0.482273268556752 0.2371
0.471758451319394 0.2399
0.548492772633117 0.2725
0.50389449981521 0.2535
0.458599521072199 0.2303
0.46769746200227 0.2367
0.512717162134372 0.2505
0.462819886032924 0.23
0.51776024622364 0.2609
0.434939288717757 0.2142
0.477812765898072 0.2347
0.589626986796937 0.2886
0.479140612803738 0.2413
0.481555685032575 0.2407
0.51074131548092 0.2506
0.519323195885722 0.2652
0.513774768133918 0.2538
0.464016117608535 0.2311
0.451759177535974 0.2242
0.48688592182237 0.2414
0.49365183225362 0.2473
0.527161663427838 0.2631
0.527918527314632 0.2569
0.505954217366193 0.2485
0.51130739575723 0.2548
0.550334057537965 0.2765
0.46321877556896 0.2314
0.441364857737877 0.2185
0.472387072371776 0.2309
0.537370593502139 0.2687
0.528422768006221 0.2682
0.501208966564698 0.2477
0.535583041597682 0.2662
0.517689007473507 0.257
0.47395839047305 0.2352
0.475012006085598 0.2339
0.550339191817727 0.271
0.466604770759694 0.2418
0.525622759472441 0.2627
0.519163043825104 0.2571
0.484278535446073 0.24
0.531825056473581 0.2622
0.492969041886408 0.2449
0.512578809314624 0.2555
0.544847265551749 0.2736
0.50861953577809 0.2517
0.458980038905954 0.2296
0.477351498240367 0.2339
0.545147987795583 0.2729
0.578974731745477 0.2843
0.474623533787328 0.2362
0.501045698453206 0.2497
0.539296720407844 0.2697
0.528230871741849 0.2656
0.492001189857855 0.2516
0.467043783332132 0.2324
0.458661338191124 0.2277
0.523925192908846 0.2616
0.481339052478842 0.2393
0.535700200019059 0.2668
0.556814909988938 0.2768
0.504548896134523 0.2507
0.561544330435089 0.2774
0.471369937082307 0.2347
0.589165154784811 0.2936
0.467267821309934 0.235
0.523099965719705 0.2601
0.452446245368107 0.2191
0.54237282752494 0.2685
0.500975218955171 0.2508
0.515343382986496 0.251
0.475226086534628 0.2356
0.51267610900036 0.2571
0.463255124439507 0.231
0.476544365279232 0.2404
0.476232278942195 0.2423
0.451205882495559 0.2226
0.578947403737415 0.2959
0.49768167745648 0.2493
0.53334219062148 0.2675
0.557539532172405 0.2793
0.509070927496352 0.2583
0.494875850617923 0.2433
0.582021286562225 0.2921
0.478922527145906 0.2365
0.499089491298033 0.2447
0.528306924925082 0.2623
0.553513008709004 0.2725
0.469257574467141 0.2316
0.500681538159939 0.2451
0.490998939158231 0.2413
0.484363751359491 0.2368
0.48221727538986 0.2349
0.42957066230887 0.2153
0.525872923978032 0.2596
0.454687538831096 0.2224
0.501255941899111 0.2501
0.513319720114506 0.2515
0.518727774348415 0.2581
0.530030632134551 0.2654
0.512866552918417 0.2555
0.473232000857127 0.2354
0.53124665042859 0.2628
0.529114727656791 0.2655
0.509634717328762 0.255
0.51707849505884 0.2563
0.46282853007688 0.2325
0.475496764447095 0.2406
0.500892960467301 0.2438
0.525564390692644 0.2642
0.540277507798323 0.2676
0.506907677366162 0.2495
0.488852853448951 0.2422
0.500326895308892 0.2483
0.496562155212078 0.2519
0.486692159986434 0.2448
0.518195243319847 0.2657
0.514590546202731 0.2581
0.562645790538918 0.2802
0.509180042331306 0.2557
0.538180981966749 0.2664
0.440894521399787 0.2163
0.531873435720512 0.2658
0.477790548227617 0.2339
0.506183912803066 0.2487
0.473771178061025 0.2389
0.515840826798325 0.2558
0.514190357733977 0.2562
0.520284299996239 0.2565
0.465632650083458 0.2396
0.488933707422283 0.2444
0.506452729422639 0.2525
0.516838606370681 0.2631
0.425093018447691 0.2187
0.512723375736096 0.2521
0.559645560141643 0.2764
0.518720693204893 0.2555
0.483463026438183 0.2377
0.523937282700607 0.2586
0.510018198272387 0.2595
0.49335028447697 0.2454
0.447142734600397 0.2262
0.531309969317908 0.2645
0.480671885840358 0.244
0.485324272103772 0.2393
0.506682552130485 0.2494
0.57198745876148 0.2853
0.477132238220074 0.2382
0.508583741485727 0.2485
0.540269461983263 0.271
0.46981610147724 0.2353
0.468886747053678 0.2356
0.449047836052007 0.2223
0.477071925981884 0.241
0.541578474946979 0.2677
0.548756383127722 0.2694
0.51158333637361 0.2567
0.498432855967781 0.251
0.451875430066478 0.2272
0.462483444836962 0.228
0.476853161853735 0.2399
0.500567064218986 0.2524
0.468710760149914 0.2344
0.461116442704121 0.2271
0.569352947789093 0.2817
0.605364745649677 0.3023
0.595779131081216 0.2999
0.566576515188065 0.2896
0.547549782643508 0.2687
0.501132346712597 0.248
0.475696670712419 0.2343
0.461631274944802 0.2298
0.532292120018457 0.2645
0.52356441322509 0.2605
0.495536174073193 0.2498
0.546306198425971 0.2738
0.483415880580557 0.2448
0.528365582768699 0.2636
0.486176481980406 0.239
0.449044178462041 0.221
0.497094422069365 0.245
0.513635398634116 0.2554
0.519029134354751 0.257
0.506809992977948 0.253
0.514078437472927 0.2539
0.472119473004611 0.2369
0.516007502421589 0.2541
0.513291796097768 0.2565
0.508378793034522 0.2506
0.511402770341555 0.2552
0.54493915190345 0.2724
0.497259403732998 0.2495
0.483029332611409 0.2454
0.508116303320457 0.2508
0.494281890958125 0.2435
0.505517808084092 0.2553
0.530080750511505 0.2654
0.462161462040066 0.2248
0.386356383000396 0.1862
0.501660766879503 0.2496
0.517595661691867 0.2574
0.506118743409744 0.2508
0.528572097186325 0.2643
0.530484342336621 0.2631
0.442377063147324 0.2263
0.497662895107128 0.245
0.473473735668117 0.2328
0.546004428148051 0.2737
0.455272521052448 0.2266
0.46439579720292 0.2345
0.50127673442067 0.2452
0.403349883884888 0.1988
0.510021293335283 0.2564
0.552157910191703 0.277
0.483068365403091 0.2391
0.521263437397539 0.2599
0.523501633109658 0.2609
0.443573352241982 0.2218
0.535774221183133 0.2679
0.549217421969394 0.2761
0.464966702028669 0.2323
0.508726439922661 0.2505
0.529387642121363 0.2625
0.492856218611551 0.244
0.490773138805786 0.2482
0.451192851733013 0.227
0.550411548483805 0.2775
0.524587808509488 0.264
0.490665272410373 0.2438
0.547873182322578 0.2765
0.447062400343107 0.2139
0.464553453718092 0.2315
0.430618655614763 0.2062
0.539488227021786 0.2715
0.52121498618349 0.263
0.447058862303719 0.2273
0.48308499422452 0.2406
0.51870538187205 0.2583
0.470520741684642 0.2307
0.519056949431952 0.2492
0.490934420507345 0.2455
0.501043199628056 0.2488
0.475946864604727 0.238
0.461118050271686 0.231
0.492713911841083 0.2442
0.538057275670982 0.2674
0.508823331798076 0.25
0.521962156989943 0.2573
0.544022094505074 0.2633
0.447641363085777 0.2259
0.468888598970297 0.2343
0.461304579706991 0.229
0.467354049862758 0.2345
0.533528507631211 0.2602
0.489195592927996 0.2426
0.490337597439012 0.2409
0.437643615586744 0.2211
0.474931202426289 0.2401
0.52329193994712 0.2591
0.577325794726955 0.2922
0.487188719358392 0.246
0.441481272858422 0.2156
0.529421844093527 0.2612
0.565135955058034 0.2797
0.470968319407209 0.2301
0.550133500165583 0.277
0.510744310755145 0.2534
0.530105760692312 0.2676
0.490673820033388 0.2422
0.485428064354853 0.2405
0.47429314720209 0.2438
0.519298397774804 0.2611
0.563733614587972 0.2791
0.451580431432256 0.2198
0.532024781424675 0.2651
0.555235201225498 0.281
0.479211219768381 0.233
0.527999383383197 0.2617
0.512782453723392 0.2578
0.487341935704723 0.2354
0.469695982174205 0.2377
0.508553201090394 0.2587
0.468509902733685 0.2303
0.552550311790462 0.2733
0.51563156956685 0.2523
0.479145360409761 0.2396
0.608221643143109 0.3042
0.513477209465931 0.2598
0.524100329644956 0.2626
0.555946528238765 0.2806
0.468855131424617 0.234
0.497965107859056 0.2485
0.508614417228777 0.2561
0.496086530120504 0.24
0.563430338286963 0.2777
0.613410281202781 0.3056
0.437064890425806 0.2112
0.513040409087648 0.2571
0.475026251407704 0.2323
0.454125252078508 0.2211
0.474836185798504 0.2364
0.47754217943386 0.2339
0.529416012339413 0.2597
0.502784362307706 0.2483
0.482438311848543 0.2423
0.559034800780628 0.2807
0.531676044404118 0.2634
0.490002116237479 0.2451
0.489312626980867 0.2463
0.461088301430146 0.2294
0.530710958240573 0.2697
0.529483680588379 0.2667
0.511357940065472 0.26
0.465150605803775 0.2289
0.481926567090089 0.243
0.489747708398174 0.2427
0.514407319431442 0.257
0.466679360644106 0.2309
0.49796894040632 0.2436
0.490297343011978 0.2484
0.499543530698768 0.2505
0.525776629191645 0.2659
0.478238176272476 0.2357
0.453618441263225 0.2222
0.52805124068284 0.2592
0.457839515553172 0.2292
0.451067445353958 0.2192
0.559143834705707 0.2748
0.504350356891071 0.247
0.547910957660579 0.2734
0.427770815842956 0.2143
0.492292642092188 0.2483
0.551913998207804 0.2775
0.524780545186492 0.2568
0.541001660369085 0.273
0.478887367751622 0.2415
0.508019879704479 0.2538
0.417936022832274 0.2097
0.494075736934582 0.2404
0.440436233341276 0.2179
0.500728763011597 0.2493
0.57025381359564 0.2848
0.444953036447031 0.2234
0.454407276800184 0.2265
0.475982085926308 0.2336
0.433264957455017 0.2147
0.556297276384514 0.2772
0.501736390221275 0.2512
0.480027350539072 0.2401
0.542410435989171 0.2646
0.508308353139121 0.2545
0.526562873000701 0.2642
0.500130727919254 0.2519
0.493132696764437 0.2492
0.483977381338228 0.2392
0.56556894980464 0.2839
0.461363026333159 0.2297
0.481971124054281 0.2436
0.484830463822008 0.2391
0.455036099754513 0.2302
0.510041286658651 0.2502
0.472573563516067 0.2315
0.447954636916955 0.2232
0.474776094929944 0.2353
0.526792662517823 0.2549
0.465657708653519 0.2284
0.547453480643647 0.2697
0.530217343024109 0.2625
0.568078827569951 0.2799
0.569717377372614 0.2855
0.508287694752176 0.2522
0.558095314362974 0.2854
0.510458713234837 0.2558
0.485327777181775 0.2421
0.488379805410567 0.2395
0.460596384944717 0.2265
0.505624735264001 0.2539
0.48958965058246 0.2466
0.491785096932868 0.2438
0.566037518933579 0.2832
0.544954162996287 0.2706
0.537710730360813 0.273
0.466740311002164 0.2391
0.503279077187481 0.2508
0.479962796591724 0.2374
0.49516397570997 0.2462
0.450800834316474 0.2199
0.517031337340397 0.2613
0.556793920482105 0.2816
0.462875563796632 0.2325
0.488081012796431 0.2402
0.415292696179842 0.2091
0.488252628429256 0.2431
0.488757009177545 0.2436
0.532665526068927 0.2722
0.536674048820002 0.266
0.485332541911949 0.2441
0.527359856129387 0.2632
0.438532659586988 0.2194
0.563460211967342 0.2796
0.509796873260058 0.2558
0.546830116813948 0.2741
0.501493926498472 0.2509
0.535673081078998 0.2678
0.473257897546222 0.2379
0.552500553561046 0.2773
0.491026666702133 0.2409
0.511472102849965 0.2552
0.510095855647391 0.2561
0.40506849038681 0.1994
0.515039454527309 0.2541
0.48224979108147 0.2422
0.492972238281334 0.245
0.488708089470808 0.2418
0.481486056371964 0.2409
0.47680887775962 0.2413
0.514636941124615 0.2568
0.512956029206766 0.2528
0.546161553362486 0.2725
0.527608745504176 0.2607
0.501492697280859 0.2502
0.545834832123572 0.2632
0.563593036964967 0.2813
0.512845901619643 0.2552
0.439012969322165 0.2179
0.547230050222897 0.2761
0.509191027863923 0.257
0.505494777207463 0.2493
0.483970157868473 0.245
0.479330665937393 0.2389
0.465402052107883 0.2294
0.511468836475954 0.2555
0.547207690720038 0.2725
0.478059250731299 0.2387
0.443174053442237 0.2293
0.525214718566177 0.258
0.529212668057914 0.2631
0.506761045173076 0.2564
0.546991499511066 0.2709
0.519260040302078 0.2574
0.525997082585927 0.2641
0.513907363870749 0.2564
0.547751555761429 0.2729
0.464220503737542 0.2288
0.505735547230406 0.2518
0.503970120263538 0.2458
0.507293128401139 0.2531
0.451866009883293 0.2282
0.439626666001901 0.2203
0.468675909312801 0.2296
0.499947840828107 0.2495
0.454975446366233 0.2292
0.521579471307794 0.2619
0.468749631608088 0.2303
0.505316072709039 0.2509
0.485687135006733 0.2438
0.481217319551028 0.245
0.493092302306957 0.2469
0.525785227622557 0.2591
0.460892584317127 0.2291
0.477769106285304 0.2372
0.528941585753411 0.2651
0.539636344633874 0.2702
0.493053221612169 0.2488
0.468394822485835 0.2359
0.471733823042378 0.2309
0.540569463589197 0.2656
0.441940874439593 0.221
0.524729048619008 0.2622
0.494743465526671 0.2479
0.494855412143644 0.2533
0.537340298839538 0.2699
0.500473925720854 0.2553
0.542636909014587 0.2702
0.463743683649283 0.2328
0.478013118288421 0.2356
0.568694823632678 0.2817
0.477083425030801 0.2312
0.501918905394236 0.2497
0.548940396952176 0.2726
0.504787997207186 0.2517
0.508055121252853 0.2528
0.484431019087867 0.2388
0.545022174410907 0.274
0.459735662718937 0.23
0.463273406100712 0.234
0.497994426750143 0.2534
0.440002108894398 0.2133
0.441267514637738 0.2202
0.408895573487409 0.2006
0.489560029969748 0.244
0.525044259448707 0.2617
0.538029950202568 0.2729
0.448641967841151 0.2209
0.504298228758706 0.2512
0.494761684436036 0.2476
0.482990556889076 0.2434
0.542766797254898 0.2708
0.510699871765183 0.2554
0.456721682447506 0.22
0.555081737075226 0.2774
0.493435430335149 0.2503
0.439579570281196 0.2166
0.472952059819547 0.2364
0.444584440790168 0.2193
0.528050772325409 0.2635
0.507263442181789 0.2538
0.515586210919374 0.258
0.501929727234058 0.2501
0.528841290976805 0.2644
0.473825648190686 0.2338
0.595479515634131 0.2941
0.486234049657916 0.2429
0.490812320626791 0.2406
0.496696004119186 0.2484
0.527131133742546 0.2649
0.495359981756257 0.2445
0.542928345056335 0.2724
0.522441368149097 0.2638
0.547209511714221 0.2709
0.571652455018337 0.2822
0.464119090322557 0.2305
0.441966361051361 0.2135
0.486919069487215 0.2433
0.529928315944553 0.2673
0.48389479700675 0.2355
0.456611164129758 0.2255
0.545552089918557 0.2756
0.501342289087796 0.25
0.498579932303994 0.2494
0.504779787207937 0.2547
0.455475039580482 0.2166
0.529551636102878 0.2632
0.52210471726169 0.2545
0.569357535744206 0.2847
0.495985730965244 0.2475
0.536616162081028 0.272
0.425361512458909 0.2104
0.485958143460741 0.2417
0.545732588883481 0.273
0.52227117378805 0.2631
0.547507073949131 0.275
0.552509812583375 0.273
0.524328719724315 0.2631
0.491813797442147 0.2441
0.581122495924553 0.2923
0.504362373943943 0.2481
0.565375655279321 0.2827
0.538277006122107 0.2647
0.530336414447655 0.267
0.500879590723278 0.2482
0.533931004062167 0.2593
0.495555863009872 0.2517
0.515614241613838 0.2594
0.472252667331884 0.2326
0.489112492501781 0.2448
0.568548628130896 0.2831
0.460190373610908 0.2288
0.435650186453593 0.2148
0.519397404234663 0.2595
0.544843952811216 0.272
0.623104849056623 0.3136
0.46062798665334 0.2286
0.498232803850238 0.2513
0.455775169745123 0.2274
0.476866648997964 0.2388
0.532446440049498 0.27
0.523045997921626 0.2627
0.505649016392777 0.2526
0.453132034016275 0.2247
0.509866804251121 0.258
0.484790658094264 0.2389
0.556180337875394 0.2801
0.517011822216422 0.258
0.495004196614121 0.254
0.471334988178925 0.2331
0.491401928650714 0.2415
0.48688597805346 0.2414
0.462457869370217 0.2331
0.442578938789064 0.2192
0.44786912547959 0.2193
0.548873303378489 0.2722
0.445265186030861 0.2212
0.576528067282104 0.2889
0.548789259704368 0.2742
0.493290614998024 0.2442
0.477186636824925 0.2355
0.52639258561788 0.2664
0.432083615761988 0.2154
0.502699587404604 0.252
0.539102304038269 0.2699
0.485710171259604 0.2431
0.562205614210963 0.2801
0.53551857134628 0.2649
0.457045827871659 0.2269
0.488916589879572 0.2436
0.48115433564259 0.2431
0.43766377031446 0.2149
0.544020000296526 0.2675
0.467043462622225 0.2305
0.432792867658678 0.2148
0.551800276194625 0.2743
0.477363164969652 0.2402
0.491682838267182 0.2448
0.44421940142064 0.2217
0.50724277681029 0.2517
0.475238786106376 0.2387
0.400659158752102 0.1972
0.499901237240294 0.2547
0.471776425386007 0.2372
0.483142172971942 0.2428
0.498796875009365 0.2516
0.472049542197079 0.2334
0.517714374111206 0.251
0.437638491168539 0.2122
0.495884334456691 0.2497
0.51589482757471 0.2547
0.514658514480877 0.2558
0.446524889569356 0.2244
0.501173720382957 0.2481
0.546088789035351 0.2678
0.559612286958806 0.2782
0.520686226959066 0.2579
0.560026624714144 0.2813
0.54584108209497 0.2713
0.465340179512596 0.2342
0.49726898627604 0.248
0.507435245738999 0.2525
0.515107978953144 0.2593
0.529208870936729 0.2654
0.546243242174591 0.2726
0.579488856755778 0.2881
0.445427749835203 0.2169
0.476586808209011 0.2396
0.538412947487855 0.2645
0.495320699586753 0.2472
0.540871112898393 0.2741
0.534296335318943 0.2645
0.543843041518553 0.2667
0.488736101243231 0.2417
0.48970712696604 0.2456
0.481809223440686 0.2338
0.464242316623964 0.2305
0.481562228596777 0.2394
0.493455378726473 0.2428
0.584122036369814 0.2946
0.51915043990118 0.2539
0.556948985743533 0.2745
0.546424106584482 0.2759
0.476326257537601 0.2351
0.47484038578386 0.2393
0.440151851719343 0.2211
0.503329107709016 0.2484
0.518383711947735 0.2564
0.532317127140703 0.2601
0.466222779945819 0.2351
0.534671948224576 0.2616
0.476253732825985 0.235
0.439585333792081 0.2258
0.463650873165224 0.2319
0.507753926578376 0.2558
0.448431177876036 0.2299
0.447686268932086 0.228
0.470135712988079 0.2392
0.505138931035417 0.2532
0.498035492857592 0.2498
0.486282934312651 0.2467
0.495098597816428 0.2472
0.490750844815564 0.2448
0.480413974538933 0.2441
0.45685051022688 0.2265
0.519890819854 0.2626
0.46313210559279 0.2275
0.500217730086735 0.2438
0.460842470004017 0.2324
0.555067400037444 0.2744
0.508736989337449 0.2543
0.472180791791265 0.2351
0.501182304013492 0.2451
0.42283746445822 0.2088
0.505498012990978 0.252
0.50994932440771 0.251
0.495893761970847 0.2484
0.447705228777894 0.2213
0.493221882952404 0.2455
0.463190616989117 0.2205
0.469577046153807 0.2324
0.478530780679103 0.244
0.511438189161931 0.2591
0.486043448506873 0.2414
0.502663273535829 0.2514
0.522670286370599 0.2613
0.464140922312929 0.2335
0.553377740207281 0.2743
0.513713560457335 0.2547
0.490146819653133 0.2459
0.45069245283626 0.2242
0.564161037742772 0.2826
0.493277483740326 0.2442
0.528044103654616 0.2636
0.516675466525262 0.2619
0.490222881970092 0.2401
0.451448948516424 0.2255
0.519028701248991 0.2602
0.497189401252561 0.2434
0.442084276385542 0.1924
0.449870588872546 0.2192
0.490280901771355 0.2431
0.527631465929788 0.2664
0.524721692763184 0.2608
0.474924355018705 0.2375
0.435975089676382 0.218
0.500737818451827 0.2467
0.489013598210753 0.2421
0.439693886082329 0.214
0.447087329307417 0.2228
0.517220913541151 0.2565
0.420843254416795 0.2163
0.493157724958821 0.2429
0.566094068389152 0.2803
0.478183546787238 0.2359
0.52378713973542 0.2602
0.460752683104565 0.2288
0.508706019316705 0.2545
0.495440731445499 0.2463
0.459706044789098 0.2267
0.546170702266497 0.2718
0.469769068538143 0.2278
0.465712851215397 0.2239
0.532264721601689 0.2662
0.486430495080675 0.2419
0.537332691964407 0.2616
0.521540678589685 0.2596
0.498105132834155 0.2508
0.514731969308412 0.2592
0.432412774362252 0.2135
0.465199614518418 0.2294
0.504782839459552 0.2504
0.502660339968028 0.2499
0.48568609561492 0.2421
0.438976299062517 0.2187
0.520963574208327 0.262
0.483811076656472 0.2392
0.510961049461909 0.2554
0.55604581334488 0.2715
0.501892637416824 0.253
0.531326969675311 0.2662
0.588200764445073 0.2948
0.428537652963031 0.2114
0.479345587411852 0.2392
0.561313504665289 0.2808
0.520783630128216 0.2569
0.538695297843585 0.266
0.541423016376182 0.2766
0.452770604486414 0.2245
0.5193410822319 0.2599
0.423642938909708 0.2142
0.465744190804698 0.2301
0.609387232974681 0.3024
0.419980569959417 0.2083
0.547832919962391 0.2729
0.477247774121889 0.2324
0.508954648144181 0.2491
0.477313043452705 0.2361
0.46859151421587 0.2374
0.503239741515365 0.2547
0.448939820965869 0.2247
0.505325064557793 0.2544
0.45884940604586 0.2342
0.553902287208901 0.2781
0.527001685136144 0.2648
0.539386079529573 0.273
0.525347024494614 0.2627
0.506718523295869 0.2497
0.42889664716164 0.2132
0.51884523118235 0.252
0.46021238158044 0.2243
0.471284201501082 0.2342
0.4925083233259 0.2452
0.535080246581428 0.277
0.46169699361614 0.2314
0.434702089008581 0.212
0.460818313359463 0.2259
0.506488795042697 0.2416
0.475457990756746 0.2409
0.579648106179985 0.2917
0.458302474546742 0.2242
0.48506971872335 0.2451
0.429982303433178 0.2066
0.482812501019809 0.2373
0.53314665303443 0.2648
0.418843419737843 0.2108
0.62217881967371 0.3095
0.526507015957991 0.2625
0.553725023677329 0.2752
0.497275778993041 0.2425
0.572145397393428 0.2866
0.488964727068351 0.2438
0.483003255836177 0.2402
0.565794678000129 0.2851
0.4652986932836 0.2283
0.449680148240109 0.2235
0.470701073722183 0.2344
0.459482248344196 0.229
0.442745787977557 0.2214
0.5093468911386 0.2531
0.478193661590326 0.2406
0.488402420262272 0.2449
0.504313212627213 0.2466
0.446081812838251 0.2247
0.517811079750801 0.2569
0.525100613626508 0.2622
0.483729901682251 0.2362
0.561949468048081 0.2794
0.510120176959591 0.2526
0.526626011642263 0.2616
0.49277602475844 0.2467
0.418734513694583 0.2076
0.477076407588161 0.238
0.526126277525192 0.2665
0.424696586446139 0.2149
0.56046249842784 0.2801
0.519455665454085 0.2566
0.4268347261155 0.21
0.493100306850626 0.2441
0.519767267108631 0.2628
0.464924396469343 0.2315
0.523837281094984 0.2609
0.496168811912394 0.2472
0.584976980239894 0.2885
0.512816298940152 0.2552
0.54160455468244 0.2758
0.545651114791059 0.273
0.493368395568525 0.241
0.484131563424223 0.2433
0.47391536991476 0.2332
0.565617407612336 0.2778
0.487118148133307 0.2472
0.457977925778204 0.2295
0.489258479106753 0.2415
0.514087955395208 0.2543
0.565423880214728 0.2842
0.473479122150612 0.2357
0.447081762611519 0.2237
0.537602897088553 0.2659
0.446682666646767 0.2156
0.506197963440107 0.2608
0.517665070396788 0.2587
0.524331387705387 0.2639
0.472909072269524 0.2411
0.460495987377793 0.2292
0.491752468379004 0.2399
0.522612307022413 0.2611
0.506401466238342 0.2511
0.463898652855062 0.2318
0.517660783906082 0.2631
0.520703966554541 0.2644
0.480472649094071 0.235
0.487620356134733 0.2435
0.469453743931279 0.2358
0.536568258107607 0.2606
0.460257409486546 0.2256
0.533525805057987 0.2647
0.495828944935656 0.2462
0.488252206387265 0.2439
0.532473452535824 0.265
0.484411073103862 0.2375
0.360115586086219 0.1829
0.48928703947401 0.246
0.451044148877336 0.23
0.48821933752047 0.2374
0.5687557436088 0.2869
0.526828941189049 0.2585
0.46336735587688 0.2338
0.55466457175269 0.2752
0.494783767120842 0.2424
0.484140483201765 0.2434
0.502856428760726 0.253
0.487914050488876 0.2448
0.464509549339577 0.233
0.466868743357383 0.2302
0.504336543161329 0.2485
0.470797893212091 0.2322
0.561535221315588 0.2802
0.52449172651863 0.2612
0.511346054049983 0.2534
0.441862008994223 0.2177
0.490475165023593 0.2488
0.471595419488559 0.2349
0.490458170462023 0.2448
0.518527921892161 0.2621
0.490621317740061 0.2433
0.500762495846744 0.2522
0.544244002903938 0.2726
0.516839311572233 0.2552
0.523245454980593 0.2633
0.487875358824446 0.2481
0.462833722173896 0.2315
0.493204340149339 0.2477
0.477473696705532 0.2349
0.51003152671844 0.2545
0.516858222358435 0.2592
0.507554595573227 0.2544
0.497593837731017 0.2539
0.492642812231168 0.2435
0.49445824283688 0.241
0.52687033969176 0.2664
0.486946083237582 0.2374
0.487233353597498 0.2426
0.482588355630796 0.2449
0.550553613798053 0.2775
0.580868507706788 0.2896
0.490264284929218 0.2407
0.494413517336683 0.2521
0.46079150953802 0.2304
0.539107392371672 0.2646
0.502781719944663 0.2559
0.533750584481255 0.2666
0.511546859537502 0.2569
0.507464300829264 0.2521
0.493199228564318 0.2449
0.505526403560354 0.2533
0.457466428903664 0.2276
0.517794491013116 0.2521
0.41524208293778 0.2064
0.456610558491159 0.2286
0.506078955707145 0.2517
0.536452085668264 0.2657
0.498890439206919 0.2499
0.462072868235419 0.2227
0.564595152094226 0.2773
0.532642416140874 0.2629
0.540163017721556 0.2745
0.549805617777392 0.2799
0.507081304368115 0.2548
0.473150934501288 0.2212
0.516681206370854 0.2575
0.446891227746422 0.2228
0.531554341338226 0.2674
0.425033526970013 0.2121
0.503280784125901 0.2485
0.498816969752895 0.2501
0.476344285231876 0.2365
0.489766098621955 0.2485
0.477829143765724 0.2327
0.450323176465768 0.2186
0.44311738812231 0.2203
0.558652655303137 0.2792
0.519409111582408 0.2583
0.484098339520248 0.2344
0.552587076816331 0.2759
0.499086631507714 0.2504
0.536101137277268 0.2698
0.55746292424725 0.2793
0.505379706115059 0.2487
0.494423517802068 0.2437
0.512282136344476 0.2555
0.462292908512712 0.2336
0.489903460459702 0.2401
0.525933752119879 0.2639
0.493768221605546 0.2426
0.460455202412902 0.2287
0.498544608002198 0.2452
0.488517945067021 0.2496
0.531903158347146 0.2694
0.488105717396373 0.2392
0.44350036376095 0.2199
0.517998242521138 0.2621
0.477741279196957 0.236
0.451012775070502 0.2212
0.507567689248953 0.2555
0.456467064968526 0.227
0.533356798722047 0.2697
0.499304861733926 0.2403
0.436106688360808 0.223
0.515766807677863 0.2567
0.522853639773106 0.254
0.555055504462331 0.278
0.442357304718971 0.2167
0.519433219266173 0.2613
0.513680190429926 0.2526
0.513879183686349 0.2535
0.494759747734213 0.2476
0.519925702891986 0.2556
0.556947042992145 0.2779
0.49164193144861 0.2489
0.505576898049064 0.2519
0.539968017252502 0.2718
0.452367447438607 0.2228
0.533877460109098 0.2698
0.508072581209625 0.2508
0.528149403879762 0.2657
0.469681237494906 0.234
0.56134158924473 0.2749
0.496393316009737 0.2417
0.537405666420745 0.2664
0.568946874031332 0.2842
0.539895091751091 0.2713
0.500172268710126 0.2514
0.483896918552796 0.2397
0.445972093063633 0.2293
0.503839839106821 0.2512
0.564434588727676 0.284
0.497916367595436 0.2511
0.520597944334435 0.2577
0.491130115274364 0.2445
0.495384540273634 0.2506
0.485820353521646 0.2456
0.543672616547648 0.2698
0.468195285874899 0.2358
0.416463529495996 0.2073
0.507974071462302 0.2575
0.443130742091493 0.2217
0.545080705694614 0.2723
0.474300471712753 0.239
0.510936846897469 0.2588
0.507674569040142 0.2528
0.489895498931057 0.2405
0.573848045968852 0.2812
0.530981633180129 0.2648
0.435869291797599 0.2129
0.476259615094364 0.2325
0.480546470609721 0.2355
0.443756302317846 0.2167
0.506015139037583 0.2534
0.46238520422443 0.2289
0.529848235270368 0.2676
0.495299185804217 0.2397
0.521132310785778 0.2534
0.468467401410707 0.2434
0.494385279127531 0.2452
0.461937938147498 0.2284
0.530702417875735 0.2662
0.431699926907093 0.2136
0.513187726501452 0.2554
0.517291124607278 0.254
0.547616363865846 0.2652
0.431040630063736 0.2196
0.494399933804442 0.2438
0.517423215453793 0.2551
0.460757011605899 0.2352
0.482728156490155 0.2373
0.50549615412492 0.2484
0.478657043275279 0.2413
0.495481115021447 0.2506
0.509370275614064 0.2578
0.533773935090713 0.2625
0.460616707662187 0.2276
0.479418941833713 0.2445
0.487471924062638 0.2407
0.472606607685421 0.2328
0.471633194515411 0.2387
0.495029355998507 0.2455
0.462728349811931 0.2283
0.447126165711051 0.2277
0.463046417230842 0.232
0.485668533378217 0.2427
0.509297066956912 0.2513
0.440414010470315 0.2158
0.559425524101155 0.281
0.482236238564136 0.2325
0.524534209214582 0.2604
0.493396271391982 0.248
0.526097988657531 0.2644
0.473107872523599 0.2244
0.490024612248794 0.2449
0.510792014257751 0.2549
0.529881626677016 0.2591
0.501570143507171 0.2495
0.455477307936803 0.2243
0.539916132217266 0.2654
0.51413345883924 0.2553
0.477694171076957 0.2349
0.491883558552655 0.2387
0.421721020896766 0.2155
0.48377020651806 0.2442
0.481372601916712 0.2393
0.467667303351675 0.2281
0.438607045315318 0.2156
0.543708302368376 0.2729
0.443532533253067 0.2205
0.488657123473393 0.2387
0.500781015432009 0.2467
0.427773444689417 0.2089
0.498269894632697 0.2473
0.474428258965103 0.2341
0.547551342438735 0.2735
0.554607747143906 0.2801
0.479625706522669 0.2335
0.513891110074266 0.2575
0.494713164033027 0.2518
0.566267412532 0.2848
0.503810190995432 0.2474
0.559680850305674 0.2773
0.523719968329196 0.2611
0.423907529060905 0.2126
0.449339758674873 0.2251
0.525698748052148 0.2606
0.499341891386602 0.2491
0.473686037106341 0.2386
0.443872993981117 0.2196
0.584523233622494 0.2944
0.506241950954407 0.2493
0.465323350191637 0.2309
0.487774451226309 0.2461
0.499731286906844 0.2422
0.424193771597161 0.2108
0.554446696792287 0.2747
0.503229547732953 0.2531
0.52678261395834 0.2625
0.557974063570273 0.2819
0.515298418307457 0.2557
0.520897321494737 0.2633
0.516335436822615 0.2598
0.510150828756454 0.262
0.428423754945822 0.2166
0.46543232773823 0.2325
0.406932455743654 0.1949
0.502816375900681 0.2543
0.479588875393074 0.2381
0.479803969271771 0.2399
0.522087515176143 0.2592
0.480418495306359 0.2368
0.481786183000389 0.2358
0.502930288546824 0.2513
0.507727620628626 0.2536
0.497709527967075 0.2448
0.563001354123639 0.2818
0.532947783847567 0.2669
0.497515856767842 0.2496
0.483137454253408 0.2406
0.576357452902735 0.2856
0.451914040327779 0.2215
0.517969281998568 0.2552
0.495658234725976 0.2535
0.548661870379061 0.2753
0.424479302260496 0.2051
0.502113257558474 0.2559
0.554569685430514 0.2756
0.500880525173741 0.2522
0.587543331521883 0.2897
0.430906566817022 0.218
0.522332780990369 0.2598
0.517467149179013 0.2595
0.496898549717222 0.2523
0.511207666515333 0.2582
0.462356814024005 0.2286
0.48738606504397 0.2452
0.525169413225911 0.261
0.54640457837544 0.2748
0.557702460659029 0.2788
0.488987383117896 0.2431
0.46995546577838 0.2343
0.534549342726299 0.2726
0.497713807724667 0.2463
0.509589398506786 0.2528
0.511251997392403 0.2522
0.500551285651255 0.2508
0.465361787695164 0.2296
0.496256607516041 0.2453
0.522082933504341 0.2622
0.494478840978135 0.2459
0.517874090517888 0.2584
0.488506438951271 0.2442
0.524914183190153 0.2613
0.46830084335419 0.2311
0.496294303171686 0.2531
0.522880147166691 0.2652
0.502885433167912 0.2481
0.477864476245182 0.2347
0.557017045097535 0.2736
0.536403887395592 0.2717
0.519124722124614 0.2584
0.518027716593175 0.2571
0.521729438813183 0.2622
0.451829248453001 0.2232
0.457529472763306 0.2206
0.499957645550139 0.2553
0.548839949294391 0.2703
0.500112570613625 0.248
0.509265474234313 0.2567
0.478773182602432 0.2451
0.558452836164507 0.2758
0.45011618092852 0.2239
0.527994430307261 0.2585
0.511197897393147 0.2499
0.382294179720198 0.187
0.462143393406364 0.2331
0.493552236573639 0.2424
0.509337438110327 0.2555
0.507213265594718 0.2581
0.459735909069951 0.2307
0.449130191024643 0.2163
0.482193551817597 0.237
0.474398119904911 0.2356
0.552032689339912 0.2791
0.451771284182186 0.2308
0.461239316000604 0.2248
0.460203215583141 0.2286
0.496817158165434 0.2417
0.501940143479316 0.2523
0.549209826839615 0.2686
0.517717987240571 0.2573
0.510446726726736 0.2529
0.508054508720727 0.2565
0.515322497568688 0.2621
0.568461101305341 0.2816
0.460016767583028 0.2234
0.521514748239168 0.2571
0.48322176802323 0.2443
0.523072699403636 0.2623
0.582370026382399 0.2851
0.481977152772216 0.2361
0.512603848574745 0.2526
0.514635563622995 0.255
0.545178665857963 0.2774
0.461459978970874 0.2314
0.461857365964377 0.2344
0.530672685790108 0.2645
0.482929463953687 0.2359
0.479030227990626 0.2372
0.480258668413383 0.242
0.518705622310776 0.2568
0.496054092885071 0.2545
0.502779681729461 0.2572
0.533002219276177 0.266
0.483367466318249 0.2376
0.476907825053633 0.2391
0.454376476012024 0.2243
0.527733214018071 0.2649
0.543442594236718 0.2692
0.505095492930424 0.2522
0.511705036418257 0.2579
0.436391100452385 0.2177
0.468913265039634 0.2296
0.451923082859264 0.2283
0.548567323234989 0.272
0.466871633082042 0.2349
0.479309163448131 0.2438
0.549034340546194 0.2676
0.504339664151124 0.2527
0.539712738817929 0.2672
0.433455914491958 0.2115
0.527843035217794 0.2605
0.516705403732738 0.2624
0.526650408903455 0.2625
0.547562500566198 0.2704
0.460339391721821 0.2283
0.477412631038188 0.2345
0.491492479907786 0.2473
0.506537519328382 0.2536
0.554996670714589 0.277
0.523959984857549 0.2606
0.497889740179292 0.2478
0.507537706366516 0.2533
0.460197467824972 0.2311
0.48487551810878 0.238
0.509846504423812 0.26
0.537002889200009 0.2707
0.509539483226599 0.249
0.443401925933311 0.22
0.495906282198048 0.2456
0.496000966947807 0.2471
0.544849527483467 0.2732
0.450446527526702 0.2268
0.470428702626327 0.2319
0.492161439528646 0.2455
0.481813597199066 0.2348
0.592845335961816 0.2979
0.500747768579312 0.2484
0.490587624028619 0.2427
0.478854331853346 0.2456
0.512549714255689 0.2565
0.566938964111376 0.2822
0.527977751420131 0.266
0.545258727330468 0.2747
0.453697701336929 0.2247
0.545075278450983 0.2734
0.496893531184365 0.2505
0.42147987722805 0.2103
0.51819615074819 0.2607
0.472819525896137 0.2364
0.501348778476609 0.2447
0.468603957470677 0.2362
0.411846319514544 0.2093
0.495426155739073 0.2408
0.487430848042577 0.2429
0.459124204452083 0.2202
0.583270870268252 0.2939
0.575900831747475 0.2865
0.481801358574905 0.2399
0.483417194246454 0.2406
0.516520657498693 0.2547
0.513154875572873 0.2561
0.533941208727222 0.2687
0.472882314897232 0.2389
0.477152740445435 0.2371
0.50022790360266 0.2525
0.503620443629151 0.2501
0.459463655828577 0.2246
0.473303224345527 0.2317
0.566925744954906 0.284
0.529122169259529 0.2578
0.425886806198762 0.2102
0.519779302720768 0.2579
0.468503015237828 0.2315
0.5274294775028 0.2632
0.456555249589806 0.2308
0.504426645351243 0.2579
0.469584340307557 0.2367
0.52459646524991 0.267
0.517884161965529 0.255
0.524316841367808 0.2633
0.467524400403377 0.2276
0.525005687588834 0.2648
0.525063295588773 0.2593
0.478280156386729 0.2382
0.553170052708368 0.2802
0.538901151463709 0.2694
0.493582285772157 0.2424
0.452112944607588 0.2238
0.478722166724579 0.2386
0.554500277991817 0.2743
0.501173006316795 0.2485
0.528229737415755 0.2645
0.513807326091475 0.252
0.520405995959489 0.2603
0.472959441444015 0.238
0.541998459836381 0.2691
0.477141066466327 0.2375
0.539229205511882 0.2669
0.522346484235523 0.2641
0.484628409804872 0.2459
0.433227990297715 0.2233
0.494771102421843 0.2483
0.513078993131147 0.2552
0.514722007177029 0.2555
0.523384317756436 0.2618
0.573357336910933 0.2885
0.466453667823289 0.2295
0.425763710140197 0.2093
0.498745580696562 0.2498
0.599333060983601 0.2961
0.502775744836647 0.2525
0.501342490761932 0.2496
0.522072245761681 0.2603
0.529033827254414 0.2651
0.535343360115713 0.2652
0.528967388914132 0.2667
0.531458164072072 0.2606
0.552056551501344 0.2709
0.476631847470025 0.2371
0.493506056945142 0.2452
0.52358466218922 0.2623
0.546866419366494 0.272
0.568001833672354 0.2847
0.4904145008438 0.2397
0.483780768442295 0.2392
0.530303669426452 0.2636
0.500140014317312 0.2516
0.538819214599959 0.2723
0.494956289267077 0.2455
0.449041153717719 0.2278
0.51706572763455 0.2587
0.537592129506958 0.2714
0.494251278403537 0.2393
0.518806423558027 0.2572
0.497775159626245 0.2476
0.492777943350376 0.2408
0.484994799177971 0.2442
0.521510965222776 0.2605
0.566959837682907 0.2832
0.516663417495196 0.2325
0.551741870755193 0.2733
0.542153450855677 0.271
0.53097250397823 0.2645
0.440079382326599 0.2168
0.509794058961889 0.255
0.504355396668957 0.251
0.489668952128956 0.2437
0.539318651489432 0.2652
0.49894246885369 0.2458
0.487806217036627 0.2426
0.473326926996833 0.2342
0.525375897879392 0.262
0.476309837025216 0.2376
0.460034722180361 0.2349
0.552938926239957 0.2741
0.565969431495383 0.2848
0.545221533642508 0.2691
0.516535786439881 0.2569
0.58378498914195 0.29
0.484663411243179 0.242
0.519142552018302 0.2599
0.58740807070133 0.2902
0.510394317217606 0.259
0.513905365788597 0.2587
0.574461964210959 0.2842
0.471174659796353 0.2337
0.54605051416302 0.2704
0.499290863599606 0.25
0.522987663465863 0.26
0.496328038294474 0.243
0.467695317568843 0.2273
0.486812229574338 0.2456
0.455643647847892 0.228
0.535436908215887 0.2698
0.404280641345504 0.1967
0.552070884550055 0.2735
0.466798332643229 0.2285
0.475855747657094 0.229
0.540601820363868 0.2703
0.459969515996963 0.2236
0.459522325541735 0.2267
0.409877628285836 0.2015
0.545548771906628 0.2762
0.472572656343758 0.2339
0.46294914846815 0.2264
0.470396499840987 0.2325
0.627153128129953 0.3087
0.497442178954968 0.2507
0.512802817716469 0.2566
0.508340360266804 0.2463
0.532185949512571 0.2713
0.534465651639945 0.2695
0.526583268953039 0.2618
0.511597391465449 0.2478
0.483535442232068 0.2335
0.465658315009868 0.2346
0.476668869123923 0.2345
0.483361277701331 0.24
0.466991979790614 0.2304
0.505997938156794 0.2476
0.50597783360368 0.2473
0.434219737216827 0.2169
0.465832786204723 0.2296
0.453855805295136 0.2277
0.569460556937882 0.2841
0.478549795313789 0.2362
0.483191229582911 0.235
0.466938246327456 0.2376
0.485808794839102 0.2376
0.523678326092653 0.2639
0.418961390442265 0.2123
0.460829871095144 0.2289
0.496075943239341 0.2526
0.482325008974987 0.2384
0.482697989678731 0.2402
0.496143401209101 0.2507
0.529305118644184 0.2641
0.496066145001195 0.2478
0.494467088915325 0.2458
0.490842172562092 0.2483
0.522707286109122 0.2608
0.455684556715986 0.227
0.466267186790959 0.2341
0.506693588716024 0.2495
0.5058808150324 0.2511
0.516650619312591 0.2527
0.539824497528677 0.2671
0.444654427042778 0.2242
0.538332604504894 0.2656
0.466180702968178 0.2329
0.502113942215363 0.2489
0.4955062978694 0.2413
0.535786556233234 0.265
0.496664633928073 0.247
0.492619746036431 0.2528
0.551101805882313 0.2725
0.499075218630796 0.2472
0.506999349294917 0.2514
0.544649209616246 0.2734
0.539307244308506 0.2609
0.484190186059992 0.244
0.527769962050098 0.2602
0.490102796951776 0.2431
0.467635274023879 0.2335
0.484423959524591 0.2428
0.535388576418634 0.2705
0.525655853653655 0.2641
0.453574092933345 0.2197
0.505739923253309 0.2457
0.497337284885547 0.2432
0.480043153761059 0.2394
0.449595096461523 0.2212
0.472102562810435 0.2286
0.538655007689059 0.2718
0.446405155586573 0.2205
0.502041932379752 0.2529
0.478922977779219 0.2334
0.477824769843199 0.2383
0.517305113328569 0.2537
0.463051362117906 0.2281
0.545731781454382 0.2734
0.560884457873037 0.2803
0.469182978091259 0.2334
0.499626740982557 0.2462
0.516587848188747 0.259
0.523680109224717 0.2599
0.515790301394898 0.2605
0.47105509307128 0.2409
0.527575345908544 0.2581
0.479262487988984 0.2364
0.425176249077186 0.2116
0.517496089555906 0.2561
0.505710993559292 0.2475
0.529071437091408 0.2639
0.528644495081695 0.2612
0.50190047377518 0.2495
0.492811957147043 0.2416
0.467726914463388 0.233
0.481356859416161 0.235
0.516359357458753 0.2536
0.536668597730719 0.2646
0.546940620793242 0.27
0.543760386566862 0.2715
0.462052675396573 0.2309
0.542597904286267 0.2757
0.531292603653761 0.2695
0.53974241649292 0.2742
0.480492250701456 0.2366
0.480433869810084 0.2372
0.560946705887489 0.28
0.554398593534998 0.2772
0.458696821065324 0.2245
0.464183276054413 0.2338
0.502463984862059 0.2523
0.491538452408923 0.248
0.520466032890009 0.2578
0.548861681489981 0.2729
0.479242426769798 0.2406
0.53516593114122 0.2684
0.50887354469848 0.2483
0.474822707638639 0.2345
0.511126526418549 0.2597
0.480575962133588 0.2382
0.491379424374504 0.244
0.458687800831837 0.2279
0.537829905059356 0.2642
0.540455601896274 0.268
0.513800971663999 0.2591
0.512798460657669 0.26
0.473099900692527 0.234
0.507573326704117 0.2544
0.479429621051504 0.2372
0.524881837984228 0.2605
0.498160577181352 0.2497
0.506818564328551 0.2473
0.439392864572689 0.2172
0.498250947099804 0.2492
0.512906880534278 0.2544
0.520296710083142 0.2627
0.563009640192169 0.2846
0.530485267844975 0.2595
0.47815184513481 0.2347
0.484466441544266 0.2382
0.453947365207661 0.2316
0.513153404399084 0.2557
0.561919818299011 0.2814
0.501364429604099 0.2496
0.481486960426585 0.2434
0.464366135796227 0.2292
0.556404665066122 0.2742
0.410838733775388 0.2082
0.488281278451358 0.2487
0.497299690013884 0.2412
0.428543063744214 0.2162
0.526270242850744 0.2634
0.534515861431086 0.2687
0.476358608307813 0.2468
0.526923018943802 0.2595
0.513632596715784 0.254
0.460544986268563 0.2289
0.585463569663663 0.2954
0.47549624074136 0.2367
0.510259133441803 0.2552
0.471275994508061 0.2311
0.44973766091701 0.229
0.548006260759748 0.2735
0.528092507510542 0.2641
0.542912872318536 0.2726
0.470894831419521 0.2402
0.505026397313669 0.2486
0.523059235024977 0.257
0.580555814634385 0.2919
0.504519437144542 0.2531
0.522190533392197 0.2599
0.388920639372655 0.195
0.544980182229268 0.2722
0.512798193579513 0.2587
0.502555263695858 0.2543
0.545821700405492 0.2725
0.543770250658101 0.2713
0.518267748486366 0.2582
0.47671452987123 0.2321
0.494120145404019 0.2518
0.478036546494325 0.2335
0.483818344251486 0.2391
0.527032662521314 0.2619
0.553614300382618 0.277
0.536302540455301 0.2703
0.49468517578016 0.2471
0.52695855642005 0.2654
0.521017297259249 0.2604
0.523307276887819 0.2596
0.537944248429271 0.2587
0.480453251760249 0.2404
0.521170626507949 0.2616
0.491182514706986 0.243
0.441795368448666 0.2181
0.546399629235042 0.2736
0.497713821155649 0.2461
0.505166885852601 0.2588
0.466067962110397 0.2312
0.417504245793121 0.2109
0.503617556031057 0.2459
0.517300560257339 0.2567
0.496834247103016 0.2485
0.518754813451573 0.2529
0.534315217686965 0.2706
0.541878332953262 0.2707
0.466635115518746 0.2315
0.522717684467263 0.2628
0.472565859072226 0.2411
0.46197253113123 0.2313
0.508222553424671 0.2484
0.488124272358785 0.2451
0.562353069962056 0.2804
0.496175878085985 0.2462
0.511978399314326 0.2613
0.470366729449332 0.2366
0.522150374990378 0.2615
0.468807825278735 0.2344
0.560829635758488 0.2807
0.496261225624935 0.2452
0.500239393084974 0.2474
0.508117573449579 0.2538
0.501272944273663 0.2458
0.495978550276885 0.2447
0.489588575532214 0.2503
0.53327728510701 0.2651
0.550254051625862 0.273
0.484923380523133 0.2469
0.495923641949966 0.2502
0.485269993902638 0.2376
0.501261667567099 0.2543
0.477069346695303 0.241
0.518621420906175 0.259
0.517732181459572 0.2582
0.457732782902938 0.229
0.456785557087055 0.2305
0.544333864132111 0.269
0.433080864768863 0.2155
0.533481177233447 0.266
0.494323556411228 0.2509
0.514148718599115 0.2572
0.530347052607836 0.2608
0.519408161625222 0.2627
0.464745908098587 0.2259
0.530245973793903 0.2651
0.493902024732392 0.249
0.518528540745938 0.2599
0.522939605990467 0.2609
0.551852235443761 0.2774
0.481754482078903 0.2408
0.474839570862529 0.2331
0.50671708247691 0.2558
0.474130653827769 0.2383
0.521268643193204 0.2606
0.51083046196982 0.2598
0.514941359961986 0.2518
0.528412543436435 0.2602
0.475831434610566 0.2383
0.515648577161397 0.2562
0.539193410713162 0.268
0.522428043503367 0.2627
0.507533959008042 0.253
0.523160790960966 0.2575
0.436530325253174 0.2179
0.516845434152071 0.2581
0.500091766421526 0.253
0.477142738523811 0.2419
0.526267668216832 0.2589
0.513805585910752 0.2582
0.500028874581763 0.2487
0.538475190799463 0.2676
0.513757812535377 0.2475
0.487496290992949 0.244
0.538589342921727 0.2719
0.491560040355226 0.2445
0.519851083970963 0.2554
0.504570640177787 0.2516
0.478085328956546 0.2339
0.546764239373859 0.2761
0.524031669237203 0.2598
0.432951906303111 0.211
0.499127368258835 0.2483
0.45720813640619 0.2276
0.479447004427354 0.2339
0.472915531287652 0.2311
0.500172478624444 0.2486
0.494664175819944 0.2423
0.462296026216662 0.2305
0.533548789275568 0.2605
0.534859852337309 0.2707
0.535321771561671 0.2629
0.447862411719768 0.2217
0.549120401607288 0.2753
0.545181790444578 0.2706
0.541346641952585 0.2749
0.508117042569946 0.2542
0.518847671244171 0.2575
0.450780440878766 0.2223
0.49069378463356 0.2406
0.543130133480023 0.274
0.549786883360096 0.2732
0.556730579037675 0.2759
0.45525970126563 0.2233
0.485062220316228 0.2415
0.469190176262821 0.2333
0.464438314678753 0.2314
0.462679781923605 0.2309
0.542034335228284 0.2702
0.5050100441461 0.2469
0.528384580327914 0.2618
0.511561143237869 0.2518
0.425950622427729 0.2078
0.516496060348222 0.2561
0.48391094370442 0.2383
0.563911383085649 0.2778
0.511682984109421 0.2559
0.574962486945571 0.2869
0.510256035848417 0.2484
0.521406720437222 0.2528
0.455243435703632 0.2209
0.419068441014456 0.2048
0.518952549579508 0.2582
0.502227935803129 0.252
0.535929349182674 0.2664
0.553338357648307 0.2813
0.531917184134126 0.2616
0.484147330221075 0.245
0.493086618483478 0.2409
0.47458750542422 0.2407
0.509318582101168 0.2568
0.5542972692129 0.2733
0.518127813585738 0.2576
0.527799575899067 0.2651
0.477053878709432 0.2332
0.507888326492518 0.2542
0.50890174910515 0.2534
0.457173617963996 0.2061
0.515448187021134 0.257
0.447234636030327 0.2229
0.44747599431238 0.2243
0.440046981001808 0.2232
0.496773673524446 0.2493
0.516417727209646 0.2622
0.500360910960955 0.2465
0.518631110028714 0.2598
0.581428329514038 0.29
0.460612313778672 0.2338
0.575658011449845 0.2867
0.595998013977015 0.2936
0.443799614452008 0.2213
0.496534473895898 0.2437
0.528801677859143 0.2624
0.437801088264569 0.2182
0.544076513200707 0.272
0.518332925750363 0.26
0.495719537226169 0.241
0.482957653078783 0.2429
0.486015265189375 0.2424
0.497061992188319 0.2489
0.496143282222244 0.2478
0.467106357361596 0.2341
0.510514144774165 0.2563
0.526181450149193 0.2672
0.470919096675129 0.2368
0.51469518127994 0.2579
0.445468784310925 0.2251
0.553562246300095 0.2718
0.511901432959221 0.2534
0.520713706466669 0.259
0.451057480451298 0.2193
0.478204293920589 0.2435
0.532561893067417 0.272
0.528742607831456 0.2629
0.529284660645767 0.2653
0.554241902722375 0.283
0.514242320629208 0.2588
0.502311976894004 0.2558
0.487909422255951 0.2397
0.510278114228583 0.2558
0.470683120139517 0.2323
0.453151541957348 0.2278
0.448358430509763 0.2192
0.514740905467776 0.2582
0.553180811297149 0.2754
0.474899627319583 0.2412
0.466116886996109 0.232
0.541122840567606 0.2718
0.479729520125819 0.2352
0.462287712503378 0.2321
0.464417677814076 0.2323
0.479126243118393 0.2414
0.456065721269043 0.2289
0.482561118980804 0.2404
0.466194504048668 0.234
0.465820114318189 0.2325
0.547716223803916 0.2729
0.448178685897013 0.2233
0.526427070639027 0.2596
0.513460128013405 0.2585
0.5003814645098 0.2564
0.455170895028101 0.2219
0.529797131150908 0.266
0.477849336217903 0.243
0.503003929201476 0.2514
0.479652212969911 0.2416
0.5052387616305 0.2547
0.52045954525727 0.2552
0.51046631516784 0.2546
0.491493261825651 0.2511
0.519332520185806 0.2574
0.476263860865086 0.2273
0.546004519660522 0.2763
0.511449594642689 0.2558
0.519049432833695 0.2586
0.506634989619745 0.2553
0.511146034010894 0.2593
0.46773289338647 0.2298
0.476026821526828 0.2341
0.517768877045721 0.2567
0.450529901720269 0.2262
0.488938166178695 0.2342
0.518602146442553 0.2557
0.483364372274585 0.2367
0.58554903043767 0.2917
0.515760397224495 0.259
0.537526391038013 0.2646
0.512994108200411 0.2554
0.489760408023447 0.24
0.468213623102738 0.2333
0.474919350971401 0.2364
0.518344129905863 0.2608
0.462782955533771 0.2326
0.478893367518543 0.2368
0.57279592617126 0.282
0.489930961887315 0.2494
0.480073833488529 0.2376
0.494692002360203 0.2474
0.501255881772302 0.2519
0.492295960959868 0.2472
0.535077504391273 0.2674
0.448156808067368 0.2304
0.471641845082807 0.2343
0.455505871687776 0.2283
0.475716181654971 0.2379
0.521518279012182 0.2599
0.490842975061222 0.2439
0.538453273603218 0.273
0.508323392884579 0.2501
0.505041499005789 0.2524
0.522663709622456 0.2593
0.479765557401284 0.2386
0.540390916161416 0.2645
0.528222392955889 0.2613
0.506875127927077 0.2525
0.446849311415013 0.2243
0.537696173854211 0.2717
0.448169771728715 0.2205
0.538833743969878 0.2701
0.440820673375767 0.2158
0.515408827375653 0.2579
0.440763610066575 0.2193
0.437736291033354 0.2183
0.514314802670687 0.2553
0.4868832665329 0.242
0.469044895660966 0.2328
0.513303167664752 0.2571
0.545350179032913 0.27
0.44876013785314 0.2243
0.459572946873127 0.2305
0.508966639890421 0.2571
0.452452760516619 0.2235
0.5209783371465 0.2677
0.50128149213498 0.2496
0.491898846943266 0.2455
0.455316736532681 0.2256
0.455534364332891 0.2259
0.494974568544505 0.2509
0.446291887761518 0.2193
0.512372929014174 0.2543
0.491538740559578 0.2377
0.488754903091134 0.2441
0.52749829064333 0.2607
0.502945873938622 0.2503
0.459964826036656 0.2279
0.505080866426971 0.253
0.437087954222013 0.2091
0.497453394924183 0.2506
0.476241456092139 0.2332
0.516421605690115 0.2559
0.542640877414673 0.2674
0.525059070505942 0.2599
0.487722920170101 0.2427
0.487623515005131 0.2346
0.496644424470462 0.2475
0.495454335251002 0.2497
0.541636415213108 0.2672
0.491587184398663 0.241
0.535119084219579 0.2705
0.471702218174619 0.2284
0.481880220414798 0.2403
0.49260708539625 0.2404
0.476883875892226 0.2372
0.560585234931138 0.2777
0.509199934096247 0.2537
0.531271654085822 0.2651
0.563431476445607 0.2828
0.486879022876088 0.2442
0.514494556992118 0.2579
0.500624361557137 0.2481
0.521448997595571 0.2635
0.529396594475858 0.2646
0.541183190986711 0.2648
0.492105826003499 0.2461
0.566483723564091 0.2793
0.4809620434777 0.2376
0.514945517939274 0.2565
0.498754086776267 0.2406
0.418734302918996 0.2061
0.504268790877206 0.2526
0.502412258813549 0.2473
0.457730403944293 0.2253
0.518745401151492 0.2627
0.546484582185589 0.2719
0.474796256297394 0.2358
0.465648180592489 0.2334
0.443838312421223 0.2215
0.549742596108349 0.2741
0.533614232985437 0.268
0.48147964552752 0.235
0.404325817379717 0.1982
0.489196910680154 0.2473
0.426940571468597 0.2087
0.462259161691042 0.2335
0.54466700162919 0.2802
0.540374344617101 0.2713
0.512830405126729 0.2581
0.524566022406517 0.2614
0.532052126456137 0.2689
0.482818544135387 0.2455
0.500677618838593 0.249
0.533771773875848 0.2651
0.524534375020261 0.257
0.552478200169792 0.2762
0.525542231808719 0.2638
0.486143069347594 0.2431
0.540164198896434 0.2672
0.486375320831219 0.2377
0.508028182475924 0.2522
0.549124733266759 0.2718
0.482320971868261 0.2424
0.512747078264942 0.2535
0.418701282179713 0.2085
0.490300525815993 0.2468
0.449785611894614 0.222
0.466788628602386 0.232
0.506807251023103 0.2565
0.605415115811307 0.3043
0.495076239558038 0.2445
0.513057641687418 0.2551
0.508621277062627 0.2528
0.517845565208862 0.2614
0.518339569103961 0.2645
0.495705681571981 0.2439
0.552088913215437 0.2736
0.523039853631508 0.2634
0.456222588138484 0.2284
0.464445372664834 0.2326
0.535732969815292 0.2668
0.507698691505355 0.2477
0.509893836258437 0.2518
0.508969049955412 0.2512
0.495560641096512 0.243
0.526712723862368 0.2664
0.495132468990777 0.24
0.500783368293481 0.2506
0.465706286066191 0.2373
0.527628101024926 0.2669
0.51638384137424 0.2521
0.558086615440733 0.2826
0.498025513447489 0.2509
0.511608214617701 0.2609
0.562091146358987 0.2764
0.515752742911484 0.258
0.474073882313088 0.2371
0.484424628857636 0.2435
0.527028694743368 0.2628
0.580856247959283 0.2883
0.455907562286755 0.2308
0.485712114612002 0.2447
0.46860251999949 0.2342
0.538780648082409 0.2658
0.441547402702443 0.2207
0.472747695271139 0.2357
0.488450675404128 0.2425
0.478778878209334 0.2366
0.485639733971979 0.2397
0.499081823636527 0.2481
0.468654290245409 0.2346
0.512341106102173 0.2543
0.5625548123094 0.2774
0.509976628726881 0.252
0.507374646662768 0.2518
0.467223144254495 0.2349
0.487634341109609 0.2428
0.446957215612134 0.2176
0.52050830613485 0.2664
0.530347254793681 0.2693
0.510037945061189 0.2569
0.431300134914823 0.2129
0.496536476693148 0.2466
0.411542980205117 0.2017
0.458713578755664 0.2274
0.467059954014107 0.2302
0.472847168377393 0.2384
0.48958391677757 0.2469
0.418454715209035 0.2119
0.509411980621858 0.2505
0.574500338177602 0.2815
0.393563639427647 0.1958
0.500888275248295 0.2499
0.500577317855953 0.251
0.426365798261721 0.2105
0.513047511580847 0.2532
0.513164532250013 0.2581
0.505617709337787 0.255
0.485630425737405 0.2416
0.42322478243327 0.206
0.577910862062276 0.2871
0.486628640431882 0.2391
0.569746871190225 0.2818
0.430373122102033 0.2131
0.514588817370963 0.2554
0.452849234426842 0.2229
0.525967356114052 0.2665
0.507221520784442 0.2533
0.496580918287616 0.2437
0.484259537279065 0.2377
0.484542517422792 0.2456
0.500420468192741 0.2492
0.564128855098435 0.2772
0.53489878624654 0.268
0.464507745451978 0.2285
0.531921310426323 0.2642
0.505780971739907 0.2504
0.520750838776964 0.2536
0.45306352185613 0.2209
0.519184814093537 0.2575
0.428033597482733 0.217
0.494738866836619 0.2463
0.448617102032737 0.222
0.549733147837063 0.276
0.464738125701127 0.2327
0.443894220226826 0.2263
0.555436595601746 0.271
0.479744547069724 0.2444
0.433190663094159 0.2121
0.495392120210005 0.2464
0.518532815323291 0.2589
0.473669382664129 0.233
0.466950013022628 0.2311
0.410173147567931 0.2068
0.572732863025614 0.291
0.496822374883824 0.2484
0.484706400721218 0.2399
0.480034119542226 0.2378
0.47749384754751 0.2353
0.534448777445249 0.2694
0.500012420894675 0.2492
0.443452026928719 0.2182
0.475873401956731 0.2392
0.504778848539786 0.2546
0.461119110159731 0.2295
0.444446416820707 0.2181
0.517856263645876 0.2549
0.52371503526273 0.2603
0.487036102771572 0.2463
0.478279793778434 0.2395
0.453483248389169 0.2311
0.479677171155199 0.2398
0.491447314947699 0.2474
0.50313026595363 0.2508
0.52544250752228 0.2578
0.524729749899466 0.2638
0.484329596482524 0.239
0.466393537268496 0.2347
0.501021734103446 0.25
0.524292627044521 0.2581
0.535127750141875 0.2658
0.504280569173189 0.2555
0.519239370029464 0.2573
0.498039322988761 0.2469
0.480391305817077 0.2434
0.503494622352942 0.2459
0.459856227280041 0.2244
0.459577426470644 0.2223
0.459432167694423 0.2322
0.50071502503246 0.25
0.512298942945571 0.2558
0.519540414420648 0.2578
0.551484176320473 0.2736
0.509424276773947 0.253
0.506452243319056 0.2527
0.4895191524133 0.2441
0.606025829248578 0.303
0.533490239238224 0.268
0.497733616035183 0.2512
0.526209937494842 0.261
0.481514889526279 0.2395
0.473407163717842 0.2403
0.560446503321054 0.2795
0.500789841752157 0.2517
0.489270286192211 0.2413
0.487994129998167 0.2446
0.50514950391953 0.2492
0.494562135897201 0.2476
0.441333679836094 0.2109
0.484787741601663 0.2364
0.503494336467052 0.2567
0.604011871385809 0.3065
0.499268995379396 0.2517
0.533859102518762 0.266
0.472283477962887 0.2367
0.51951492848545 0.2517
0.50657656562111 0.252
0.548121944916529 0.2697
0.565236171202579 0.287
0.504242381753852 0.2537
0.478429459313578 0.2403
0.576052200209873 0.2868
0.458423347660973 0.223
0.518936742349268 0.2571
0.506223781732277 0.2539
0.544224153666297 0.2733
0.471729380807869 0.2295
0.512350743690345 0.2539
0.550279250845169 0.2768
0.536895698299915 0.2685
0.47949260338981 0.2409
0.465811358720552 0.234
0.538775016507507 0.2707
0.570097888598822 0.2822
0.510878356039427 0.255
0.478786125118412 0.2445
0.48364222372643 0.2399
0.452416089417663 0.2228
0.570133305534741 0.2834
0.442270132371997 0.2233
0.473328558611926 0.237
0.578504003264306 0.2898
0.54378676487429 0.2712
0.461945493047622 0.2282
0.477215565065576 0.2388
0.540763544145294 0.2738
0.485744073438896 0.2386
0.533208232906858 0.2634
0.525779764129961 0.2669
0.52190802407277 0.2632
0.581238805049094 0.2876
0.436667825785086 0.2163
0.477873435542661 0.2356
0.476704315664542 0.2367
0.470573200215089 0.2364
0.558632227119125 0.2734
0.522808502894293 0.2598
0.486040131630684 0.2456
0.553770371485622 0.276
0.493339457117958 0.2464
0.441033810524934 0.2174
0.489996256040533 0.2467
0.494982804167086 0.2458
0.508207078673408 0.2511
0.523435055627064 0.2632
0.495246453591148 0.2446
0.52217628739013 0.26
0.50925834979285 0.2586
0.416870653266345 0.2036
0.406957250134698 0.2014
0.523918231394875 0.2602
0.512656626446865 0.2539
0.538035756287996 0.2692
0.466981680149547 0.2298
0.46566755663804 0.2299
0.519370117024099 0.2635
0.493904983042288 0.2485
0.513492745718853 0.2533
0.492204199886764 0.2394
0.497033558194725 0.2496
0.494259226240291 0.2411
0.448192523395436 0.2159
0.484601203115882 0.2401
0.50271996050002 0.2491
0.444652428745928 0.2203
0.55441414540604 0.2722
0.526002912210039 0.2579
0.493434985686067 0.2433
0.530922211106342 0.2668
0.488473446887921 0.2457
0.480797561502585 0.2346
0.42496811038045 0.2165
0.532363314240833 0.2604
0.504858995281069 0.2494
0.524848224745451 0.2628
0.540974074674025 0.2728
0.53453624968092 0.2717
0.47274692354371 0.2346
0.53138691955904 0.2669
0.498920991863786 0.2545
0.569487155508051 0.2867
0.508682027053905 0.2522
0.484246843090974 0.2382
0.446089939531986 0.2163
0.490559688323604 0.2373
0.534026215376804 0.2693
0.538097718718742 0.2636
0.486913323174611 0.2451
0.525360405951232 0.2581
0.489706146523489 0.2458
0.475687183593445 0.2393
0.405016844642284 0.201
0.540117269589437 0.2715
0.572942273898189 0.2829
0.452635878327327 0.2309
0.497177265651964 0.251
0.605281772237103 0.3031
0.545583893798084 0.2713
0.57134190507163 0.2883
0.537747213482208 0.2646
0.561787856600117 0.2819
0.485049339041927 0.2379
0.430585710508913 0.2167
0.465685267206318 0.2316
0.513792597411308 0.2521
0.496575915520846 0.2453
0.473195663845685 0.2354
0.522710861302811 0.2609
0.511615865338291 0.2527
0.455572555571673 0.2274
0.548248650840498 0.2693
0.489159646504856 0.2444
0.530775755819785 0.2618
0.461140332488898 0.2292
0.552854275570859 0.276
0.507971437561694 0.2529
0.471404720243465 0.2392
0.545976275688307 0.2711
0.528938025490912 0.2669
0.552712430319007 0.278
0.462308096220741 0.2284
0.498794832381363 0.2569
0.527503579365058 0.2587
0.519514717087523 0.2552
0.51871748619583 0.2604
0.524676254144745 0.2581
0.499589221162286 0.2479
0.455169376765888 0.224
0.530706517678742 0.2674
0.425052550571801 0.2164
0.447258949525886 0.2247
0.544107493617631 0.2695
0.403047395937746 0.1988
0.508187626277738 0.252
0.513625923008642 0.2608
0.548519097511121 0.2682
0.517519437924045 0.2558
0.452333225192394 0.2237
0.476357061690364 0.2354
0.498398828663281 0.2468
0.485391239078256 0.2421
0.521888578169547 0.2617
0.542013412550388 0.2716
0.51925559865632 0.2476
0.414887213622613 0.2014
0.545862747645153 0.271
0.462321210251162 0.2315
0.550385736796295 0.2705
0.507400744215685 0.2485
0.488812636823778 0.2465
0.471397940347191 0.2323
0.460260873326374 0.2318
0.540390431328074 0.2667
0.498104089704493 0.2491
0.460828157781388 0.2302
0.522598248907176 0.2606
0.509152593234652 0.2535
0.497461715354404 0.246
0.563615401241657 0.2825
0.503663063584147 0.2511
0.47246358839425 0.2313
0.467578487761259 0.2334
0.453591866046525 0.225
0.526446811913606 0.2567
0.471206829568192 0.2301
0.444410616534507 0.2176
0.507850855183788 0.2482
0.516081758769807 0.255
0.469837671247855 0.2316
0.43626895341347 0.2113
0.52511233483707 0.2617
0.46558849941334 0.2336
0.502378366323779 0.2505
0.541996772347589 0.2655
0.529987508594953 0.2678
0.490632319886899 0.2521
0.569846204773116 0.2848
0.490542381438729 0.2441
0.570624213478771 0.2875
0.55970604305819 0.2823
0.483332974325107 0.2359
0.460792604939874 0.2274
0.550856602915337 0.2732
0.469374452009276 0.229
0.549764292165332 0.2741
0.521780864074539 0.2614
0.527648183104239 0.2654
0.563404537212114 0.2795
0.490989897412402 0.2453
0.454202470740133 0.2301
0.478346077576306 0.2388
0.484149793405303 0.2433
0.490068557032365 0.2424
0.514454577131588 0.257
0.488060420533015 0.2457
0.467725197250725 0.2328
0.484036073596406 0.2381
0.496619569730126 0.2452
0.522053564008603 0.2608
0.465639002755454 0.2304
0.471223901891502 0.2356
0.488429711139654 0.2503
0.477470186146538 0.2377
0.472247764998653 0.2354
0.492380862722664 0.2503
0.45914703159181 0.2313
0.533354941842015 0.2683
0.478173585186712 0.237
0.514674140167709 0.2562
0.494897203380605 0.2454
0.53041884665669 0.2652
0.537579101575501 0.2708
0.525656150468906 0.2598
0.477509882247459 0.2405
0.442467162335973 0.2172
0.537496746491398 0.2699
0.507492647193896 0.2538
0.459045662445903 0.2271
0.485701675410114 0.2451
0.510885803621062 0.2562
0.498949227579494 0.2455
0.491406010619631 0.2444
0.496725442190493 0.2486
0.47177156502843 0.2349
0.526818433528483 0.2603
0.483771185217708 0.2371
0.516447947887567 0.2601
0.519724860432412 0.2609
0.475994120051543 0.2339
0.511661970759647 0.2577
0.478680633127178 0.24
0.484547395956436 0.2382
0.487350057326286 0.2411
0.497937741411216 0.2537
0.560611480745958 0.2829
0.525776804988474 0.2539
0.547351989574385 0.2718
0.518316326285224 0.2687
0.524053003121133 0.261
0.523284033634621 0.2603
0.528508302518446 0.2628
0.470953458380556 0.2278
0.554065923356686 0.282
0.477233981855896 0.2366
0.462502504749862 0.2289
0.495284258532673 0.2458
0.467792204912009 0.2355
0.525491303930998 0.2546
0.50387759604038 0.2419
0.482551946785964 0.2427
0.531093844510342 0.2668
0.516844625437829 0.2573
0.530585498602475 0.2625
0.487089335155585 0.2457
0.528275837030899 0.2624
0.463877687827511 0.2288
0.453663952198135 0.2308
0.435658235860703 0.2171
0.475155961449555 0.2351
0.502635600862548 0.2511
0.519998832597372 0.259
0.480793027575794 0.2342
0.498662146191992 0.2484
0.500883751080255 0.2465
0.493441885522683 0.2445
0.524583991319992 0.2574
0.490828279629905 0.2407
0.528287093443729 0.2663
0.492371001017007 0.2486
0.506415074700443 0.2531
0.441465261823969 0.2192
0.555576922380062 0.2786
0.470632453539965 0.2357
0.480971148622185 0.237
0.452074002421443 0.231
0.514056883846138 0.2592
0.536521857016214 0.2661
0.479128004968133 0.2382
0.51660781475152 0.2611
0.48921653215177 0.2394
0.547473651080424 0.2801
0.477600173854776 0.2379
0.498940661185369 0.254
0.467140123271405 0.2259
0.506103255058558 0.2533
0.431216268922168 0.2131
0.520948367131367 0.2618
0.5304228267263 0.264
0.579087587261746 0.2928
0.525924235289563 0.2587
0.501965167918227 0.2539
0.49050796396314 0.2458
0.495209280507201 0.2488
0.501434786697212 0.2536
0.558908731212455 0.2821
0.527421814854534 0.2658
0.493162424538824 0.2429
0.452328961209305 0.2265
0.505868960827165 0.246
0.478189798699035 0.2324
0.561520309281512 0.2804
0.520845920998797 0.2632
0.481286155601949 0.245
0.520612276773241 0.2512
0.472884002776076 0.2392
0.489441911904342 0.242
0.421171446266251 0.2086
0.515723679263446 0.2544
0.503103155268848 0.2526
0.462029131622282 0.2222
0.469442841994146 0.2384
0.519514427043301 0.2594
0.477968629208958 0.2428
0.447013875637238 0.2238
0.515842223767296 0.2552
0.4582699498613 0.2332
0.525336255175582 0.2629
0.518867968732816 0.2594
0.560245408353857 0.2734
0.46541599418704 0.2312
0.503421842388734 0.2456
0.473369054921945 0.2342
0.534693160622522 0.2672
0.520053991109603 0.2592
0.524158430467291 0.2579
0.533626948126282 0.2656
0.453607370502598 0.2213
0.52760327964775 0.265
0.489311227258307 0.2449
0.559005889911621 0.2738
0.501868577008384 0.2472
0.556441490343383 0.2783
0.455466702555916 0.2282
0.43985968781151 0.2196
0.495920788997982 0.2439
0.473010985109415 0.233
0.508956461071355 0.2533
0.519749495928276 0.2543
0.520043604222716 0.2641
0.547741035149652 0.2781
0.57185328597835 0.2848
0.505752271378822 0.2509
0.556263560451953 0.2778
0.444230522869992 0.2228
0.504442163719836 0.2583
0.485920883283133 0.2384
0.470070966313204 0.2366
0.456553368754935 0.2285
0.544593592892844 0.2688
0.50025965894803 0.246
0.544927065446474 0.2709
0.428696729594027 0.2114
0.48176627010962 0.2364
0.5044438406075 0.2525
0.592448568882842 0.2978
0.589311778009452 0.2941
0.571991939693078 0.2865
0.488514273414113 0.2444
0.488177183553714 0.2468
0.506148177105629 0.2528
0.531015237625512 0.2651
0.530244052810629 0.2618
0.50822576133245 0.2501
0.456952924075902 0.2254
0.492307428565034 0.2364
0.494209606764366 0.2465
0.486091001449024 0.2414
0.485473224219061 0.2396
0.476668178028531 0.2412
0.433912281008216 0.2164
0.512351040393236 0.2491
0.472575238622464 0.236
0.484365988293129 0.2478
0.532012253926395 0.2612
0.511142529534861 0.2499
0.52193894868835 0.2592
0.513505154842719 0.2588
0.439077285553048 0.2173
0.473966626348151 0.2324
0.445933025585948 0.2214
0.484907999597242 0.2378
0.508186457972248 0.2575
0.496547812950213 0.2495
0.476355054548731 0.2333
0.514984220688983 0.2564
0.49493900525798 0.2469
0.551383971154298 0.2759
0.523798692574604 0.2627
0.520265630418615 0.2601
0.558304766318456 0.2799
0.492352555494402 0.2479
0.490651352764793 0.2443
0.457018187776489 0.2233
0.532570875998762 0.2664
0.557862570401365 0.2776
0.521635925052445 0.2538
0.514675394732363 0.2548
0.543423553354359 0.2714
0.514963324273472 0.2564
0.498533357774281 0.2529
0.426913406829843 0.214
0.460943574083373 0.2273
0.476316201229486 0.24
0.487926551174893 0.2432
0.481315359130088 0.2367
0.531205932698976 0.2683
0.460362182802424 0.2298
0.516855142210801 0.2502
0.479996995832024 0.2432
0.524505805072967 0.26
0.507436344322335 0.2512
0.509373057067776 0.2522
0.491215718513882 0.2475
0.459552854264621 0.2369
0.547017033855194 0.2728
0.493421323519412 0.2458
0.498317284760771 0.2481
0.470708749381989 0.2343
0.56041147303461 0.2784
0.536984696388975 0.2654
0.476218767454112 0.2354
0.46407777961065 0.2345
0.536840176974846 0.2735
0.484946921929162 0.2451
0.499766693983658 0.2548
0.464280777774011 0.2344
0.502934401775336 0.2485
0.49936604421333 0.2483
0.533086896286007 0.27
0.444272224398387 0.2216
0.502736963117236 0.2429
0.455691790495939 0.2283
0.496894266811164 0.2452
0.538360196191189 0.2653
0.471471867512245 0.2381
0.530677528453629 0.2659
0.552262139892992 0.2727
0.43161831812165 0.2149
0.554453874996958 0.2728
0.519612144907123 0.2564
0.524228947739649 0.2624
0.468214539504194 0.2267
0.547540775103424 0.2738
0.53295290837744 0.2677
0.471354369063602 0.2385
0.532989241774971 0.2671
0.510928129939117 0.2573
0.547265362643265 0.272
0.532710959012667 0.2615
0.451857567698176 0.2253
0.512740906980494 0.2542
0.515497185178808 0.2591
0.470737719332145 0.2305
0.47550702744665 0.2353
0.51859439355412 0.2565
0.488932776280112 0.243
0.510325152976698 0.2568
0.482261346998634 0.2376
0.506982946467937 0.2517
0.515709332308089 0.2588
0.480310275170573 0.2409
0.461517957292699 0.228
0.58132705856736 0.291
0.515835370905992 0.2591
0.503066914883003 0.2486
0.490014626379373 0.2426
0.565552354770959 0.2778
0.491041908309841 0.2481
0.44684628207503 0.2192
0.490291033485417 0.2427
0.540705379453659 0.2639
0.450026775377047 0.2272
0.504908326261152 0.2508
0.538902451493233 0.2653
0.564753208927151 0.2765
0.564654231284703 0.2828
0.506345124990237 0.2544
0.52240362304141 0.2654
0.494003618613815 0.2495
0.537634258034217 0.2678
0.44057456074614 0.2177
0.47688653689471 0.2369
0.479661446940478 0.2407
0.500636836145868 0.244
0.518674953580839 0.2605
0.5300196147352 0.2661
0.512497413120549 0.2593
0.457090307123148 0.2295
0.510645045106139 0.2536
0.50815862541512 0.2551
0.528817374058287 0.2566
0.479567604356477 0.2405
0.503888213651881 0.2473
0.48108922040423 0.2449
0.575860954928948 0.2892
0.450453074619274 0.2253
0.570535489011134 0.2832
0.51690346997539 0.2549
0.460389855688013 0.2344
0.486484317892912 0.2405
0.494713804026596 0.2482
0.490519657968842 0.2455
0.493119659273971 0.2457
0.496182904285585 0.2461
0.471698036491465 0.2368
0.516834446048517 0.2625
0.489377011556098 0.2439
0.54910742660336 0.2726
0.514941034643899 0.2558
0.504468240115639 0.2552
0.528823338087336 0.2642
0.539240912457415 0.2647
0.52979785773266 0.2642
0.479516418665732 0.2443
0.452067072782429 0.2264
0.508307266774577 0.2496
0.5265931245669 0.262
0.502948673120787 0.2476
0.472569053694831 0.2355
0.456382093861134 0.2261
0.508045969010905 0.2495
0.471267681708117 0.2315
0.492123075093992 0.2446
0.479141482561179 0.2358
0.539149959270206 0.2732
0.562232661612762 0.2809
0.50202109412803 0.2511
0.552315401539955 0.2696
0.467482115443374 0.2359
0.585988568501422 0.293
0.507410053268185 0.2565
0.528173122520999 0.2647
0.533965780363863 0.2694
0.489398382486759 0.2486
0.501542349151917 0.2501
0.506282379394954 0.2476
0.566968712501364 0.2783
0.512261445171242 0.2574
0.522430380035855 0.258
0.532224384439588 0.2642
0.463914682238653 0.2283
0.491166603168394 0.248
0.508557196237724 0.256
0.506893316411319 0.257
0.543118125849006 0.2679
0.414840052007466 0.2073
0.476595104367401 0.2359
0.523773899783841 0.2601
0.454441523762242 0.2201
0.496070639655308 0.2519
0.481174663506474 0.2392
0.553458393094293 0.2725
0.526066153688888 0.2658
0.529218532199193 0.2644
0.517153835677003 0.2576
0.512953821047909 0.2588
0.516639326397621 0.2558
0.509968540667579 0.2539
0.545958376358745 0.2717
0.536305468514587 0.2742
0.479669870385106 0.24
0.468411931239136 0.2332
0.486005612721436 0.2451
0.572004645892683 0.2874
0.448893856980759 0.2278
0.429621075145508 0.2165
0.504955310824845 0.2485
0.491060691324019 0.2431
0.550371766689011 0.2766
0.436035089416424 0.2188
0.491099392281098 0.2467
0.523221446043501 0.2607
0.479319929900331 0.2357
0.492024445574439 0.2442
0.427031049660076 0.2108
0.519541292892978 0.26
0.466727928973129 0.2321
0.510690925452337 0.255
0.515748687599647 0.2547
0.51958104971719 0.2549
0.492837920049363 0.2447
0.46135358548517 0.2301
0.465343514683209 0.2275
0.447241662920027 0.2147
0.503525242097795 0.2537
0.521403012540911 0.2588
0.516652706688696 0.2575
0.472836578032795 0.2372
0.468141939564039 0.2353
0.525946545681547 0.2616
0.587682165111739 0.2944
0.479772587524593 0.2338
0.461679482824436 0.2313
0.482377551028633 0.2438
0.464877004945846 0.2336
0.500460376717283 0.2545
0.482379463216013 0.2441
0.494513177720799 0.2424
0.480828238941165 0.2373
0.511395232771526 0.2524
0.513794784970718 0.2551
0.469299892591497 0.2356
0.467667423198595 0.2329
0.501752762722285 0.246
0.474034441861335 0.2377
0.461473962888061 0.2335
0.545134517708561 0.2748
0.491798828298007 0.248
0.502509642473192 0.2536
0.523122441230067 0.2589
0.45623329228743 0.2314
0.467961583299053 0.2306
0.519840176002754 0.2557
0.560897402938186 0.2788
0.489092340705308 0.2487
0.513210521506557 0.2576
0.485953045385267 0.2388
0.446946119274645 0.22
0.484347414132952 0.2424
0.419396846332736 0.2061
0.479450889644851 0.24
0.477899453918309 0.2369
0.505550495754563 0.2502
0.485568357848237 0.2439
0.514704798731528 0.2536
0.483817913601268 0.2437
0.511400274540629 0.2587
0.551221839793432 0.2776
0.463960598643731 0.2263
0.527638417870732 0.2609
0.509843370758745 0.2549
0.466757873287017 0.2359
0.497882966992438 0.2489
0.510648262659706 0.2544
0.478115219848172 0.2379
0.502558174821448 0.2554
0.498079101537015 0.245
0.454966954797652 0.2289
0.540003475589202 0.2657
0.559556575275786 0.2853
0.482670802688511 0.2422
0.510464878033925 0.259
0.47137875030414 0.2339
0.494690506202372 0.2443
0.565630519846747 0.2806
0.501421359365088 0.2435
0.569555939544747 0.2915
0.437328724713744 0.2141
0.503428585088257 0.2545
0.504783060670378 0.2517
0.510551899424569 0.2516
0.488427619022168 0.2419
0.480384347317387 0.2384
0.534560378692601 0.265
0.479839163456117 0.2326
0.526147965422022 0.2667
0.473289682626415 0.2339
0.446223615146233 0.2198
0.460023693415606 0.2305
0.506080632343698 0.2479
0.493529458385628 0.249
0.494069247707675 0.2448
0.524080931951856 0.2654
0.470130265726374 0.2332
0.488412399141196 0.2422
0.474065176225286 0.2341
0.539923421521632 0.2698
0.455246074302374 0.2306
0.48836388861021 0.247
0.520766583205191 0.263
0.526216432166283 0.26
0.528003850339694 0.2597
0.510227425476132 0.2531
0.508900777090184 0.2566
0.479148530841374 0.2365
0.562774379940349 0.2824
0.483941400995403 0.2373
0.494948704060875 0.2493
0.48171106902241 0.2392
0.564799844643452 0.2863
0.492022253877894 0.2427
0.541541754050019 0.2693
0.483576446968582 0.236
0.507744160540883 0.2545
0.513712357822192 0.2542
0.485681842389176 0.2339
0.511272991170351 0.2557
0.440242792158693 0.2148
0.514408216454287 0.2545
0.488453987112155 0.2378
0.495392974619093 0.2385
0.490778852398181 0.2486
0.450231896192852 0.2244
0.451978100991411 0.2202
0.504778284047288 0.2469
0.551427934690486 0.2649
0.5352469142752 0.2679
0.513507076623016 0.2238
0.522045542620016 0.2638
0.512052540708877 0.2576
0.571777779822312 0.284
0.504464018760573 0.2484
0.438146903349064 0.2161
0.487029590016247 0.2412
0.477453740029929 0.2413
0.476300446868203 0.2382
0.474668691091302 0.2374
0.547493594667861 0.269
0.510232365976486 0.254
0.453017151392865 0.23
0.503146781422399 0.2481
0.545540390606206 0.2729
0.466202246755302 0.2336
0.490238113550199 0.2445
0.512858236571333 0.2612
0.50741435818055 0.2514
0.555226378391361 0.2761
0.459877597307121 0.2315
0.501513954131671 0.2517
0.515223099506144 0.257
0.531572206927907 0.2655
0.539581536248937 0.2708
0.532463176404336 0.2629
0.434117315849267 0.2156
0.484571054922733 0.2403
0.495463167575497 0.2503
0.547381380527719 0.273
0.502887382970448 0.2502
0.585844267010698 0.2929
0.511674817434663 0.2519
0.482882264453606 0.2402
0.485923605499183 0.2437
0.43837183703052 0.2173
0.489179216222081 0.2412
0.482451629707358 0.24
0.502268533157445 0.2544
0.485827916073283 0.2438
0.556207695907343 0.2745
0.544218193099421 0.2733
0.502163759942041 0.2477
0.465642271953014 0.2285
0.464119835539666 0.2302
0.538005045174623 0.2607
0.506811410587972 0.2472
0.523536715024463 0.2609
0.537276321579668 0.2706
0.480942175600924 0.2439
0.492094890865607 0.2435
0.452020723061322 0.2221
0.492394554934104 0.2436
0.542582844574492 0.2716
0.446423568107451 0.2143
0.494405140005262 0.2456
0.454453157952578 0.2279
0.515098436486087 0.2547
0.482308872477281 0.2377
0.563285787469195 0.2812
0.47109535454863 0.2302
0.443461186295339 0.2181
0.527814412536614 0.2636
0.461544352691364 0.2264
0.516347807587453 0.2619
0.504139993508743 0.2526
0.443437722768113 0.2162
0.510761902887932 0.2515
0.507580885808085 0.2536
0.471174124179192 0.2324
0.493865730124799 0.2479
0.56384429853002 0.2776
0.473392494384469 0.2351
0.518494477320169 0.2567
0.529436022355845 0.2608
0.56306885089926 0.2788
0.542581338460354 0.2726
0.512824557294115 0.2544
0.550751976166118 0.2712
0.484781987826836 0.242
0.483364360401886 0.2439
0.515371816128982 0.2614
0.498783784411791 0.2521
0.505800176912806 0.2561
0.516354470890456 0.256
0.462597203379135 0.2315
0.556034736417575 0.2772
0.452498907155004 0.2277
0.526922038125589 0.2566
0.500046597517414 0.2478
0.501074894369296 0.2522
0.441303779868263 0.2194
0.501778042256427 0.2508
0.469951648335145 0.2404
0.517130931468037 0.2565
0.58218607181011 0.294
0.488455306737846 0.2442
0.513872356167625 0.2577
0.484197231513762 0.2425
0.414502487054522 0.2113
0.516474838450483 0.2588
0.489226743013989 0.245
0.56345545176046 0.2818
0.534438103581733 0.2654
0.506212446655794 0.2494
0.525649983381383 0.2575
0.528448427369192 0.2683
0.524972644138387 0.2623
0.545531397134376 0.2691
0.490032816544578 0.2452
0.49575890592326 0.2446
0.474278783147553 0.2426
0.510632921820857 0.2555
0.476297040740479 0.1991
0.477239891998782 0.2392
0.521502678648533 0.2589
0.534933796935422 0.2624
0.51709767507957 0.2511
0.506119881722026 0.2438
0.573657614108293 0.2864
0.457850760968437 0.2269
0.48343285939137 0.2419
0.459446459236948 0.2307
0.467207717035654 0.2298
0.537244487847622 0.2656
0.531810675972708 0.2632
0.473117930674718 0.2381
0.485076031169327 0.2445
0.449745697214522 0.2181
0.545667270646745 0.2741
0.534712241974116 0.2668
0.508884460982582 0.2536
0.517011290698928 0.2562
0.520234736460616 0.2617
0.521172634610759 0.2617
0.514775850757486 0.2508
0.564965678208684 0.2789
0.557625469444138 0.2808
0.57404992087744 0.2894
0.498674009324256 0.2467
0.512889733000601 0.2527
0.548074037580967 0.2701
0.500071544130345 0.2483
0.517175543656784 0.2583
0.531824101964174 0.262
0.520103336690365 0.2589
0.529909269202669 0.2647
0.499413970276412 0.2479
0.48177776846129 0.2395
0.553902560135399 0.2755
0.52231277370296 0.2693
0.517055850111732 0.258
0.471918568194063 0.2338
0.514669184367006 0.2496
0.571028908764732 0.2785
0.515957138208227 0.2625
0.510550957913937 0.258
0.595361734993712 0.3035
0.554219228169286 0.2737
0.497557748471576 0.2499
0.477106086807649 0.236
0.498298734161117 0.2448
0.550134866063896 0.2753
0.541748869533248 0.2759
0.515480306227429 0.2569
0.558918654135949 0.2773
0.529607872651658 0.2687
0.496302553788044 0.2494
0.547637441021553 0.2709
0.539720700689245 0.2653
0.530270173087979 0.2645
0.515717558014818 0.2564
0.529534174925702 0.2612
0.503827838291459 0.25
0.419078238270482 0.2059
0.572626998310002 0.2844
0.529782168821564 0.262
0.488498851204714 0.2452
0.507398438295967 0.251
0.457844130649379 0.2255
0.478041243437256 0.2352
0.50163166831119 0.2488
0.497843769344225 0.2474
0.481865366194832 0.2391
0.519886673103253 0.2616
0.51339940625664 0.2545
0.522383238390529 0.2595
0.506699005078047 0.2541
0.526049601780596 0.2634
0.438649537434822 0.2134
0.509803557034425 0.2517
0.473778236393881 0.2321
0.484131123457706 0.2409
0.513821253284584 0.2608
0.592042686790156 0.2983
0.566207940462889 0.2818
0.486830452098433 0.2436
0.52667183137173 0.2651
0.54301156765721 0.2694
0.489648261168504 0.2385
0.501411689318345 0.2479
0.488785141974086 0.2436
0.553113164822039 0.2774
0.484160168613519 0.2428
0.461345995202987 0.2323
0.561017875794228 0.2817
0.46713135681643 0.2324
0.491753381876465 0.2449
0.46976001321272 0.2291
0.506509378685701 0.2506
0.547676296107102 0.2708
0.506924853477949 0.2543
0.490442919165124 0.2438
0.520035123361403 0.2616
0.496248328149574 0.2494
0.529691307901317 0.2647
0.509013171651065 0.2555
0.49753352768756 0.2464
0.479858394426093 0.2435
0.494978324393036 0.2459
0.517871556289815 0.2617
0.451094328735927 0.2221
0.424000458163583 0.2062
0.468399789021418 0.2318
0.478849738263213 0.2409
0.484473008147868 0.2437
0.475463892728239 0.2338
0.449794340626281 0.2194
0.466288570992319 0.234
0.46792846067209 0.2311
0.453123691737646 0.2233
0.521747733619048 0.2569
0.466176464034481 0.2287
0.50137140916702 0.2532
0.541507454461075 0.2737
0.464937550024872 0.2289
0.458220624202819 0.2283
0.449722315060734 0.2238
0.429180080545534 0.2172
0.560984675470751 0.2846
0.522601711847818 0.2643
0.498680408077579 0.2447
0.470882785091456 0.2389
0.52501292382579 0.2647
0.483086426096894 0.2447
0.479793080458162 0.2361
0.456333988420053 0.2274
0.496977461248589 0.2418
0.488892445731164 0.2447
0.443150454894793 0.2224
0.468035168369185 0.2326
0.463916744470047 0.2297
0.54125682963644 0.2767
0.482708621857394 0.2392
0.516712572535749 0.2602
0.508667643415814 0.2563
0.495983145052141 0.2418
0.498797492310179 0.248
0.521662072395402 0.2619
0.521988412530625 0.2587
0.523255601480847 0.2598
0.462997412776798 0.2273
0.566359535809629 0.2821
0.526828994833335 0.2611
0.535762715998898 0.2706
0.509592673177216 0.2527
0.527031772157629 0.2615
0.469794990327868 0.2307
0.482178933779875 0.2421
0.543359905293903 0.2673
0.511778487262762 0.2559
0.532715156657831 0.2647
0.500142949610864 0.252
0.475516417861349 0.2408
0.459438464587142 0.2273
0.490198063874355 0.2403
0.510802938713725 0.2495
0.492605367059419 0.2484
0.530396894841408 0.2643
0.529050519170266 0.2691
0.482680383277069 0.2358
0.498930236276234 0.2504
0.538627667433793 0.2645
0.56142008703625 0.2795
0.503840190414583 0.2465
0.528271375600538 0.2608
0.504628385355384 0.2488
0.511606387215904 0.2589
0.450569179318254 0.2254
0.532538450208725 0.2634
0.503526305877256 0.2542
0.501008576634406 0.2439
0.480904555663762 0.2403
0.506761743734024 0.2497
0.54763546629174 0.2731
0.51610377121971 0.2558
0.53618348382607 0.2678
0.480038453137741 0.2434
0.484421583501114 0.2371
0.514318874702184 0.2553
0.520682193917549 0.2598
0.505099683341081 0.2501
0.448155483118405 0.2271
0.545049998982479 0.2711
0.476794585198421 0.2403
0.488942426339645 0.2374
0.472532290466163 0.2359
0.472097123995159 0.2383
0.474614723020892 0.2323
0.546847729332802 0.2735
0.475636080904259 0.2372
0.472107398709393 0.2332
0.539625375655923 0.269
0.468615855161862 0.2235
0.493993106951272 0.2439
0.464309968925674 0.2325
0.478901505116303 0.2376
0.515726064891754 0.2574
0.467258933890734 0.2353
0.513703666116145 0.2552
0.474474673601784 0.2349
0.501195392721251 0.2526
0.590778055511515 0.2918
0.524262613306487 0.2595
0.584949082603799 0.2912
0.480050387580858 0.2304
0.501971686774309 0.2505
0.478173628381507 0.2375
0.547978259356972 0.2767
0.499271198419019 0.2494
0.51657248482781 0.2585
0.498780635950459 0.2571
0.52056149466788 0.2577
0.517915947349159 0.2589
0.495779427099296 0.2509
0.439525908241889 0.2253
0.486415171645572 0.2377
0.594299024090099 0.2982
0.445894910771776 0.2221
0.488686360742897 0.2446
0.519439115729382 0.2657
0.434215908127093 0.2173
0.513195112865699 0.2511
0.405792578880533 0.2026
0.51278110349767 0.2558
0.52053801440175 0.2579
0.516034493297308 0.2594
0.489199892941199 0.2396
0.527827945978904 0.2636
0.39544599208972 0.1945
0.492328000726469 0.2394
0.486976812723319 0.238
0.538444231536394 0.2722
0.527933544709412 0.2644
0.493451703119482 0.2466
0.502389520001761 0.2455
0.568348655776787 0.2796
0.467512507719494 0.2308
0.484019017305525 0.2445
0.534816006479898 0.2737
0.443249232929346 0.2213
0.488309862697732 0.2397
0.512483919494513 0.2547
0.564115261801611 0.2827
0.488389901644875 0.247
0.445135145217529 0.2262
0.459554047112451 0.2275
0.494025688044607 0.2501
0.500358179006057 0.2521
0.518283188374836 0.2556
0.577516555051927 0.2892
0.527971469991492 0.2615
0.48749949556777 0.249
0.485954169527872 0.2346
0.454739043969089 0.2264
0.479140144387832 0.2365
0.433829194461311 0.2209
0.52952170541244 0.2606
0.485512796230672 0.2353
0.571939398451239 0.2861
0.501851228077192 0.2473
0.451867584085031 0.2256
0.456242991928527 0.2265
0.539972667252623 0.2683
0.527045633601671 0.2648
0.49326798225085 0.2471
0.497053871773099 0.2432
0.518820388590447 0.2595
0.532370368488248 0.2625
0.432321217432414 0.212
0.555452183826302 0.276
0.508475489593487 0.2514
0.466008256083858 0.2378
0.569968416730469 0.2841
0.491550182132495 0.2457
0.56595139595124 0.282
0.454795628068747 0.2255
0.588190408164839 0.296
0.564685517676915 0.2771
0.45774338561455 0.2285
0.423630400895367 0.2152
0.456264835325722 0.2334
0.541269011375959 0.2709
0.526798583903891 0.2619
0.437624338873253 0.214
0.508196022962501 0.2549
0.535281690794888 0.2653
0.484609469694308 0.2387
0.532815214606693 0.2641
0.485556601965029 0.2409
0.453904719964509 0.2249
0.490768760629108 0.2476
0.492574289220369 0.2449
0.518779416317288 0.2516
0.43988136888429 0.2203
0.526133385478446 0.2614
0.436552593501397 0.2201
0.505740817397205 0.2553
0.526178577556496 0.2601
0.451965750586844 0.2273
0.485671503283827 0.2433
0.581489471012744 0.2884
0.451865828604933 0.2278
0.525796464653514 0.2645
0.52909139261108 0.2634
0.504955027094458 0.2528
0.509502990531152 0.257
0.440703761173372 0.2201
0.49447809147015 0.2416
0.52617992264808 0.2577
0.461744624651744 0.228
0.536956588343849 0.2594
0.495364487028026 0.248
0.462275756476572 0.2316
0.486581424548475 0.2425
0.582598785682664 0.2919
0.503799232743658 0.2472
0.52773735293151 0.2618
0.52192123042156 0.2606
0.463838466614577 0.2368
0.410611144135069 0.2103
0.465242669609088 0.2307
0.552351999661443 0.2752
0.502510807061965 0.2491
0.505203614335412 0.2514
0.454963278224451 0.2248
0.468793157735509 0.2372
0.47533109844636 0.2375
0.469572549739713 0.2366
0.561701614439315 0.2825
0.504288011066424 0.249
0.461842343820084 0.2308
0.523305832259825 0.256
0.480628255128674 0.2436
0.503302699051138 0.2529
0.467988084789565 0.2347
0.51384311765682 0.2551
0.438087785274695 0.2208
0.498531606574107 0.2481
0.470879776888336 0.2386
0.418413284017267 0.2009
0.537785437884891 0.2637
0.517333073846595 0.2563
0.535149657967269 0.2688
0.515003895069461 0.2516
0.53703733581773 0.2656
0.504060412551458 0.2501
0.543336530085191 0.2714
0.518124502807228 0.259
0.53358649999805 0.2657
0.520721814726461 0.2578
0.540700382015934 0.2705
0.510865649996948 0.2533
0.543323020311687 0.2741
0.52078316344097 0.2602
0.559084724221222 0.2727
0.550520690148104 0.2748
0.506216199177337 0.2487
0.433739713855152 0.2207
0.521995072668467 0.2561
0.468320571332111 0.2294
0.505715516552281 0.2493
0.475860981015556 0.2377
0.488188471777702 0.2412
0.486336679726707 0.2393
0.515047285759701 0.2583
0.451009079430881 0.2275
0.465126169966987 0.2327
0.441568314105477 0.2129
0.534850109552896 0.2686
0.463641988489049 0.2306
0.436533101283848 0.217
0.450271886339904 0.218
0.51542553540345 0.2541
0.516519961174334 0.2587
0.58385422008311 0.2893
0.581034077029022 0.2867
0.536755175400623 0.2686
0.559713559641877 0.2769
0.438745754254533 0.2121
0.45086484421092 0.2263
0.488474721750932 0.2461
0.511415451945564 0.2534
0.539295011371519 0.2733
0.474737304836226 0.2321
0.513672207375188 0.2556
0.480954525134724 0.2428
0.522371842505133 0.2622
0.435476053176834 0.2141
0.481935435913684 0.2386
0.507255586563919 0.2451
0.499598979128044 0.2477
0.508509966082937 0.2493
0.447624690574452 0.221
0.543099673270717 0.2647
0.48432349292544 0.2448
0.507803026234415 0.2534
0.437470688954605 0.219
0.490069379926847 0.2433
0.482698192861459 0.2444
0.424205080140597 0.211
0.499521203764577 0.2489
0.521094689434882 0.2556
0.532470775415716 0.2687
0.465183301057402 0.2326
0.543415067487769 0.2675
0.454271998269707 0.2302
0.488862150182273 0.2421
0.471986505188454 0.2324
0.631119839988272 0.3144
0.510606702309742 0.2553
0.47718338927819 0.2403
0.550157017241483 0.2765
0.480525290984457 0.2406
0.489072000920786 0.2406
0.528268587105813 0.2687
0.520908501017503 0.26
0.552808118591842 0.2675
0.552398852384945 0.2775
0.507273128433469 0.2518
0.551173583491454 0.2712
0.529442494714962 0.2588
0.48866939193513 0.2498
0.513309932706475 0.2563
0.529575404322407 0.2649
0.466193511034564 0.232
0.520210174913825 0.2586
0.507988597735882 0.253
0.487853953911241 0.2424
0.497517032875522 0.2487
0.443540710809484 0.2216
0.552773516459929 0.2742
0.525530057627997 0.2623
0.51054267752122 0.2587
0.472157500508585 0.2366
0.565040855262107 0.2805
0.531013906667058 0.2624
0.445708134558435 0.2236
0.502783922681031 0.2492
0.534414732110592 0.269
0.527688762475046 0.2526
0.558790936678678 0.281
0.478214595894579 0.2398
0.480647258639719 0.2331
0.464628009362634 0.2316
0.527593140718826 0.2638
0.396687724646984 0.1977
0.416781298917903 0.2025
0.488895097213598 0.2421
0.43667320371496 0.2158
0.369389130839443 0.1837
0.506019656938449 0.2506
0.481132706852476 0.2398
0.550355204134947 0.2772
0.520849638583367 0.261
0.515379646017974 0.2535
0.529706819119418 0.2673
0.545983515154315 0.2684
0.482500599478418 0.2384
0.50026944189511 0.2499
0.526045866795792 0.2594
0.462212872671632 0.2292
0.483085057665623 0.2414
0.493849203767211 0.2463
0.520334317025066 0.2611
0.549927577511288 0.2722
0.458000876187078 0.2305
0.477362753933388 0.2388
0.528373123859159 0.2636
0.511170043180372 0.2522
0.58789711374191 0.2886
0.55414081011683 0.2814
0.459268471976748 0.2325
0.469504165393522 0.24
0.545274190906431 0.271
0.505202517040842 0.2429
0.481216123964872 0.2403
0.484249593834009 0.2389
0.544677498145572 0.2716
0.533155361064478 0.2676
0.541236779278621 0.2741
0.455228636429157 0.2241
0.447254237350643 0.2256
0.513422607408258 0.2589
0.496404591676257 0.2489
0.502938493706044 0.2527
0.484663612897703 0.2429
0.554805960498121 0.2788
0.477077231989874 0.2375
0.505131327121033 0.2495
0.506962404625129 0.2521
0.530762153539967 0.2664
0.467377125341243 0.2368
0.50462044822547 0.25
0.501779148071323 0.2459
0.543823683569167 0.2696
0.515927620729195 0.2628
0.446487107433801 0.2205
0.499070982792059 0.25
0.481290526316016 0.2439
0.536972485365471 0.2627
0.562614376794003 0.2817
0.514328891736321 0.2564
0.501008669827339 0.2516
0.478482237436653 0.2368
0.532636114256763 0.2645
0.487646294498289 0.2427
0.490855590608278 0.2448
0.510493737558164 0.253
0.424240761360226 0.2127
0.488141967643362 0.2452
0.533218642816726 0.271
0.51835954032113 0.2562
0.492402577180572 0.2474
0.51648480903413 0.2586
0.493908859172214 0.2488
0.516892668230879 0.2558
0.497334946002821 0.2437
0.464032337598436 0.2324
0.513976708172707 0.2519
0.454963881037526 0.2323
0.52285354564063 0.262
0.441963586181918 0.2114
0.544080244374315 0.2753
0.613549305749992 0.3025
0.541747687604955 0.2667
0.610432147527203 0.3056
0.486263431776901 0.242
0.511319205728912 0.2561
0.512220497190432 0.2526
0.466192038032696 0.2356
0.446083331671337 0.2201
0.490852473462682 0.2438
0.449506318689809 0.2195
0.473454534724173 0.2357
0.500056799059299 0.2505
0.506395184829348 0.2514
0.492911536773791 0.2477
0.467459196993376 0.2341
0.440458777993252 0.2211
0.565125449622725 0.2745
0.49983664541276 0.2477
0.478166116711543 0.2337
0.515637263112442 0.2567
0.507948844132016 0.2556
0.507637885594088 0.2557
0.440878252358087 0.2232
0.505843543139807 0.2551
0.449749353440782 0.2197
0.555875394280205 0.2803
0.560560763417019 0.2743
0.480256879663932 0.2393
0.496650412037086 0.2467
0.491425656107002 0.2503
0.486336893810948 0.2352
0.504911992954042 0.2522
0.507202781883677 0.2494
0.553368781376436 0.2812
0.526898506085002 0.2657
0.533622278377471 0.2683
0.496455757154178 0.2473
0.500256307819915 0.2512
0.544277503866056 0.2715
0.475311495134872 0.2345
0.49274503035653 0.2456
0.501916549615801 0.2496
0.498058101441757 0.2524
0.465546214287332 0.2342
0.573251539018327 0.2825
0.535692120285982 0.2688
0.461983664804108 0.2304
0.49345178094227 0.2502
0.487930914598204 0.2434
0.533253044782714 0.2662
0.436679095545628 0.2204
0.438027431913749 0.2139
0.520244633664756 0.2523
0.514344180268345 0.258
0.434965742032022 0.2197
0.456959821630282 0.2162
0.538211941362712 0.2724
0.520111774275769 0.2604
0.471721353610826 0.2328
0.506820540346938 0.2536
0.485974503604282 0.2431
0.540205262388169 0.2736
0.45450025355825 0.2229
0.491034805552033 0.2483
0.518885963938153 0.2611
0.451145858859879 0.2201
0.534498818242422 0.2674
0.474291269183696 0.2317
0.467102192187651 0.233
0.578454355505383 0.2859
0.507696294101234 0.248
0.499630154093995 0.2461
0.516776425471016 0.256
0.499228787321929 0.2481
0.487363448014628 0.2434
0.468901429414072 0.2279
0.504350678208891 0.2576
0.530452566300059 0.2632
0.489737808774464 0.2493
0.51137336972478 0.2579
0.502417744328685 0.253
0.518931581193901 0.2566
0.481878233638206 0.2425
0.545529740987806 0.2734
0.483768696192021 0.2421
0.498575677627228 0.246
0.466521250991266 0.232
0.528645658532521 0.2658
0.505943103434856 0.2489
0.475332777714807 0.2393
0.478505494867975 0.2418
0.46200997727071 0.2286
0.526650981154037 0.2612
0.521240221079637 0.2577
0.509089961565145 0.2531
0.493810806339055 0.2478
0.468226988520324 0.2344
0.522670508753569 0.2654
0.481585356519101 0.2453
0.466740247665891 0.2287
0.460935418345699 0.2316
0.554325547349538 0.2735
0.475102980630865 0.238
0.484242119342846 0.2364
0.482883007018065 0.2348
0.524358761161711 0.261
0.539920398872448 0.2666
0.557839810854105 0.2815
0.512615801957308 0.2581
0.497634290603928 0.2468
0.483206125645393 0.2415
0.491004896442576 0.2436
0.520047032880912 0.2644
0.486461390938152 0.2417
0.435605615178588 0.2172
0.488615918434404 0.2438
0.420421378423354 0.2094
0.526506973696104 0.2652
0.494241796892765 0.2407
0.524568486416761 0.2594
0.543540098423331 0.2674
0.498215911968243 0.2527
0.480530745123854 0.2399
0.503524442576247 0.2434
0.506050991185699 0.2541
0.495353660118187 0.2434
0.495603888268872 0.2465
0.512058476917874 0.259
0.453653327434085 0.2325
0.496188456094292 0.2508
0.473301694735202 0.2325
0.511791371369669 0.2549
0.492824232363488 0.241
0.573140201334642 0.2866
0.555693449055326 0.2793
0.472892972485158 0.2396
0.491647110883814 0.2462
0.467907405482098 0.2306
0.450769300581224 0.224
0.477537523632155 0.2409
0.530987381773251 0.2629
0.544075994055371 0.2711
0.437908847530681 0.211
0.580317270069728 0.2938
0.437150202125302 0.2183
0.475363645965339 0.2357
0.523605594599122 0.2614
0.433711721115673 0.217
0.485238227468705 0.2437
0.515374861386009 0.2554
0.496389996629827 0.2438
0.534323478403583 0.2644
0.518339396783391 0.259
0.490777336548413 0.2407
0.49242036000456 0.2455
0.543161253197156 0.2694
0.458474126008207 0.2263
0.561038493648802 0.274
0.585691388754291 0.2885
0.515701651431336 0.2605
0.529767331201951 0.2621
0.499747462253118 0.251
0.434350602051098 0.2172
0.527674550679776 0.2657
0.491470948077343 0.2459
0.475437955662617 0.2423
0.496987887072677 0.2482
0.45394989529517 0.2238
0.484201887097473 0.2398
0.511751444785678 0.251
0.527782325457855 0.2641
0.50583981124948 0.2227
0.501937680134043 0.2554
0.505718224159056 0.2477
0.532298777467144 0.2509
0.523447042171884 0.2534
0.47972888976574 0.2383
0.49324681658811 0.2454
0.549434006401267 0.2747
0.540252662372478 0.2728
0.495925868656209 0.2482
0.528300905254497 0.2622
0.482379168919406 0.2445
0.485719454452596 0.2408
0.526588640553532 0.2629
0.524710354036333 0.261
0.502522159336301 0.248
0.513628930566808 0.2578
0.54096479182826 0.2656
0.492920271244258 0.2451
0.519694152126082 0.2601
0.492960034527211 0.2431
0.531246926632277 0.2685
0.539733261095484 0.2728
0.474918927394799 0.2319
0.504816340575467 0.2484
0.484830957726588 0.2442
0.482194049460696 0.2438
0.55502119694814 0.2802
0.579105154568151 0.2901
0.490825284623257 0.2503
0.461026850789912 0.2283
0.538910766284203 0.2725
0.533927592900506 0.2666
0.472332016496975 0.2305
0.520301948352651 0.2547
0.44515036817973 0.2218
0.458612855457114 0.2292
0.5237163222998 0.2585
0.495280316683428 0.2523
0.490115248706844 0.2398
0.540573548243707 0.2716
0.518308049673653 0.258
0.482241927831919 0.248
0.512834916132692 0.2545
0.57134793133174 0.2882
0.446898507496448 0.2099
0.514269526889833 0.2507
0.55679166008767 0.2784
0.568141871705793 0.2843
0.489905321365962 0.2434
0.506760737149817 0.2545
0.456631371046922 0.2305
0.483232195424563 0.2377
0.51410877209402 0.2558
0.497630106983031 0.2499
0.495913534303066 0.2516
0.509905568861372 0.2592
0.512508177447968 0.2577
0.539608323871112 0.2769
0.515409280149525 0.2616
0.482963734485944 0.2419
0.506191254520203 0.2461
0.517469515751772 0.259
0.556675340539008 0.2806
0.499199149319932 0.2501
0.511709653147753 0.2549
0.548019842606644 0.2695
0.486680232338937 0.2411
0.512743142679872 0.2548
0.466975012646569 0.2313
0.560321981007211 0.2834
0.509593968715915 0.2543
0.478834541179453 0.2382
0.532123410186358 0.2647
0.485570861270744 0.2474
0.487981806354506 0.2392
0.495962420853656 0.2474
0.464518378051561 0.234
0.465955794366046 0.2304
0.442292255894157 0.215
0.572391080791398 0.2871
0.545411560400836 0.2756
0.420638714378861 0.2073
0.528665854989582 0.2687
0.51602099015265 0.2589
0.550882194662542 0.2756
0.507641992522991 0.253
0.50563792473717 0.2535
0.486251098924812 0.231
0.46496247826461 0.2249
0.510350275138231 0.2569
0.489291071229025 0.2439
0.507975997529343 0.2542
0.479427364255036 0.2455
0.555401883657936 0.2766
0.56878190649965 0.2806
0.478932434094373 0.2384
0.502354612088066 0.252
0.502253260657344 0.2469
0.554014866386087 0.2773
0.439769143896131 0.2248
0.482544393534963 0.2381
0.458552510691674 0.2322
0.486778722518592 0.2436
0.432071007280579 0.2095
0.48658302953134 0.2452
0.478490299593072 0.2405
0.479867013249447 0.2346
0.547164334212799 0.275
0.516634559942961 0.2564
0.569832722800793 0.2833
0.486926620079401 0.2477
0.475703505164044 0.2369
0.502455150406126 0.2535
0.537578537540594 0.2675
0.478270689329483 0.2327
0.487792453809684 0.246
0.509617702081025 0.2546
0.497232639200398 0.2507
0.517165315597294 0.2531
0.522882093599429 0.2629
0.49810841831105 0.2519
0.486197029111931 0.2358
0.504540994278068 0.2524
0.540809471777219 0.2634
0.506268313130737 0.2571
0.485497063540591 0.242
0.501130475016968 0.2467
0.555269332827644 0.2739
0.505743706492701 0.2547
0.500436217547135 0.2514
0.443115086100193 0.2217
0.45516118302003 0.2301
0.528951572434234 0.2652
0.4679780395867 0.2302
0.509336545734357 0.2533
0.556141540145804 0.2784
0.552231284383681 0.2733
0.486133533144998 0.2371
0.410226980045302 0.2058
0.501372487671654 0.2324
0.512152096487407 0.2548
0.534221401568074 0.2699
0.464266636031278 0.2223
0.534704645130261 0.2619
0.492901126212472 0.2453
0.449366744371061 0.2255
0.535298609085999 0.2623
0.497330252214696 0.2508
0.548453424534994 0.2723
0.485145451368411 0.2373
0.499312152835744 0.2478
0.519878290406116 0.2535
0.515918814402928 0.2564
0.55208587612327 0.2684
0.529816912399826 0.2611
0.504950946965094 0.2498
0.525926313120208 0.257
0.507895747130969 0.2531
0.513406444778631 0.2535
0.585142274183923 0.2949
0.565266743211023 0.2758
0.555237793416348 0.2793
0.509880602301038 0.2552
0.547021174157691 0.2691
0.586455202638703 0.2883
0.475470706151437 0.2324
0.443469648380027 0.2191
0.497807799249855 0.2516
0.510110208744402 0.2606
0.436462299715051 0.2179
0.501379928203091 0.2465
0.53325740068517 0.2654
0.554894398694542 0.2793
0.563603550965018 0.2513
0.533981032050366 0.2688
0.512432912865744 0.2528
0.468536099579965 0.2322
0.480263270751207 0.2393
0.456984022146495 0.2256
0.516242517784654 0.2518
0.55594319324944 0.28
0.470001159900667 0.2344
0.456416427179919 0.2294
0.447418542143781 0.2203
0.465301715806791 0.2322
0.560779501358396 0.28
0.464071802956703 0.2318
0.446214868879938 0.2233
0.458519247894015 0.2237
0.493070754522743 0.2431
0.56703577907526 0.2792
0.520266809077056 0.2604
0.40074536192386 0.1948
0.553364064437301 0.2789
0.491403807973558 0.2413
0.424132025096958 0.2135
0.445297207274189 0.2147
0.49392616871598 0.2417
0.568281769091085 0.2821
0.497243929201432 0.2436
0.572663861298205 0.2829
0.495146431270014 0.2457
0.527277721308331 0.262
0.492644644064506 0.2471
0.47587709326078 0.2393
0.472818660654752 0.2295
0.444415676827495 0.2227
0.466147339146428 0.2242
0.501094823617252 0.2502
0.548507563286734 0.2679
0.51361058969909 0.2486
0.488004711800352 0.2471
0.522196535042805 0.2593
0.453970181584319 0.2199
0.471971795591158 0.231
0.536411799977697 0.2661
0.527630281461186 0.2645
0.527397774572601 0.2663
0.493967844608918 0.248
0.541394110858184 0.2724
0.456605641082386 0.2245
0.494102785539855 0.2437
0.457903811632768 0.2261
0.481134950091784 0.2367
0.4997414838386 0.2466
0.476457595261434 0.2348
0.471981664000295 0.2339
0.506415680128947 0.25
0.485505196119775 0.244
0.469844493151354 0.2361
0.46899315264479 0.2347
0.486613526852998 0.245
0.473479447710797 0.2363
0.479207367254693 0.2368
0.495339664065244 0.2515
0.463923601947052 0.2293
0.473162431785823 0.2368
0.520276445216981 0.2613
0.523600473263871 0.2649
0.518689038026192 0.2497
0.505440124343522 0.2483
0.455459833854868 0.229
0.50931204048854 0.2528
0.488519571261533 0.2414
0.474732974191091 0.2365
0.448043751534515 0.2197
0.552138545773559 0.2835
0.449147174531165 0.2257
0.546441685911374 0.2675
0.479531067447469 0.2356
0.51532684732217 0.2559
0.442411378770131 0.223
0.518492550475503 0.2563
0.462460247760245 0.2296
0.530995286638548 0.2652
0.490645430322437 0.2442
0.484198047150818 0.2387
0.572825976590302 0.2855
0.511408439648538 0.2529
0.498435442956701 0.2439
0.544704430263826 0.2727
0.517072959359936 0.2638
0.560384911224442 0.2745
0.45403387356088 0.2279
0.498202773889026 0.2497
0.542127663205716 0.2728
0.46916508071087 0.2357
0.541014116627567 0.2734
0.528923059040622 0.2712
0.520150788400253 0.2577
0.485828922915941 0.2398
0.518824224748103 0.2569
0.453418205947483 0.2286
0.548381494105677 0.2738
0.498337286089172 0.2506
0.494357157288958 0.2529
0.475165185929941 0.2384
0.490012694583124 0.2425
0.499809448927308 0.2468
0.506971660818609 0.2542
0.497286498811695 0.2514
0.531606685714592 0.267
0.524550686782713 0.2618
0.498737631087743 0.2469
0.507823832654907 0.2527
0.500374001446611 0.2516
0.474398903795823 0.2371
0.556797408358261 0.2802
0.504918096646727 0.2554
0.506646439993224 0.2553
0.519081617940262 0.2661
0.502381929080308 0.2489
0.487680475198641 0.2415
0.474178361027472 0.2346
0.466228541083358 0.2326
0.428364119065314 0.213
0.538109618997305 0.2685
0.507097603259755 0.253
0.484696926013317 0.2436
0.49910721959412 0.2526
0.513575502023254 0.2544
0.522053962436662 0.2608
0.546753417201511 0.2747
0.577645754472777 0.2838
0.466088957076828 0.2287
0.444076411804092 0.2278
0.456361141347526 0.229
0.490963166017101 0.2425
0.479024892576853 0.2365
0.479180311662964 0.2391
0.497937851882299 0.2486
0.467503041031537 0.2369
0.493489615505233 0.2452
0.508788403696614 0.2556
0.492627223314313 0.2415
0.485494829312124 0.2445
0.502964163645843 0.2489
0.542377295520969 0.2728
0.392557416672023 0.1976
0.493838960829335 0.2476
0.470080255229678 0.2344
0.470097422300443 0.2379
0.509654460823832 0.2557
0.437223924670453 0.2195
0.50008189286105 0.2539
0.451694224498964 0.2252
0.47492589956593 0.2398
0.431329764691436 0.208
0.51404105315539 0.2532
0.439001528925538 0.2098
0.390144373358425 0.1959
0.425664093057295 0.2168
0.431379364752956 0.2153
0.518970942808719 0.2584
0.549069439581082 0.2734
0.471280267614943 0.2362
0.519694256733318 0.2574
0.486294764606929 0.241
0.513830220221652 0.2501
0.492272014634058 0.2478
0.512217127310929 0.2532
0.487135266148333 0.2441
0.50973869535729 0.2533
0.559822336147935 0.2825
0.434220663141355 0.2174
0.520227512069966 0.2553
0.501149170925909 0.2509
0.50086325103805 0.2501
0.516953632215886 0.2558
0.519992027521417 0.2588
0.507908971595646 0.2524
0.485640235883008 0.2408
0.440850886981791 0.2246
0.5202217005634 0.2595
0.445059101627568 0.2227
0.499617184661241 0.2527
0.499573208462562 0.2488
0.512467678646381 0.2565
0.500966506281762 0.2526
0.507825359362107 0.2555
0.504051391105009 0.2513
0.558035862344207 0.2718
0.50862932609611 0.2508
0.529484423511 0.2631
0.534294357443895 0.2654
0.478782594958229 0.2373
0.500504387349545 0.2455
0.476293747939239 0.241
0.566543883027311 0.2849
0.518114606228096 0.258
0.459025442072438 0.231
0.589779887816401 0.2969
0.519493067999959 0.2613
0.519714833981355 0.2574
0.522851918828987 0.2594
0.507017963846948 0.2516
0.500100948066574 0.2507
0.587072499281327 0.2923
0.433943615498634 0.2137
0.511581038653699 0.2579
0.440749283761471 0.2249
0.464812694855197 0.2299
0.540704194850142 0.2726
0.524027898617266 0.2572
0.516946954520465 0.2536
0.537134079967872 0.2616
0.508551432098301 0.259
0.493780694372144 0.2426
0.500484632513829 0.239
0.540798140807338 0.2701
0.480110236526422 0.2418
0.494857713636858 0.2471
0.477256777951109 0.238
0.517684570420094 0.2521
0.576092043562505 0.2888
0.46770317104382 0.2358
0.466561442046004 0.2284
0.480611318644174 0.2376
0.50690127175362 0.2553
0.531614543638217 0.2636
0.538153965841094 0.2681
0.544098250725671 0.2706
0.512362660038911 0.2527
0.521019348817529 0.2618
0.519030848605066 0.256
0.495132624362358 0.2471
0.550490319182512 0.2769
0.483382022833505 0.247
0.591966805973988 0.2944
0.508988352945123 0.2558
0.486580155181979 0.2464
0.512348594714784 0.2535
0.442894531442217 0.2235
0.416592163926769 0.2122
0.564543934786649 0.2803
0.56293208831898 0.2795
0.439851007320058 0.2176
0.436333926597769 0.2124
0.43759131017917 0.2204
0.490622021516539 0.2482
0.471927454426236 0.2383
0.497496959906226 0.2509
0.454311289957585 0.2277
0.531562001946376 0.2713
0.522774684413243 0.2551
0.536962482951468 0.2685
0.432895874336664 0.2188
0.474779477642257 0.2361
0.571278664954759 0.2913
0.442921305467623 0.2217
0.510022319353946 0.2478
0.484498933512758 0.2357
0.511416518910936 0.2561
0.491336393657342 0.2428
0.554197665913118 0.2757
0.530272637671934 0.2643
0.47818357753947 0.2395
0.482005509998668 0.2374
0.493584438161146 0.2394
0.538613503881256 0.2643
0.519319773849527 0.2566
0.520586566445284 0.2563
0.543838497489593 0.268
0.505850470439435 0.255
0.451545738697456 0.2239
0.506446474164901 0.2531
0.527971911362214 0.2616
0.462929976228759 0.2313
0.509888235344898 0.2548
0.444374720986647 0.2245
0.518409251969512 0.2585
0.527776367514578 0.2627
0.468220466806672 0.2351
0.471853968553863 0.2373
0.439615288262147 0.225
0.52611027691898 0.2647
0.449996755884846 0.2224
0.486570992908734 0.2398
0.485787484786104 0.2441
0.533292757378883 0.265
0.626481836469118 0.3108
0.49740244264516 0.2534
0.530343902238564 0.2635
0.562141405895556 0.2816
0.510489375663831 0.248
0.518310341527815 0.2524
0.522270772765021 0.2589
0.497958888848511 0.2441
0.500228880239573 0.249
0.542095163201464 0.275
0.492198687639496 0.2481
0.490014897387515 0.245
0.451108780530213 0.2225
0.502047529452037 0.247
0.452598264849209 0.2197
0.508760325735486 0.252
0.480109049671058 0.2425
0.495399155549055 0.245
0.577485360021918 0.2936
0.4825350867512 0.2377
0.567053217611586 0.2846
0.483756392608934 0.2366
0.472671509677063 0.2307
0.529970992915438 0.2624
0.476871646498027 0.2382
0.534507088960273 0.2663
0.487554558289188 0.2462
0.543752289410645 0.2672
0.486203199853717 0.2405
0.44059126964233 0.2217
0.511423939076939 0.2565
0.478143601647792 0.237
0.558071643417577 0.2805
0.540094425677236 0.2674
0.537339313435984 0.268
0.526852766957033 0.2622
0.497156578865505 0.2444
0.505966923225155 0.2524
0.503488309870559 0.2512
0.474210856756449 0.2372
0.492956524648895 0.2415
0.516739588303542 0.2604
0.54917097201606 0.2776
0.510709683451207 0.2576
0.543948070965316 0.2719
0.536900516114092 0.2693
0.501926007998285 0.2509
0.551029899825136 0.2747
0.571658655546725 0.2869
0.495465412466802 0.2546
0.480434178109726 0.2416
0.458574852105408 0.2259
0.50332227669842 0.2534
0.446500470275845 0.2276
0.512401039928318 0.2522
0.551449226830842 0.2745
0.535962643133767 0.27
0.463103174591482 0.2304
0.513787096756463 0.2562
0.485527958434197 0.2401
0.491989698524988 0.2431
0.490630727212557 0.2445
0.466470436168874 0.2293
0.463888387647851 0.2282
0.546474530084031 0.2672
0.555587816573365 0.2794
0.525900643641997 0.2565
0.472330773073782 0.2383
0.497081084288077 0.2481
0.525556093034282 0.2606
0.425212759897328 0.2114
0.487778494491417 0.2405
0.461890977978786 0.2255
0.535800434824303 0.2672
0.50037137745843 0.2459
0.485351496230508 0.2394
0.49524782646051 0.2483
0.472924402422189 0.2366
0.514002165510305 0.2514
0.4957581531247 0.247
0.484777696976507 0.237
0.505017674354079 0.2495
0.495815179452838 0.2496
0.50012286928187 0.2501
0.510706699338662 0.2532
0.466516616157683 0.2324
0.496131032284125 0.2522
0.407793850136382 0.1992
0.508099706223392 0.251
0.429985007536347 0.217
0.483562863771666 0.2384
0.502570910144019 0.2465
0.460037034239009 0.2285
0.50725686644911 0.2518
0.489828838920516 0.2426
0.490073725769617 0.2419
0.524698284437016 0.2591
0.540568655981261 0.2725
0.527749869128159 0.2627
0.467694071988995 0.2342
0.458369225201705 0.2278
0.438266278288219 0.2222
0.453992310228197 0.2286
0.493805954258655 0.2497
0.53248000263729 0.2618
0.530288393018051 0.2637
0.502618287297202 0.2504
0.601109683403082 0.3008
0.53678300355632 0.2652
0.458083695232367 0.2261
0.460881494432232 0.2283
0.549600304785911 0.275
0.514674000846093 0.2641
0.48467643725712 0.2394
0.523494751995887 0.2631
0.528748865444156 0.2644
0.535088752250513 0.2656
0.490388587833675 0.2359
0.512493414210364 0.2608
0.496975060014295 0.2493
0.596435959506594 0.2984
0.547628964092042 0.2693
0.474549805840578 0.2333
0.484807892573952 0.2394
0.546219054905412 0.2744
0.486388093177701 0.24
0.525637186099498 0.2648
0.542668821832602 0.2692
0.502728178766969 0.2532
0.535103922347746 0.2708
0.508652454411298 0.2596
0.502406508224428 0.2529
0.452547257941046 0.2272
0.478287779388473 0.2343
0.498156828628139 0.2505
0.533025761181347 0.2668
0.518456048214277 0.2558
0.429134242970851 0.2091
0.416130134586278 0.2031
0.518907967262807 0.2555
0.538804687265227 0.2713
0.449144616439811 0.2188
0.504245562948459 0.2546
0.49831323005648 0.2521
0.484397355789407 0.2411
0.468301920514202 0.2325
0.466900689725912 0.2329
0.48655661405947 0.2467
0.493788174430803 0.2489
0.537546771807188 0.271
0.518488195964747 0.2589
0.491428803802885 0.2402
0.50902371068735 0.259
0.456863605602824 0.229
0.552995333658242 0.2757
0.491114934401006 0.2422
0.522936026886745 0.2605
0.356340340957455 0.18
0.481007785826948 0.2414
0.514253037001465 0.2548
0.602666731196975 0.3054
0.45980956493836 0.225
0.516975238420051 0.2524
0.495034827210083 0.2485
0.530935090576043 0.2611
0.478262381753315 0.2397
0.568581666652403 0.2765
0.514809094942613 0.2578
0.513863403800189 0.2541
0.451858323104787 0.2236
0.488856248256592 0.2419
0.458945896174226 0.2309
0.502261825646631 0.2483
0.597586402774107 0.3004
0.505099915593541 0.2568
0.515414033903583 0.2604
0.549070254240527 0.2774
0.473948550083155 0.2336
0.496732181295379 0.2465
0.482649776339659 0.2363
0.480823903084939 0.242
0.48572733210314 0.2491
0.484135307310909 0.2426
0.493524951692472 0.2489
0.495715133149494 0.2469
0.492496669849249 0.2463
0.526625053722449 0.2582
0.471297324547189 0.2341
0.495571791394895 0.2478
0.549849764123198 0.2771
0.476042721875651 0.2375
0.546908499949654 0.2673
0.525861233841897 0.2638
0.479389508736329 0.2374
0.428163055862168 0.2196
0.494570638985655 0.2407
0.524909151995049 0.2632
0.480191912098704 0.2391
0.502929500800529 0.2482
0.443110907191373 0.2205
0.475500091507527 0.2358
0.489094141343079 0.2431
0.505993833241886 0.2582
0.581710512578851 0.2937
0.539002730921972 0.2716
0.486857468898934 0.2378
0.475100396142932 0.2367
0.533247096715738 0.2594
0.50188533222188 0.2549
0.509234860802648 0.2523
0.537252639812705 0.2639
0.467616837025888 0.233
0.512473959869861 0.2584
0.445860810007353 0.223
0.540848212709439 0.2659
0.51122316791803 0.254
0.518724193434846 0.26
0.497323616999561 0.2461
0.526470263114419 0.2656
0.426646003825629 0.212
0.510974504264034 0.2513
0.437542818442488 0.2217
0.565946882369628 0.279
0.507974417490033 0.2511
0.537015512521256 0.2633
0.578273669930903 0.2915
0.464961424599851 0.2337
0.413191953449897 0.206
0.492100679971329 0.2413
0.49149090053966 0.2461
0.526767439617997 0.2634
0.469385731874848 0.2367
0.483075486147917 0.2401
0.52712641245084 0.2647
0.53977525323122 0.272
0.495959412509938 0.2478
0.575481461251543 0.2823
0.56689801778257 0.2805
0.500685501591399 0.2522
0.485789157655385 0.2382
0.508675612144895 0.2551
0.480518115780537 0.2391
0.548263840810314 0.2667
0.546709765098309 0.2762
0.526304048564478 0.255
0.512380861299605 0.2602
0.488977266845232 0.2464
0.524587939653213 0.2615
0.498904269506746 0.2457
0.501268977714187 0.2464
0.494896559002689 0.2458
0.463879629395114 0.2307
0.548115425616545 0.2749
0.47863936338287 0.2412
0.510589120689191 0.2554
0.52762911698975 0.2654
0.484491260753841 0.245
0.478931398796389 0.2403
0.511651577459834 0.2552
0.541378931575453 0.2701
0.499924186669101 0.2538
0.518992908868729 0.2638
0.485934879362537 0.2382
0.504771332691818 0.2497
0.510739720118648 0.2479
0.457660001355879 0.2262
0.507068692693731 0.256
0.530211999351865 0.2654
0.522044955633358 0.2581
0.448827810537718 0.2235
0.499586258381213 0.2531
0.473647090460391 0.234
0.484364255211201 0.2471
0.49118237051386 0.241
0.5009115088339 0.2472
0.510896770668796 0.2551
0.483621767411167 0.2332
0.527880955056289 0.2632
0.511025942553202 0.2544
0.453955027615653 0.2247
0.434851066824906 0.2201
0.578722757549984 0.2893
0.521386516885889 0.2625
0.5064265479976 0.2508
0.543046946715724 0.2691
0.455728243417391 0.2231
0.464891419673644 0.2341
0.552419595900549 0.2683
0.473555521457762 0.2382
0.50912740840875 0.2535
0.482271387520165 0.2332
0.477781353641609 0.2396
0.600758709230269 0.2973
0.555747659087912 0.2753
0.568857627910116 0.2772
0.45545499896681 0.229
0.537847302799274 0.2683
0.512477538400012 0.2592
0.528268024092987 0.2621
0.419625812488707 0.2141
0.518589354304052 0.2554
0.457997180385795 0.2272
0.51124515584139 0.2528
0.542697519376226 0.2654
0.465802299688832 0.234
0.520064784112989 0.2602
0.421448873006926 0.2105
0.527442137566263 0.2596
0.516621568130403 0.2572
0.522992743900721 0.2589
0.425752063498836 0.2122
0.513347231476276 0.2547
0.426774890054581 0.2067
0.402445497589737 0.1968
0.480761953878727 0.2399
0.397394317956524 0.195
0.481367306596303 0.2429
0.485829629029388 0.2446
0.54705331442169 0.2671
0.503652212188739 0.2503
0.495186316692314 0.2488
0.485680127716462 0.2395
0.445416905486686 0.2195
0.45766474811181 0.236
0.510806566321054 0.2549
0.451072122235926 0.2244
0.543771431203984 0.2681
0.461128294325332 0.2233
0.556661251218293 0.2758
0.508301823053669 0.2561
0.479303921995683 0.2403
0.487734550226377 0.2415
0.535631210171874 0.2648
0.470495294752617 0.2344
0.472424033595596 0.2347
0.493429647922683 0.2497
0.464900906922347 0.2254
0.495433039142546 0.2454
0.472487632270213 0.2293
0.479051586833903 0.231
0.422368163864966 0.213
0.530400558295318 0.2716
0.435572478743145 0.2222
0.460642298629353 0.2313
0.505624883794028 0.2512
0.422035770728163 0.2078
0.452214125045563 0.2287
0.505327637018808 0.2565
0.509660946060038 0.2499
0.483532483094342 0.2454
0.460928850799688 0.2251
0.512592614370254 0.255
0.580508413728196 0.2862
0.535273564525873 0.2672
0.494196935223611 0.2487
0.514833268662967 0.2577
0.481290751529622 0.2389
0.537591229639573 0.2667
0.478781842208899 0.2388
0.492951981650707 0.2479
0.513705692494559 0.2596
0.493286985361808 0.2457
0.471756307860236 0.234
0.468556188605655 0.2307
0.485639939582078 0.2315
0.382028834158594 0.1921
0.453030192382003 0.225
0.505738779261647 0.2478
0.541911404038212 0.2688
0.500596800818984 0.2518
0.449990644082067 0.2257
0.441233904346863 0.2184
0.532956397461074 0.2653
0.483149658739203 0.2398
0.521474007101197 0.2606
0.462608488935399 0.2241
0.53330788413216 0.2615
0.491286678270921 0.2421
0.526569777111646 0.2627
0.497446772194041 0.2496
0.497253169080585 0.249
0.523137592748433 0.2634
0.480242849401026 0.2402
0.447248450661168 0.2212
0.455174059174164 0.2278
0.447716940716295 0.2165
0.499774469218048 0.2491
0.532710848337757 0.2696
0.434970632799772 0.2176
0.539636640197934 0.2665
0.442803906432656 0.2199
0.415012413680504 0.2074
0.533426302341035 0.2635
0.450424988755317 0.2162
0.475582941792446 0.2414
0.425444128070539 0.2164
0.52796478705301 0.2709
0.417444274271058 0.2073
0.536352559870039 0.2625
0.52053269765479 0.2588
0.501004195996688 0.2546
0.528191644659632 0.264
0.535500052769941 0.2603
0.449480040329947 0.2248
0.454424933614418 0.2286
0.596356035677252 0.2993
0.520166137938888 0.2539
0.47175220484638 0.2328
0.503714445028163 0.2473
0.490557720602131 0.248
0.46190917378262 0.2312
0.454481810101926 0.2251
0.446753786779986 0.2221
0.462223342567087 0.2283
0.510949125932436 0.2546
0.539273920316803 0.2694
0.53532980614337 0.2623
0.493861260934442 0.2394
0.523566584322696 0.2589
0.551441513190171 0.2755
0.521352820956478 0.2648
0.546463598812514 0.279
0.49355738973398 0.2456
0.553767490240828 0.274
0.491302106974443 0.2444
0.505756078036497 0.2527
0.447824745249626 0.2242
0.561822978770836 0.2767
0.510527925785042 0.2539
0.571369151043136 0.2828
0.509569756223695 0.2479
0.521515855462323 0.2577
0.540370722447283 0.2682
0.47338969594497 0.2427
0.535393995034825 0.2629
0.517179323234998 0.258
0.479911020484713 0.236
0.524863509011756 0.2636
0.498193177388606 0.2491
0.477988921899152 0.2316
0.505864297102134 0.257
0.47121626027573 0.2394
0.522163370530634 0.2633
0.477402307963367 0.2389
0.487988369824914 0.246
0.519396848402812 0.2615
0.515510188689184 0.255
0.45923142986484 0.2257
0.518995208644887 0.2631
0.448669636549619 0.2204
0.483226139415905 0.2384
0.566264141753714 0.2852
0.499127798936884 0.2481
0.517713751488797 0.2586
0.5494524858515 0.2751
0.504323060913078 0.2496
0.483365387730411 0.2435
0.449111554662111 0.2287
0.506778367829243 0.25
0.526999956008816 0.2607
0.468664151466632 0.2352
0.483941806599901 0.2435
0.533195819933792 0.2656
0.393537591965619 0.1999
0.450050545474506 0.2201
0.477310211872869 0.2382
0.494413938282269 0.2428
0.528464466005455 0.2629
0.486716311604304 0.2423
0.488303733556287 0.2401
0.518086201317013 0.2635
0.552469424222382 0.2746
0.571660351317142 0.284
0.529533422615205 0.2642
0.534362313636074 0.27
0.511630144643135 0.2539
0.48962538261601 0.2444
0.54021404375653 0.2699
0.57580036489837 0.2865
0.544579999288676 0.2697
0.549555954032259 0.2735
0.473902174661674 0.2355
0.531759104869071 0.2669
0.477423347285827 0.2356
0.426672910758112 0.2165
0.495080220483038 0.2454
0.539910526049283 0.2634
0.535239685739958 0.2516
0.527698463890015 0.2619
0.54565681305428 0.2718
0.572239539241899 0.2865
0.460128224992747 0.2263
0.528972754625173 0.2682
0.487684021284863 0.2432
0.485212527428035 0.2388
0.540769417472507 0.2698
0.553695813493199 0.2737
0.505184943276471 0.2539
0.450234381533543 0.2235
0.451919310343531 0.2249
0.466630973690214 0.2275
0.497285391886696 0.25
0.493676285882228 0.2466
0.515394377401228 0.2554
0.515435422876788 0.2579
0.515911030543877 0.2565
0.48247640355906 0.2384
0.428920413602134 0.2126
0.573162881401515 0.2882
0.519513327708852 0.2619
0.566872013103052 0.2824
0.470335552335844 0.233
0.543468509786919 0.2709
0.544314559665532 0.2675
0.522202193650292 0.2602
0.506875963796105 0.252
0.458637256725029 0.2355
0.473692471112942 0.2366
0.53934514874081 0.2719
0.477124865912871 0.2391
0.506291918972651 0.2549
0.481692445015985 0.2374
0.50053415824922 0.2473
0.544340828512756 0.2709
0.479522452581693 0.2372
0.516653412327502 0.2565
0.513624435095428 0.2635
0.485684126624881 0.2381
0.512241895223316 0.2538
0.464549707284938 0.2339
0.541525578332844 0.2717
0.510555854782335 0.2553
0.56883371907934 0.283
0.466154652356971 0.2338
0.509204791309512 0.2474
0.502767014673688 0.2505
0.464229233554463 0.2342
0.463504388622038 0.2265
0.50132633316815 0.2501
0.469421785743968 0.2314
0.457809853741934 0.2307
0.418407607308783 0.2076
0.496695108061288 0.2479
0.496596575056284 0.2536
0.525557258672184 0.2648
0.511025933701787 0.2561
0.523532283125354 0.2572
0.525924098753429 0.259
0.470541335137964 0.2391
0.490814596948865 0.248
0.576207245978738 0.2889
0.465347713103544 0.2332
0.49583890443621 0.2443
0.531486317990646 0.2634
0.561948575094639 0.2754
0.427542956563992 0.2076
0.461178129573703 0.2275
0.497476307328046 0.2501
0.538924896554612 0.2676
0.53879951458293 0.2719
0.511738291034931 0.248
0.527754029487341 0.2657
0.54056943727315 0.2638
0.455368884464307 0.2271
0.541220679091954 0.2716
0.505073301803684 0.2497
0.469644186819485 0.2331
0.500562732834311 0.2475
0.510139026433918 0.2575
0.525574533471891 0.261
0.472370727701278 0.2317
0.537646580808998 0.2663
0.485266434714481 0.2432
0.484197164095736 0.237
0.521068957702815 0.2577
0.545879475201549 0.2717
0.562115855582127 0.2776
0.485092564638806 0.2439
0.477919663364249 0.2355
0.479921056335635 0.2333
0.461107313941845 0.2277
0.447716584231842 0.2263
0.490428147236045 0.2433
0.494792838877364 0.2445
0.592493471351172 0.2944
0.493079905009534 0.2443
0.491136060032626 0.2461
0.499545093132299 0.2525
0.525618074231248 0.2626
0.480599206946238 0.2452
0.548864449984657 0.2697
0.52336486116145 0.2594
0.548999392101769 0.2701
0.527033280421473 0.2598
0.529702570879497 0.2609
0.540340890806992 0.2682
0.422703720006873 0.2143
0.547221122509711 0.2734
0.552532652134033 0.2709
0.474090407751598 0.2342
0.45251966719795 0.2234
0.517536912702022 0.2563
0.48526008111165 0.2396
0.478923429131083 0.234
0.470168274387218 0.2322
0.547473170048183 0.2674
0.435696946415727 0.2197
0.495251717493282 0.2472
0.501266938874156 0.2526
0.464568800632181 0.2344
0.469578234705992 0.2376
0.550327273608331 0.2774
0.522000969350232 0.2576
0.528206055248168 0.2722
0.48378395253835 0.2373
0.496500206219025 0.2468
0.450713284504819 0.2232
0.554371351314762 0.2721
0.539408633609516 0.2707
0.479690149556291 0.2378
0.49209564182172 0.244
0.512463199409894 0.2524
0.503352728869432 0.25
0.436418318120008 0.216
0.49545653174297 0.2491
0.519526959199874 0.2575
0.461279656819993 0.2323
0.485364907254711 0.244
0.518796218075505 0.2559
0.521932835940006 0.2582
0.427750009219362 0.2102
0.469960517875674 0.2422
0.436206793941051 0.2162
0.570812368169371 0.2788
0.534067367168343 0.2696
0.488102462309737 0.2407
0.497446288063364 0.2455
0.490844035740432 0.2439
0.461096957026526 0.2315
0.493550326300444 0.2426
0.493035738435293 0.2494
0.487860600461225 0.243
0.462820469055259 0.2364
0.439369811679632 0.2173
0.515685011785096 0.2563
0.513786723019513 0.257
0.437494641070245 0.2144
0.439363859990809 0.2134
0.514740453376294 0.2566
0.457990679060341 0.2288
0.47181019493714 0.231
0.535196168833027 0.2699
0.489571599135235 0.2402
0.527792319929804 0.2653
0.507056917625519 0.2539
0.478674836435074 0.2419
0.506525959490135 0.2551
0.562328479596187 0.2842
0.493127711530659 0.248
0.452077980735835 0.2248
0.503132613497418 0.2488
0.45711224551793 0.2272
0.486749213429178 0.2401
0.467883732520124 0.2354
0.528687319820547 0.2638
0.463399467180245 0.2363
0.495181765670802 0.2469
0.504855613384603 0.251
0.491559105363926 0.2465
0.449926733983185 0.226
0.461129670518259 0.2339
0.479454679116948 0.2394
0.5193075686484 0.2561
0.544213460493624 0.2714
0.510553119181618 0.2507
0.498158188824517 0.2462
0.49472752220317 0.2499
0.496469014481499 0.2448
0.526492532840663 0.2619
0.477190849379462 0.2335
0.497548506623937 0.249
0.5243953042946 0.2634
0.497080698477462 0.2476
0.426822280608892 0.2155
0.551006528512887 0.2724
0.462487333975458 0.2275
0.527603735791917 0.2664
0.597175496568804 0.2935
0.447314370233648 0.2252
0.484522533835325 0.2453
0.521332474117012 0.2606
0.495990115762751 0.2489
0.472785877098538 0.2455
0.446773320324236 0.2208
0.546490197889138 0.2761
0.477602693276964 0.2428
0.470932533727495 0.2305
0.406386829380775 0.2038
0.471863903042899 0.2303
0.416173673339604 0.199
0.468902839181994 0.236
0.503494791109774 0.2216
0.576826812491045 0.2895
0.517348681703879 0.2563
0.467123003968016 0.2374
0.53135309265228 0.2676
0.468469478768784 0.236
0.539805101429991 0.2755
0.529832076826198 0.2586
0.499266998118964 0.2418
0.458696596065479 0.2342
0.542809862804103 0.2727
0.527372827419076 0.2607
0.504857147975579 0.251
0.461305555235729 0.2286
0.526964575194157 0.2638
0.573326130204135 0.2831
0.472050378799668 0.234
0.449597922488049 0.2209
0.581597537615729 0.2874
0.490470746941456 0.2481
0.466684412309496 0.2319
0.445561951552944 0.219
0.450733191496668 0.2171
0.522244449726037 0.2566
0.509787734557341 0.2543
0.530713136121558 0.2593
0.52591349764336 0.2605
0.501837799614841 0.2446
0.53535744904099 0.2688
0.556025549162554 0.2747
0.446662634379704 0.2257
0.472658984371619 0.2379
0.474647054522775 0.233
0.430606437466404 0.2133
0.458594257327438 0.2293
0.516932771552205 0.2562
0.536812710649647 0.2539
0.531957091374455 0.2644
0.516908511504358 0.2548
0.569101270835319 0.2814
0.534067790277973 0.2671
0.516280231393369 0.2589
0.552976398412766 0.2742
0.475500704301339 0.2351
0.551714594362583 0.2765
0.543147841471111 0.2705
0.508829599417882 0.2539
0.489695166206943 0.2459
0.473668672195007 0.2388
0.449742050062676 0.2229
0.470198426223188 0.2353
0.518771798781398 0.2557
0.487700914863229 0.2459
0.461766959213789 0.235
0.436626742345008 0.221
0.433418670817301 0.2098
0.469204939918853 0.2348
0.567756787876773 0.2836
0.472631302340983 0.2377
0.566540039491296 0.2877
0.533622992564492 0.2644
0.474073932012402 0.2375
0.475960331771443 0.2379
0.460226792686509 0.2244
0.437687229857375 0.2194
0.487173600567782 0.2454
0.557927119869586 0.2805
0.545740069105066 0.268
0.475958722558758 0.231
0.458052790610765 0.2218
0.461972831313635 0.2364
0.45791324479528 0.2216
0.490637959979993 0.2389
0.488457100103825 0.247
0.509595880361311 0.2522
0.539325980300024 0.2723
0.437237263872588 0.217
0.541139588160933 0.2668
0.477813067891265 0.2381
0.531116497362048 0.2683
0.520533560643117 0.2594
0.450986359259214 0.2272
0.539421608760111 0.2707
0.474409273658204 0.233
0.52594485805778 0.2569
0.471026822986751 0.2394
0.527361554777602 0.2659
0.44865911598694 0.2241
0.462122141156402 0.229
0.54764583181239 0.2747
0.537741981009727 0.274
0.518804605237404 0.2554
0.498732811185675 0.249
0.549238184660971 0.2777
0.512215257698004 0.2553
0.521604984306597 0.2604
0.525355321430333 0.2586
0.502731505966407 0.2497
0.462192745642214 0.2301
0.54987591158456 0.2686
0.522972028488815 0.2549
0.449928878112617 0.2225
0.503617032688174 0.2529
0.447003933211863 0.2246
0.471584425949295 0.23
0.482686719725792 0.239
0.43384341703889 0.2141
0.545085800438198 0.2674
0.507649896667405 0.257
0.487722207628446 0.2389
0.519673485453468 0.2585
0.533340279590426 0.2684
0.512062393002864 0.2556
0.517542441695194 0.2578
0.52188428785223 0.2627
0.535744942461175 0.2676
0.492975152230203 0.2451
0.508196207477228 0.2525
0.517385734696539 0.252
0.511635706678794 0.2576
0.513746589816209 0.254
0.464441600302287 0.2282
0.433183117901481 0.2231
0.557731707684871 0.2791
0.483957116551819 0.2447
0.496987284018346 0.2474
0.548670576996623 0.2705
0.443171650506303 0.2226
0.466626728442932 0.237
0.539389388993903 0.269
0.523957473835813 0.2628
0.536160168750807 0.265
0.534024968190951 0.2626
0.533695115326996 0.2683
0.464411737447716 0.2302
0.455558211934728 0.2217
0.480837073328528 0.2355
0.485365361765842 0.2437
0.459721832657823 0.2272
0.467167255456086 0.2361
0.412794863552735 0.2018
0.583131654690719 0.2885
0.514960364212592 0.2567
0.462835831760861 0.2287
0.406709702213273 0.2047
0.583594347511997 0.2934
0.504649668899535 0.251
0.50253542153837 0.2473
0.476844906694623 0.2385
0.468177523901767 0.2292
0.569510443648867 0.2787
0.440884030325688 0.2145
0.477872605936718 0.2398
0.445175726610162 0.2201
0.472781090112783 0.2395
0.488879187541611 0.2452
0.455518594110404 0.2203
0.529388687366603 0.2612
0.562820747882915 0.2806
0.566738886808216 0.2839
0.537419758378977 0.2652
0.472736898847353 0.2354
0.426724286063094 0.2153
0.509545297793966 0.2477
0.510163834418471 0.2507
0.488062132164555 0.2395
0.530668912815495 0.255
0.475530650045604 0.24
0.524361663485772 0.2661
0.429291368257743 0.2096
0.533593944370624 0.2658
0.45876842347003 0.2291
0.462229804204149 0.2331
0.490091192354583 0.2434
0.527251869379907 0.2637
0.447211514943556 0.2209
0.521487843843376 0.2631
0.558426973990423 0.2772
0.545883298101659 0.2675
0.498841591411668 0.2513
0.579839367978797 0.2855
0.465184222221374 0.2247
0.481134519826439 0.2361
0.518592743732477 0.2612
0.502048887197097 0.2488
0.532802652932673 0.2642
0.460248282502429 0.2292
0.574070404550118 0.2824
0.531757135517663 0.2601
0.490239542612179 0.238
0.53087496108191 0.2663
0.468535334509795 0.2413
0.494189000791702 0.245
0.515277688325188 0.2556
0.530934641332384 0.2686
0.540497326023804 0.2709
0.515591827293678 0.2516
0.496852398196697 0.2479
0.531671969044498 0.2663
0.489665842954881 0.2383
0.539285308817428 0.2681
0.508851265019144 0.2546
0.485961895504722 0.241
0.487527098095961 0.243
0.424304098858262 0.2115
0.550034117403587 0.2714
0.491004222944882 0.2441
0.512337726158764 0.2561
0.484812814570402 0.2432
0.519151259185855 0.2605
0.512272539679767 0.2513
0.524850211774648 0.2581
0.502705231642253 0.2503
0.470706021359755 0.2363
0.517308735667311 0.2544
0.473803655713984 0.2348
0.486216212032499 0.246
0.52891966031485 0.2685
0.503356521015092 0.2491
0.53226554839395 0.2651
0.494644565905815 0.2495
0.49973583699342 0.255
0.52783537483027 0.2645
0.524991406944903 0.266
0.490269498641444 0.2414
0.549504298185841 0.2741
0.497719085258642 0.246
0.51530107299704 0.2594
0.539956206680857 0.2738
0.464667363023512 0.2319
0.50458972754849 0.2559
0.511145306409408 0.2566
0.50837366925427 0.2528
0.545872619210334 0.2675
0.501132329119039 0.2515
0.4812691007437 0.2383
0.48211039480183 0.2407
0.495232694654987 0.2439
0.518229450549478 0.2562
0.468885807710115 0.2284
0.520483991368647 0.2604
0.508423920395811 0.2545
0.474307888091395 0.2339
0.506789474774183 0.2505
0.571953627096916 0.2876
0.435393816093862 0.2155
0.526736993965548 0.2589
0.496226128869975 0.2463
0.517643430890324 0.2576
0.548078212832491 0.2697
0.423585615862851 0.2087
0.573026491854868 0.2844
0.516347874968072 0.2595
0.43347148840765 0.2187
0.503540326590141 0.2509
0.531195463785679 0.2641
0.472182831018079 0.2323
0.508550301174519 0.2524
0.497762294807842 0.2464
0.495373511401927 0.2468
0.462762227538131 0.2307
0.473479419701389 0.2323
0.550073809939661 0.2754
0.458215299119751 0.2258
0.498170998303596 0.2513
0.498496385636226 0.2502
0.532743169943729 0.2602
0.471500413341385 0.2363
0.543404935923623 0.2742
0.537882849852407 0.2632
0.496312180864819 0.2503
0.394733111350152 0.1939
0.508304715779585 0.2552
0.477004891598968 0.2417
0.549184120799573 0.2713
0.535553880989023 0.2638
0.525901363983497 0.2635
0.480534097418658 0.2362
0.469599384362049 0.2343
0.46193851872461 0.2288
0.508712512621752 0.2556
0.512220631504281 0.2544
0.484398980241228 0.2443
0.557699417712726 0.2771
0.516764816089707 0.2606
0.5122704950351 0.255
0.508998434674125 0.2541
0.487623615856865 0.2472
0.491406662033186 0.2422
0.434396400113043 0.2173
0.455154834044687 0.2185
0.535686522085054 0.2656
0.536933729911321 0.2669
0.514082380031447 0.2483
0.504515762726423 0.2486
0.564060412238004 0.2783
0.480863399859524 0.2366
0.489454247092776 0.248
0.466009357152913 0.2342
0.516105287998292 0.2598
0.501227136468163 0.251
0.519626022760749 0.263
0.484022338761572 0.2382
0.498889024324073 0.245
0.409525091204865 0.1987
0.535032202402398 0.2647
0.48891520339189 0.2471
0.525581061503886 0.2639
0.450484160683277 0.2195
0.530298326338842 0.2625
0.50440153926775 0.2482
0.439894136989685 0.2212
0.544065832720492 0.2691
0.592279351568702 0.297
0.435405679362518 0.2152
0.420277589257443 0.2074
0.517759272323545 0.2567
0.538200354172387 0.2655
0.506137654110822 0.2457
0.530448796074307 0.2622
0.51383382809012 0.2549
0.505088692561321 0.2469
0.459847085749459 0.227
0.45245316142891 0.2234
0.486743982511051 0.2382
0.445744840101047 0.2227
0.580127208214645 0.2886
0.432437553923447 0.2196
0.504093563003989 0.2531
0.495170944446902 0.2448
0.482159947229845 0.2364
0.532876137931585 0.2676
0.422554393400664 0.2133
0.510008853954575 0.2552
0.503390681743353 0.2542
0.526192494038478 0.2635
0.518617022658427 0.257
0.501938502883227 0.2474
0.521447077282763 0.2574
0.531129930474785 0.2668
0.536514410763144 0.2699
0.542325958579258 0.2709
0.418982143415527 0.2037
0.485096031018213 0.2401
0.434265735615735 0.2161
0.466092042348247 0.2303
0.516550450624594 0.2556
0.528626827581543 0.2621
0.444377086941575 0.224
0.504399749615509 0.2447
0.439132172199995 0.2163
0.492629033901087 0.2469
0.489146553824685 0.2501
0.434154153403822 0.2169
0.452075067045429 0.2264
0.46965746232481 0.2372
0.4741053230156 0.2305
0.4766169657466 0.2373
0.519152261935626 0.2628
0.478751552871515 0.2366
0.499071006138031 0.2415
0.465815144787384 0.2346
0.53257019696504 0.2608
0.504960288401255 0.2495
0.465554648550465 0.2318
0.488950822830575 0.2457
0.432455129661979 0.2202
0.530070570295865 0.2633
0.575990183849099 0.2843
0.452156643177257 0.2158
0.46542082219952 0.2281
0.520025160242895 0.2632
0.502582379598082 0.2536
0.517667572608727 0.2591
0.505860901599611 0.2545
0.475757091002592 0.2407
0.511100656399172 0.2578
0.459052877096628 0.2333
0.517773650706924 0.2533
0.547483496660783 0.2767
0.532327310634637 0.2671
0.55676316463129 0.2816
0.538476866739056 0.2719
0.507080065170682 0.251
0.513457551199363 0.2602
0.484045429704956 0.2439
0.467716294781319 0.2311
0.521471255326784 0.2589
0.560023459524083 0.2762
0.45769121924002 0.229
0.51967055341833 0.2617
0.452857490188251 0.2225
0.459351949366268 0.2279
0.506299135525019 0.2492
0.563841764746103 0.2843
0.546295730928278 0.2719
0.45180793146682 0.2258
0.460061100841411 0.2303
0.478913787159722 0.2391
0.482316325763884 0.2421
0.45169107343369 0.2249
0.500212136075519 0.2519
0.480594097238318 0.2297
0.475270362322169 0.242
0.463394835193849 0.2323
0.525429239895467 0.2678
0.524362049493419 0.265
0.494201393547144 0.2472
0.465382079089012 0.2297
0.489303456659122 0.2405
0.517955188222131 0.2606
0.515379453329408 0.2548
0.469645352024811 0.2304
0.463109481961929 0.2342
0.468182049894939 0.2273
0.605427884192604 0.2995
0.562474540792584 0.2818
0.438407912518014 0.219
0.468094255859859 0.2295
0.523000472034737 0.2603
0.487335125608988 0.2425
0.487845726572894 0.2421
0.533709930738436 0.2672
0.417877475901342 0.2127
0.482364167021006 0.2426
0.534310115791982 0.2686
0.426985226571892 0.2086
0.586998256794315 0.2935
0.528786094263902 0.2642
0.550550652115816 0.273
0.589344292052586 0.2878
0.478792186836667 0.2396
0.480649571901117 0.2332
0.500266465158704 0.2469
0.468783483854119 0.2325
0.513651503895406 0.2587
0.512678999303177 0.2536
0.533199383242365 0.2699
0.517489649155956 0.2614
0.58129974959232 0.2942
0.409161401666103 0.2026
0.47609487615346 0.2317
0.515044540904453 0.2502
0.522185989759803 0.2673
0.515996894310496 0.2547
0.503055347591377 0.2523
0.518909950113309 0.2581
0.495041349172749 0.2464
0.53685532879675 0.2652
0.439651709248066 0.2181
0.47004762786026 0.2326
0.440350150738949 0.2038
0.556308089866036 0.2819
0.532888450769027 0.2672
0.437370171778393 0.2182
0.525108649639905 0.2604
0.497828862195201 0.2472
0.511456840918282 0.2566
0.525049106588356 0.2649
0.542293305523829 0.279
0.44723253301998 0.2258
0.432021216350022 0.2092
0.529491695770855 0.2603
0.56876821231105 0.283
0.441475093720804 0.2215
0.433151516116651 0.212
0.493670068902952 0.2401
0.472740424510933 0.2344
0.535939827937928 0.2678
0.508899070509124 0.2471
0.523908086880615 0.2601
0.540463901707059 0.2687
0.476891428256458 0.2369
0.451760597722455 0.2204
0.485369692478758 0.2436
0.446506108764881 0.2175
0.535839434033189 0.2658
0.495916385160277 0.2471
0.467562480017194 0.2309
0.493015880806599 0.2493
0.54711602547753 0.2717
0.531114273538544 0.2623
0.463981544632356 0.2336
0.501900847885703 0.2497
0.40330667730768 0.1996
0.536521380041648 0.2646
0.495623071943535 0.2463
0.493318413943481 0.2356
0.480486192299819 0.2386
0.530018261502727 0.2635
0.557235850305611 0.2607
0.515072760273689 0.256
0.470676449042744 0.232
0.51906500538299 0.256
0.504699738214339 0.2558
0.499928494274211 0.2494
0.494975195302309 0.2421
0.438523225034047 0.2183
0.484621908422405 0.24
0.465444202783748 0.2322
0.530663425604263 0.2666
0.420748701127334 0.2092
0.501957653441928 0.2524
0.535100661938464 0.2724
0.527486161436828 0.2686
0.494044780898945 0.2405
0.47311179369669 0.2322
0.529493975548537 0.2604
0.534572706182133 0.271
0.517793998470751 0.2562
0.547815827943229 0.2704
0.492416636877996 0.2499
0.459793051515379 0.2251
0.48743133272752 0.2463
0.463859012548916 0.2376
0.508849335596561 0.2558
0.568895541173922 0.282
0.515117517013711 0.2584
0.465086349958159 0.232
0.506037825305616 0.2513
0.546037329097807 0.2729
0.525393848073569 0.2641
0.503178214422889 0.2502
0.446045130526591 0.2225
0.475575800470472 0.2338
0.514671345362902 0.2547
0.505726510985417 0.2461
0.526609849145575 0.2557
0.511710350558978 0.2519
0.49173009953934 0.2389
0.52625879153709 0.2657
0.503349653877417 0.2494
0.519650773735785 0.2592
0.500695187110912 0.2474
0.526478764971782 0.259
0.521672334183683 0.2551
0.496841257268449 0.2491
0.496641206292751 0.245
0.529674967250649 0.2643
0.500631938270652 0.2506
0.511474969233863 0.2504
0.474038703351162 0.2374
0.483062353057616 0.2392
0.523317286039433 0.2617
0.516023731183078 0.2606
0.53871515140075 0.2685
0.5078657573275 0.2524
0.49718862176789 0.2482
0.494462083139846 0.2539
0.481302217724568 0.2398
0.450789673540709 0.2213
0.459019835370502 0.2354
0.437826993145772 0.2243
0.50494059415691 0.2524
0.523299926629374 0.2621
0.555117446161392 0.279
0.506212322196648 0.2563
0.435994624705068 0.2142
0.528916739664209 0.258
0.48707650665271 0.2373
0.485655181663683 0.2374
0.539355596778807 0.2692
0.540878109599438 0.266
0.527028914068526 0.2618
0.484044194900754 0.242
0.500540141889269 0.249
0.583886203895237 0.2846
0.527172788556412 0.2605
0.504625904513006 0.2558
0.510656478329661 0.2507
0.544099315558988 0.267
0.542672949604729 0.2715
0.472149003765492 0.2351
0.471435037557534 0.2361
0.44143951155135 0.2193
0.543704098208679 0.2704
0.520134812804268 0.2592
0.437562349781607 0.2159
0.521164173377118 0.2627
0.398983670039506 0.1989
0.478978792204715 0.236
0.541247101928683 0.2765
0.539153934398968 0.2702
0.568882437435781 0.2827
0.546933261290743 0.2703
0.449805111468714 0.2225
0.542001047541345 0.2652
0.510481275699871 0.2495
0.480274540385748 0.2408
0.507039918137972 0.251
0.543944050475714 0.2642
0.493244192445573 0.2422
0.557255748838656 0.2818
0.477713052388173 0.2369
0.488996357644935 0.2433
0.500510021461814 0.2519
0.483080678103991 0.2428
0.467336472763364 0.2368
0.500619565484759 0.2517
0.508764914486236 0.2505
0.549825142524858 0.2737
0.55154522664695 0.2726
0.509539316327006 0.2506
0.358883649288119 0.1821
0.460419239660888 0.2322
0.538069324536274 0.2709
0.477382364678957 0.2367
0.489499086398418 0.2444
0.545366764631664 0.2717
0.544938770594376 0.2748
0.504496182540673 0.252
0.51451231856429 0.2568
0.562625110867072 0.2837
0.532058186000715 0.2636
0.539752145791097 0.2714
0.532810007529197 0.2663
0.542692278123473 0.2664
0.450689522840766 0.2298
0.499234381768589 0.2486
0.529271285507479 0.2595
0.506551894595748 0.2455
0.536569958674634 0.2563
0.540917014363645 0.2697
0.549238547153801 0.2798
0.503937433736105 0.2488
0.52974262151652 0.2631
0.550631101615038 0.2723
0.481771861763043 0.2424
0.488865371692875 0.2453
0.533968140345426 0.2653
0.503651573124865 0.2538
0.483003008729037 0.241
0.496168797120605 0.2419
0.455706473508599 0.2229
0.475746112678438 0.24
0.483759124278113 0.2395
0.544899062729167 0.2702
0.478056891413932 0.2368
0.489631824519379 0.2512
0.444500054303044 0.2192
0.53743872187482 0.2698
0.544055970882202 0.2738
0.471001371951573 0.2343
0.547171507571373 0.2686
0.460242292381253 0.2249
0.532151172456782 0.2646
0.53402609128157 0.2608
0.478901161025852 0.2415
0.444964266739219 0.2233
0.49232170381489 0.2417
0.504049247332034 0.2505
0.482259244854138 0.2398
0.46028938819752 0.2304
0.479295830505499 0.2389
0.53824635509349 0.2684
0.47637847538644 0.2324
0.488261640356273 0.2389
0.450005359932553 0.2243
0.505460573476404 0.2537
0.50522997023519 0.2481
0.542139126806148 0.2731
0.493105201998529 0.2401
0.50290901644971 0.2422
0.511389153052594 0.2575
0.52440840320512 0.258
0.497851204463557 0.2392
0.423614993955915 0.2105
0.435563523114521 0.222
0.506208835160766 0.2573
0.523167009296057 0.2622
0.516781363044853 0.2601
0.540053757727682 0.2653
0.456593173520752 0.225
0.473729991118325 0.2342
0.482576548361247 0.2424
0.479068784190613 0.2363
0.527495251964512 0.2644
0.502720576306331 0.2444
0.481287442279339 0.2366
0.46943638238477 0.2316
0.495537121201176 0.2456
0.442148419267169 0.2192
0.475816367420599 0.2448
0.480820839931448 0.2441
0.511029903196626 0.2473
0.526576542527947 0.2637
0.50136156931694 0.2516
0.449689374821189 0.2193
0.431613099839578 0.2181
0.481274052135796 0.235
0.486950725145906 0.247
0.507772346323331 0.2565
0.489888539426436 0.2479
0.480801335991394 0.2416
0.440562162460835 0.2211
0.507409298806877 0.2495
0.453680198947372 0.2269
0.507737698789825 0.2541
0.465774343857545 0.2323
0.488280797320066 0.2416
0.545431501141145 0.2712
0.511501266574329 0.2556
0.494352070718761 0.2401
0.570833132098376 0.2842
0.567635767294646 0.2804
0.478497206971795 0.2369
0.514910446708236 0.2531
0.480399270499053 0.2405
0.523564587127009 0.2534
0.48379069431717 0.2435
0.460009671740044 0.2376
0.49129154550513 0.2423
0.533388328024109 0.2651
0.565375470169038 0.2813
0.499882920142193 0.2477
0.529910542169207 0.2614
0.507465674156154 0.2514
0.524113126943954 0.2628
0.532206099016758 0.2651
0.498217914473082 0.2461
0.516075662981209 0.2544
0.545150628316085 0.2753
0.459625202110037 0.2281
0.561116576581071 0.2822
0.561560786566574 0.2806
0.426027533900013 0.21
0.522859561419871 0.2569
0.488182418674158 0.2437
0.484103898214206 0.2436
0.484541615994156 0.2405
0.471467217985881 0.2372
0.485243640365259 0.2394
0.534528430295266 0.2657
0.528724984291593 0.2632
0.516311552245182 0.2586
0.500401362670212 0.2515
0.550838440702621 0.2761
0.506235937830115 0.2504
0.490232445647782 0.2393
0.471695265364805 0.2363
0.4965918080468 0.2485
0.499579585552204 0.2558
0.488114603611229 0.2453
0.535021050600152 0.2621
0.479928891438559 0.2389
0.509077620470197 0.2514
0.474564593009621 0.2355
0.541747596714001 0.2702
0.541941824263723 0.2718
0.535241426823601 0.2656
0.521731167203416 0.2595
0.469888692010891 0.2358
0.479919237637623 0.2448
0.496650718015407 0.2435
0.481067323654812 0.2396
0.501166138704344 0.2522
0.539793223245196 0.2678
0.541223368168729 0.2683
0.518260651437983 0.2593
0.483930490110603 0.241
0.616065683648941 0.3078
0.595457306165749 0.3028
0.544626727211766 0.2691
0.461322381077326 0.2293
0.497239552882726 0.2466
0.491640590813859 0.2493
0.517369985991857 0.2561
0.413405288948762 0.2101
0.396549416038087 0.1964
0.442699496243 0.2163
0.517293723815211 0.256
0.498276039476615 0.2494
0.529970767190653 0.2596
0.486665868360216 0.243
0.489768521281521 0.2429
0.5601755810863 0.2761
0.463427552951789 0.2277
0.560563830976573 0.276
0.513267186668571 0.2551
0.440849776915008 0.2156
0.525626624186922 0.2667
0.533975899997751 0.2663
0.504120567667017 0.2493
0.521414338831379 0.2638
0.486788959907049 0.2418
0.489406450640007 0.2457
0.468884051065017 0.2389
0.533789967344728 0.263
0.480818295438232 0.2325
0.480459705264477 0.2459
0.525877392112863 0.2583
0.542453060684876 0.2748
0.528762092477943 0.263
0.47913255166414 0.2372
0.442592266070209 0.2214
0.471424862504995 0.2351
0.47927566309598 0.242
0.463879420781776 0.2299
0.488603496174175 0.242
0.485505206630065 0.2412
0.511236236744913 0.2555
0.486084556475649 0.2415
0.508476568625703 0.251
0.463325682066904 0.2315
0.546364258152087 0.2756
0.454044602762201 0.227
0.524573227630756 0.2611
0.453048022228125 0.2248
0.506472772744137 0.2478
0.473343456646785 0.2367
0.459841522467787 0.2309
0.518527506383119 0.2566
0.485673827794936 0.2427
0.50016502046924 0.2498
0.495308654989 0.2512
0.581064041613236 0.2911
0.513854714145087 0.2574
0.514120006079871 0.2556
0.517744598066939 0.2555
0.529453020282204 0.2675
0.52834160496171 0.2617
0.540802901543932 0.2673
0.537518537566331 0.2689
0.51602266560835 0.2548
0.470469146448777 0.2328
0.466634903582723 0.2342
0.538893326541633 0.2576
0.465036861563306 0.2346
0.519437596085129 0.259
0.533158539421976 0.2631
0.516005334175308 0.258
0.438432953845026 0.2145
0.484889669571524 0.2429
0.539371068149505 0.2682
0.515437078387734 0.2559
0.416970968934257 0.2004
0.486033882981742 0.2406
0.489909227156677 0.2441
0.469456360222558 0.2365
0.52168555596934 0.2609
0.536458681416181 0.2676
0.462814343552864 0.2313
0.500162363325937 0.2547
0.529523721656712 0.2638
0.480793116413297 0.2395
0.539417884806478 0.2746
0.4988418802672 0.2466
0.540947081538421 0.2704
0.451587273306591 0.2293
0.506051198681094 0.2557
0.46960432956343 0.2339
0.456598838766225 0.234
0.46285271930067 0.2271
0.470018144782493 0.2379
0.490479860285686 0.2419
0.406218911612858 0.204
0.488575282562873 0.2437
0.505159755508362 0.2494
0.574757207589391 0.2853
0.494682213528243 0.2493
0.537567250164922 0.2695
0.53072381819511 0.2604
0.540177699563656 0.2693
0.502175229343245 0.2426
0.487737489634953 0.2418
0.483817122804165 0.2324
0.508916721329711 0.2571
0.523413947328287 0.2589
0.519059218083085 0.2619
0.479157527395341 0.2417
0.530521095584672 0.2627
0.500506260189873 0.2523
0.549221894355702 0.2701
0.462318003593595 0.2353
0.54499246063612 0.273
0.496966774630438 0.2405
0.510849305844471 0.258
0.493324078001979 0.2457
0.491951206483747 0.2463
0.464050562018126 0.2252
0.497514309550416 0.2433
0.498161135020956 0.2516
0.485106143304461 0.2412
0.469845702318866 0.2306
0.490789663625476 0.2497
0.5311311234538 0.2424
0.403774480627049 0.2038
0.531199016481782 0.2674
0.514740116228705 0.2592
0.459435127482371 0.2304
0.498313074520934 0.248
0.55584821533415 0.2729
0.529497352245861 0.2632
0.505288403380936 0.2467
0.576170828112078 0.2851
0.477109451146522 0.2413
0.513514443066891 0.2575
0.576891682590846 0.2879
0.512358074213695 0.2552
0.476994227743336 0.2358
0.493514252512065 0.2464
0.504435800083472 0.2526
0.491110067082543 0.2488
0.517572972530904 0.2562
0.518832193930612 0.2541
0.501486891920461 0.2529
0.510851135725702 0.258
0.530644771962748 0.2649
0.545991149382862 0.2718
0.477117009206641 0.2382
0.464023259370883 0.2262
0.532261659556221 0.2661
0.547232790851666 0.2716
0.478483737150325 0.2394
0.444584442963937 0.2213
0.478211092302972 0.2388
0.456491492014552 0.221
0.491180037072669 0.2486
0.48433617492478 0.2371
0.493176931462938 0.2471
0.452525327390473 0.2276
0.495340426450232 0.2428
0.429505473445734 0.2145
0.49670594947175 0.2427
0.46832542537318 0.2358
0.47270327577184 0.2409
0.530223931755753 0.2672
0.490067864523239 0.24
0.455917105768732 0.2284
0.438480225203604 0.2148
0.533196464609371 0.2634
0.458311753176543 0.2271
0.497625224030565 0.2397
0.509921018219177 0.2576
0.515326454553879 0.2535
0.460589169361408 0.2325
0.558706965816642 0.2797
0.504454433273786 0.2509
0.483168149696326 0.2455
0.504887181881376 0.2522
0.449931050442834 0.223
0.492470236563171 0.2446
0.494119043712025 0.2462
0.564495600007201 0.2793
0.491124999157602 0.2435
0.477691989657512 0.2352
0.529096223338099 0.265
0.534338091556436 0.2676
0.588510976379221 0.2964
0.539300105091022 0.2663
0.455486785380034 0.2254
0.488785724833981 0.2451
0.522394700184222 0.2587
0.445191722167286 0.2221
0.522548124186321 0.2625
0.546729319030357 0.274
0.52134300617616 0.2576
0.491930021200505 0.2471
0.445243214342513 0.2243
0.520126521099156 0.2603
0.45497350327253 0.225
0.476242748981345 0.2357
0.492506393212254 0.2452
0.466409592683767 0.2256
0.477358942473482 0.2376
0.464435813912345 0.2304
0.495922897585011 0.2434
0.452658814485428 0.2247
0.489095743249111 0.241
0.550385328361284 0.2726
0.523199812064638 0.2566
0.455052544200725 0.2278
0.524338776818684 0.2604
0.523243062096986 0.2607
0.491522735649195 0.2473
0.539228083372058 0.2691
0.520940441996303 0.2579
0.553830759907168 0.2794
0.520790008821177 0.2591
0.485261060311179 0.2363
0.468812266442188 0.2346
0.524541028984618 0.2598
0.474396364671681 0.2398
0.496224600418773 0.2488
0.508799800900211 0.2543
0.600522487547204 0.3
0.456479083534909 0.2303
0.413186439373362 0.2065
0.574974512011793 0.2852
0.535959431679064 0.2675
0.509265085193398 0.2585
0.437059996137819 0.2156
0.463211560204653 0.2345
0.475382881512081 0.237
0.468447358614784 0.2303
0.50905044306315 0.2529
0.521423272647291 0.2584
0.464299418598596 0.2306
0.475883896934882 0.2351
0.512488763910793 0.2549
0.557658192774054 0.2779
0.51308471202879 0.2526
0.508029866072122 0.2509
0.530084562625436 0.2651
0.464905871169858 0.2364
0.466592918741388 0.2306
0.523688822766851 0.2625
0.473319689263835 0.2315
0.545509173456218 0.2715
0.4606219710032 0.2282
0.525749393436277 0.2704
0.513458179091484 0.2538
0.479129529266217 0.2385
0.483849539074345 0.2386
0.524747569592676 0.2624
0.526210868395147 0.2614
0.526118615057443 0.2652
0.53802063865397 0.267
0.524561894813983 0.26
0.50901079493685 0.2472
0.554031893852009 0.2756
0.479410554148055 0.2396
0.462267525368254 0.2262
0.508910507206449 0.25
0.475717158269807 0.2384
0.436636327872128 0.2146
0.556986061404168 0.2773
0.499876068380434 0.2484
0.503985630461328 0.2543
0.52072949068362 0.2521
0.471027944748655 0.2429
0.499764379113571 0.2484
0.557192642245031 0.2747
0.471430261697734 0.2312
0.530768084318 0.2666
0.540030625637201 0.2694
0.456304108242334 0.2328
0.519415207023987 0.2619
0.458919314157465 0.225
0.449857691644939 0.2229
0.497846429551151 0.2471
0.494152176682558 0.2471
0.529897731258711 0.2639
0.542006978103097 0.2688
0.49190428943216 0.2464
0.501146382311343 0.2489
0.528780321138941 0.265
0.432066756379725 0.2114
0.49034622692111 0.2384
0.451724259167538 0.2228
0.53390341444656 0.2616
0.457007345984512 0.2254
0.490908636000546 0.2443
0.51176047081195 0.2538
0.506105358716788 0.2516
0.478860096642865 0.2452
0.540583876516222 0.2716
0.464612713141635 0.2344
0.471933522973835 0.2354
0.503798548292883 0.2471
0.528955398482049 0.2636
0.557841298832433 0.2761
0.516908864827003 0.2579
0.499861823880559 0.2455
0.51655663122182 0.2568
0.487345560441952 0.2456
0.505681391163621 0.2446
0.519960839618658 0.2617
0.512912393291889 0.2549
0.447864553814042 0.2212
0.520608164698304 0.2552
0.547638510895477 0.278
0.481134916960353 0.2401
0.498949165515014 0.2475
0.528825848207306 0.2627
0.479273277097813 0.2219
0.567059966447468 0.2812
0.572055681474368 0.2853
0.476926169775386 0.2388
0.422877536191125 0.2065
0.470072271275292 0.2344
0.54444426351782 0.2696
0.565021490432185 0.2817
0.432149331898949 0.2146
0.514760742497346 0.2564
0.403308243037101 0.2003
0.526028893774571 0.262
0.45276303636976 0.2216
0.459837121262389 0.237
0.508025932692176 0.2583
0.541258692309798 0.2712
0.501312496777841 0.2458
0.486176111674203 0.2408
0.531865430588405 0.2595
0.466949451466927 0.2298
0.465081520947507 0.2315
0.543344468721811 0.27
0.533880325316914 0.2642
0.526082316642885 0.2625
0.459344821111778 0.2328
0.490436141314976 0.2508
0.462149839566161 0.2261
0.47756582348213 0.2394
0.455042709476872 0.2334
0.475402262072605 0.2315
0.475030949988995 0.239
0.565829832737589 0.2848
0.445193867354478 0.2231
0.491959849619108 0.244
0.474958624468728 0.2355
0.529737218950466 0.2557
0.525711272236132 0.2675
0.564462173968336 0.2775
0.467522504628925 0.2315
0.50849223814591 0.2523
0.507949396309618 0.2484
0.486826311892463 0.2422
0.507102165966306 0.2533
0.56600639687732 0.2903
0.487937973164126 0.2434
0.447423796081551 0.2244
0.542943515494501 0.2724
0.463247199369486 0.2268
0.5661059962326 0.2794
0.543996719443188 0.2728
0.577499589661412 0.2897
0.505272442332257 0.2527
0.472525669553529 0.2366
0.508403599344686 0.2523
0.461236805177889 0.2291
0.510069552721296 0.2536
0.494093503019757 0.2479
0.443222043878749 0.2195
0.513102879086156 0.2588
0.481876318732414 0.2387
0.616704964054428 0.3075
0.495957815275115 0.2489
0.490368945693306 0.2446
0.502512087560625 0.2503
0.533172810502121 0.2719
0.444180729202523 0.2241
0.479289569050756 0.2386
0.506891868480777 0.2474
0.498285389974259 0.2516
0.497164899259952 0.243
0.485002777812314 0.242
0.504485128257746 0.2366
0.562216408403051 0.2777
0.526794033068522 0.2625
0.493099439030104 0.2463
0.37210515640901 0.1846
0.500045209597096 0.2467
0.583956225429649 0.2993
0.509067646733863 0.2598
0.497667158942979 0.2513
0.501469793563189 0.2484
0.533508152150484 0.2683
0.426872877036367 0.2112
0.510487823027604 0.2524
0.501494047237925 0.2532
0.474538436042041 0.2382
0.56571710828459 0.2783
0.552815746928737 0.2707
0.473144289492011 0.2356
0.514189951769252 0.2537
0.45004550561429 0.2228
0.428987197007623 0.2145
0.48323764950566 0.2452
0.473580265119129 0.2333
0.522448843400642 0.2639
0.489314317496642 0.2424
0.471049904418824 0.2323
0.459109285469457 0.2274
0.50456023032666 0.2461
0.507336769001302 0.246
0.5964956230101 0.2974
0.474435553489568 0.2363
0.508714548416972 0.2482
0.428746729396954 0.2078
0.49716913627819 0.2422
0.444416784623664 0.2219
0.521381097426606 0.254
0.495352389923824 0.247
0.550633282453754 0.277
0.500221151815858 0.2485
0.466811805337325 0.2388
0.479195051514118 0.2427
0.459472187667714 0.2402
0.52215596158585 0.2409
0.500674824907663 0.2473
0.497739838929317 0.2464
0.467441227468195 0.2259
0.552308021524403 0.2742
0.477524017826319 0.234
0.471751528801004 0.2288
0.493075237186686 0.2411
0.497190653766881 0.2473
0.581259438253898 0.2894
0.532378235728121 0.2656
0.544313156602277 0.2714
0.503081369312251 0.2426
0.539247137863918 0.2689
0.525996744957895 0.2633
0.554697928094485 0.2745
0.472847581426368 0.2361
0.448716020173303 0.2271
0.545395151374081 0.2707
0.509571497997948 0.2535
0.478430076499602 0.2355
0.497566159291904 0.2508
0.468065066222479 0.2367
0.575687937990729 0.2866
0.470216984083306 0.2359
0.44848717034115 0.222
0.483460722167515 0.2445
0.490561946720777 0.2429
0.50024024622477 0.2507
0.504500334418445 0.2538
0.513027806520806 0.2541
0.505953677087891 0.2505
0.498902551865843 0.2459
0.527947336904845 0.2652
0.497354757290886 0.2445
0.483978895594095 0.2376
0.498550861513817 0.2513
0.497448481879483 0.2476
0.449047287809991 0.2216
0.494047727274553 0.2414
0.468466831005858 0.2248
0.423131921752759 0.2137
0.502253201790114 0.2519
0.569922449656393 0.2855
0.483402468565823 0.2437
0.494191526385114 0.2421
0.488379436079433 0.2455
0.572765440571227 0.2853
0.461794845146058 0.2273
0.471826367555182 0.235
0.530762006314015 0.2634
0.501639603406402 0.2532
0.509734487082201 0.2529
0.462120021727047 0.2306
0.508919726411802 0.2485
0.566258174528101 0.2793
0.508004201600721 0.2554
0.460093640783908 0.2327
0.46057558195266 0.2339
0.516036926584592 0.2582
0.522729062144487 0.2594
0.541848620387809 0.2709
0.497138667866365 0.2419
0.47757001752254 0.2401
0.355768679170064 0.1803
0.496247037108015 0.2479
0.507855111525938 0.2581
0.478220033989482 0.2361
0.521345769101725 0.2652
0.45089622044087 0.2262
0.50064814850916 0.2543
0.461000339907893 0.2299
0.471329724199825 0.2355
0.549835569537392 0.2723
0.548136239142116 0.2744
0.444224458620691 0.2255
0.516229042812925 0.2572
0.526572645354553 0.2623
0.505387023453338 0.2484
0.510997749009218 0.2589
0.484489661087341 0.2432
0.521147229168956 0.261
0.514979247708146 0.2495
0.5249931589304 0.2625
0.471322418546963 0.2291
0.476454832578854 0.2375
0.499923137696581 0.2532
0.493315010428624 0.2468
0.482692072066391 0.2455
0.498886524009491 0.252
0.475213300026441 0.2395
0.519890455014066 0.2588
0.518665254086799 0.2593
0.555131848424266 0.2771
0.415090091334858 0.2092
0.48881760797792 0.2462
0.504141336600972 0.2519
0.478476418921986 0.2411
0.602876795239628 0.301
0.387707606024476 0.1889
0.523529954708129 0.2624
0.486389413986089 0.2385
0.475583113582056 0.2404
0.43956697364276 0.2154
0.556851335558785 0.2778
0.50037332714665 0.2471
0.514317390640082 0.249
0.461390707322316 0.2295
0.527422159316757 0.2661
0.452826204905155 0.228
0.474908279009094 0.2406
0.507000564256223 0.2502
0.494345493783793 0.251
0.523536580548757 0.2623
0.556771506602169 0.2779
0.416773278788946 0.2082
0.475489333192117 0.235
0.533183887752868 0.2597
0.453824277867066 0.2267
0.537586163020502 0.2612
0.506367644571457 0.2481
0.489056714896084 0.2445
0.511169649666334 0.2535
0.5041118451394 0.2497
0.47900419584358 0.247
0.527203937866479 0.2662
0.524805313401424 0.2572
0.499792062080045 0.2468
0.497740034723435 0.2534
0.511854200074174 0.2603
0.508778286274704 0.2549
0.557814488489021 0.2764
0.498287190612239 0.2506
0.576137506449965 0.2811
0.532653787787015 0.2634
0.537285951137575 0.2656
0.537975833824205 0.2669
0.511307734632094 0.2547
0.520509184002738 0.2647
0.516189260971544 0.2553
0.489792885277034 0.2383
0.494411006728514 0.248
0.503669130914142 0.2486
0.456973152924618 0.2253
0.486796514389969 0.2385
0.493622368046481 0.2455
0.499024241564545 0.2537
0.526306237289814 0.2636
0.527241135628477 0.2629
0.508714223472406 0.2559
0.460487091360782 0.2276
0.53828588724652 0.2757
0.499028744448354 0.2517
0.52450801603895 0.2582
0.536154496659729 0.2634
0.489990459823461 0.2434
0.477982162556258 0.2405
0.547482221792784 0.2777
0.477582945150901 0.236
0.543682055730828 0.2702
0.512480493965796 0.2558
0.540044197578931 0.2678
0.479601594236617 0.2348
0.510780494257595 0.253
0.543166674682877 0.269
0.473969257786622 0.2329
0.554796220965483 0.2763
0.489746890091771 0.2462
0.461934412893748 0.232
0.50712550168898 0.2495
0.483623321411219 0.2405
0.528031034879647 0.2589
0.505711230143978 0.2493
0.516981447482053 0.2618
0.4954994988523 0.2449
0.52131595797986 0.26
0.464009178346314 0.2301
0.50721005369249 0.2545
0.490856837825681 0.2427
0.582187988287992 0.2911
0.537148245917326 0.2652
0.488119831311765 0.2412
0.514068579620417 0.251
0.469154305368896 0.2337
0.535999946084269 0.2657
0.470357394419079 0.2347
0.553164279014348 0.283
0.507932355655516 0.2448
0.548583913861947 0.2761
0.544776392954529 0.2659
0.474903987567385 0.2355
0.520752281410528 0.2566
0.508705371812351 0.2506
0.494981049707823 0.2484
0.585458209289244 0.2922
0.44754599619865 0.222
0.504055039066959 0.2476
0.474892941362685 0.2339
0.542728648468499 0.2696
0.443905122918078 0.2193
0.515957063582964 0.2523
0.472889678097132 0.2361
0.524276045158353 0.2667
0.528812870206685 0.2571
0.498987134507109 0.2521
0.578875682298345 0.2864
0.490459576665599 0.2453
0.528612658470138 0.2661
0.530865831684123 0.2368
0.49483817638181 0.2383
0.467121328015516 0.2328
0.525080697806151 0.2529
0.486193618504252 0.2509
0.509839832803221 0.2539
0.409306960451922 0.1984
0.477036065905265 0.2399
0.46083821899024 0.2271
0.50479187388752 0.2481
0.555564941038622 0.2809
0.462430421646177 0.2334
0.452865116243435 0.2272
0.49009707269286 0.2461
0.465038241112826 0.2308
0.565375968913807 0.2833
0.510789937998552 0.2582
0.540134598088137 0.2715
0.501969814704386 0.2599
0.545550580884303 0.2679
0.489947843422745 0.2384
0.520960976429338 0.2557
0.475584418729753 0.2425
0.553523879106165 0.2791
0.481952037437917 0.2384
0.481778529408919 0.2386
0.495137465751612 0.2437
0.549275853449556 0.2699
0.501474445862332 0.2492
0.543816091664103 0.265
0.559797228956786 0.2767
0.512342590563332 0.2543
0.466807238376014 0.229
0.485660415224091 0.2419
0.494715003838756 0.2416
0.531154171362339 0.2714
0.489042457688621 0.244
0.488038803498441 0.2387
0.464832663016738 0.2326
0.522262607492804 0.2613
0.44058644884073 0.2185
0.412491710084343 0.2089
0.46521447201471 0.2323
0.48452480532995 0.245
0.447047073978704 0.2213
0.500348243137801 0.2508
0.493500054973666 0.242
0.50902371319677 0.251
0.454073047388135 0.2214
0.548771167202257 0.2722
0.484460356188907 0.2397
0.465593821788536 0.23
0.519141415029472 0.2554
0.537066091555254 0.2655
0.489207262018025 0.2476
0.432910188040255 0.2224
0.510029141119753 0.2578
0.488985222972973 0.2408
0.490181520243028 0.2421
0.448015501276499 0.2262
0.564034113161265 0.2779
0.497289237372795 0.2456
0.486029702264262 0.2429
0.505066608314143 0.2506
0.545192984617543 0.2688
0.485951718556546 0.2498
0.483730342046678 0.234
0.525110761698645 0.2628
0.477659831216069 0.2394
0.549856628730802 0.2768
0.382072252367503 0.1902
0.44152466595979 0.219
0.549959022389981 0.2725
0.430868632159399 0.2203
0.402487721487431 0.1992
0.543995039333887 0.2723
0.523328442261599 0.2617
0.477609939800918 0.2406
0.524785883675492 0.2584
0.455402232781992 0.2311
0.461587462520013 0.2268
0.493985346678407 0.2408
0.459346337650816 0.2301
0.511476421607933 0.259
0.48810630761805 0.2539
0.487240420980213 0.2403
0.523448283383182 0.2586
0.481798916828223 0.2424
0.490759503898229 0.2438
0.483336252568557 0.2451
0.501680419194943 0.2493
0.561583922589165 0.2789
0.545658083305579 0.2722
0.501134464184061 0.2537
0.555574143213318 0.2769
0.540365313679874 0.2691
0.509454599782747 0.2519
0.500152483224831 0.249
0.370947667203213 0.1823
0.549897447797784 0.2722
0.573374429262133 0.2795
0.540929080132985 0.2715
0.464211492904686 0.2329
0.480060497679433 0.2399
0.556607078178491 0.2748
0.559882917320228 0.2772
0.450574948714845 0.2323
0.524398250306363 0.2629
0.508451305820435 0.2572
0.475332718889547 0.2337
0.493331627491917 0.2452
0.49310183563276 0.246
0.459795189305603 0.2352
0.522223656421155 0.2576
0.516473105035379 0.2613
0.467264017934295 0.2419
0.500058090655874 0.2466
0.490328813143334 0.237
0.534029789520942 0.264
0.512621086989122 0.2583
0.421712830250583 0.2106
0.492032456177228 0.2488
0.469471261391393 0.232
0.537305460289941 0.2686
0.559248678311594 0.2775
0.506088183661466 0.2506
0.472321931029232 0.236
0.35433350027945 0.1779
0.491253695840271 0.2421
0.516985322143092 0.2579
0.457653489360737 0.2274
0.503818208598524 0.2531
0.452126787122366 0.2264
0.501341448998905 0.2501
0.541685391387286 0.2708
0.542760987670055 0.2741
0.508761098595963 0.2483
0.465916920664246 0.2342
0.535083898164341 0.2676
0.451128628631862 0.2186
0.520330850906043 0.2534
0.481431292843827 0.2345
0.554750129332128 0.2776
0.551630607507444 0.2744
0.50023797453662 0.2478
0.501231683970278 0.2494
0.521044397776078 0.2588
0.491517887500219 0.2446
0.53395114784804 0.2668
0.510052065201008 0.2493
0.518257737795735 0.2557
0.554019922422703 0.2741
0.5128581932432 0.2538
0.45337158659883 0.2267
0.442600687748276 0.2219
0.496423394589308 0.2444
0.514748849535133 0.2613
0.456138312178392 0.2313
0.515868769195171 0.2548
0.507897756828301 0.2559
0.561019709854705 0.2798
0.538319835875051 0.2659
0.475273382833311 0.2335
0.555143376675675 0.2803
0.513817231481188 0.2575
0.528423785128501 0.2577
0.497564678511349 0.2451
0.545241776930631 0.2742
0.498696903181075 0.2444
0.448449156200739 0.2162
0.447763139998243 0.2199
0.514395341254351 0.2533
0.452467462674347 0.2279
0.438588683882638 0.2163
0.501318015778049 0.2525
0.431841901949411 0.211
0.45921255299398 0.2275
0.472318724074264 0.2369
0.558084589862912 0.2745
0.492211607214408 0.2496
0.390638634152499 0.1946
0.487458482870979 0.2392
0.458635970659705 0.2307
0.454702112611149 0.2252
0.501866055541187 0.2557
0.497410131518863 0.2536
0.576465806421459 0.2842
0.456554018155439 0.231
0.49968741195482 0.2494
0.5329146701618 0.2644
0.452878465279462 0.2215
0.495754539207204 0.2493
0.440496141178957 0.2209
0.558991208016833 0.2818
0.544592723654865 0.2733
0.530454902100806 0.2642
0.474683378681536 0.2372
0.518504127524479 0.2526
0.491920309618964 0.2479
0.505067291289525 0.2556
0.557350349301381 0.2717
0.490591509729208 0.2422
0.482742504394535 0.2401
0.505092207222701 0.2451
0.477936519524225 0.2368
0.504244496167487 0.2492
0.530419513878112 0.2671
0.491798374103911 0.2453
0.514762512507238 0.263
0.572375918735419 0.2868
0.567440113982757 0.2863
0.527607800201329 0.2646
0.527162703929854 0.2651
0.580239020378833 0.293
0.441412662395095 0.2168
0.472887498824722 0.234
0.485145784203238 0.2415
0.528515731141149 0.2644
0.546323096754768 0.2709
0.445835278828192 0.2216
0.522694021843191 0.2612
0.567889751579735 0.2841
0.514800374186253 0.2607
0.565076565074229 0.2791
0.494293145723804 0.2422
0.431076009693883 0.2143
0.51998950748156 0.2595
0.535616742022952 0.2661
0.468721728856871 0.2305
0.548589246699923 0.2711
0.422240364557512 0.2086
0.485563699079351 0.2474
0.534182675183245 0.2682
0.576513411221197 0.2881
0.501582316666265 0.2453
0.558728968169525 0.2765
0.458977930500937 0.2283
0.466741055188446 0.2325
0.576532719434937 0.2875
0.514566301694385 0.2572
0.499492178185451 0.2493
0.492768424129715 0.2402
0.511496865716393 0.2563
0.515517760658734 0.2563
0.454769762047172 0.2293
0.493509249835499 0.2409
0.459673547921186 0.2328
0.525593657100794 0.2657
0.506811531779499 0.2566
0.509234839967245 0.2548
0.46918863212132 0.2341
0.515874746127431 0.258
0.424473420179376 0.2111
0.448805756885261 0.2274
0.522518157783499 0.2589
0.469180173345901 0.2381
0.514616518649009 0.2578
0.46182498490324 0.2293
0.50089552100942 0.2462
0.52600825900274 0.2604
0.520947934614831 0.2577
0.533962757231977 0.2592
0.543191518326461 0.2742
0.54647809084641 0.2744
0.494320898023691 0.2456
0.514341581759458 0.2528
0.531408429783285 0.2434
0.50979172724771 0.2553
0.506400904791157 0.2482
0.542669523810916 0.265
0.482483305130398 0.2433
0.465226715801264 0.2319
0.486841146373852 0.2381
0.467482391777829 0.2301
0.514449462081878 0.2559
0.521116829279344 0.2616
0.517398689434587 0.2563
0.48464637933846 0.2443
0.532388598110073 0.2663
0.491340387862378 0.244
0.491349515536051 0.2448
0.435209642871896 0.2176
0.511157786300378 0.249
0.588497401593571 0.2949
0.51932764723388 0.2616
0.528122641454036 0.2601
0.553983546191259 0.2793
0.516098175090838 0.2536
0.470847277677096 0.2347
0.503844535311256 0.2519
0.529668704161935 0.2635
0.470412369401843 0.2316
0.480566334118276 0.2402
0.47934850170196 0.2383
0.502255942215691 0.253
0.534869222449973 0.2645
0.546793756420252 0.2774
0.651365245351687 0.3236
0.477376942835604 0.2343
0.427533795542694 0.2094
0.483907953059712 0.2444
0.484688248867881 0.244
0.43895501513136 0.2165
0.476152731055073 0.2366
0.488312082099869 0.242
0.457428059881212 0.2305
0.549702015341997 0.2703
0.502183845879671 0.2504
0.545443487200949 0.2758
0.612156115086922 0.3089
0.434307307955267 0.2222
0.47238982630007 0.2373
0.511346256154377 0.2534
0.513828752246864 0.2583
0.466147499202177 0.2291
0.49412858462726 0.2435
0.47818418605614 0.2368
0.59970357909798 0.2967
0.514967123309549 0.2545
0.459093091149038 0.226
0.443396390029834 0.223
0.488342152770289 0.24
0.463789353388747 0.2276
0.531834885072458 0.2666
0.463517870797431 0.2325
0.525535520040384 0.2604
0.458712311501923 0.2222
0.435449836050042 0.2151
0.477786623640863 0.235
0.495736100456658 0.2494
0.521425074031218 0.2601
0.515322599532568 0.2559
0.475571794944325 0.2358
0.522063204561292 0.2561
0.540680795201034 0.2719
0.509819661552163 0.2547
0.510102574862808 0.2518
0.50274636490342 0.2404
0.551207986724208 0.2712
0.459127099692521 0.2289
0.464192202799738 0.2314
0.50636605327508 0.2543
0.475277566262229 0.2377
0.559134570099104 0.2792
0.482916249745694 0.2419
0.51915834574169 0.2578
0.490069860152448 0.247
0.495489066045126 0.2492
0.473741522769113 0.2372
0.503561050095634 0.2567
0.520594167943219 0.2616
0.539428484311949 0.2654
0.498222026347898 0.2441
0.510361943729379 0.2506
0.505610191660192 0.2509
0.497464660559202 0.2473
0.568103939517493 0.2859
0.483957833452728 0.2396
0.534160648085639 0.2724
0.519690850559877 0.2571
0.485066732780798 0.2396
0.493646481670409 0.2483
0.534816307809342 0.2649
0.529478476926717 0.2651
0.483006763489923 0.2416
0.556194094743518 0.2759
0.500935032620253 0.2507
0.461463008214011 0.2296
0.443690969616932 0.2215
0.513654021311349 0.2549
0.506179275312371 0.2553
0.460069538751884 0.2271
0.466112962761315 0.233
0.488515747444719 0.2525
0.488317643126892 0.2447
0.522360456578699 0.2522
0.492620701813152 0.24
0.498792733797971 0.2538
0.491309214916568 0.2483
0.539102877313645 0.2723
0.506087384111398 0.2526
0.453610539136317 0.2261
0.49843515488522 0.2488
0.510198223580346 0.2533
0.484456438767638 0.2389
0.549244705401044 0.273
0.48783012140796 0.2414
0.540089683171104 0.277
0.52811727793835 0.2598
0.415904193493165 0.2044
0.519264828645289 0.2606
0.513989454057674 0.2576
0.499155151488403 0.2544
0.588231631790532 0.2957
0.58171477822447 0.2914
0.522202858756378 0.2649
0.459074173841053 0.2254
0.525451246476062 0.2612
0.466729795078128 0.2305
0.523665855534765 0.2593
0.53688381189836 0.2665
0.528914113877668 0.2687
0.547304359202871 0.276
0.460528951797091 0.2314
0.471486810627227 0.2342
0.520771572576753 0.2586
0.560407374056417 0.2786
0.480877985469285 0.2434
0.521598232823966 0.2604
0.521166762373917 0.2555
0.412554948798263 0.2062
0.474460732237925 0.2359
0.450694401906433 0.2233
0.491977661707731 0.2457
0.507859959687841 0.2544
0.508431346257347 0.2536
0.56534879277079 0.2815
0.569597277587044 0.2804
0.484702742766664 0.2356
0.54252169212718 0.2701
0.535079302044927 0.2628
0.479605875217074 0.2414
0.447322098237556 0.2276
0.539054922104939 0.2668
0.572326817252038 0.2868
0.469227602659274 0.236
0.519120327029075 0.2562
0.487543897538063 0.2416
0.536337203944702 0.2621
0.52255368621529 0.2616
0.492301174276224 0.2455
0.549080618004241 0.2758
0.474085329210363 0.2349
0.475142629124563 0.2362
0.472493361735265 0.2371
0.428858715855342 0.2202
0.502679011588278 0.2444
0.512704581281474 0.2524
0.531560727882248 0.26
0.492849819439593 0.2462
0.497372420811823 0.25
0.484415907563185 0.2358
0.483920384323972 0.2404
0.522108611956807 0.2569
0.46017938982348 0.2304
0.478081643942271 0.2365
0.479119041389666 0.2365
0.584809440493896 0.2918
0.453844884905951 0.2241
0.562832798303333 0.2876
0.476517499809449 0.2347
0.450966051152702 0.2238
0.50105974517008 0.2506
0.546963820800475 0.2792
0.517580769410425 0.2587
0.535645763501458 0.2694
0.446758090728047 0.2238
0.490255487227425 0.2443
0.534912342909577 0.2676
0.511330390799421 0.2521
0.4899098801435 0.246
0.473950625466271 0.2377
0.48540168401521 0.2388
0.517379549886882 0.2588
0.517240535852966 0.2541
0.467889479810064 0.2284
0.518981000415918 0.2603
0.500564830295934 0.2515
0.485432748589674 0.2445
0.500338967973318 0.2477
0.523228915395456 0.2573
0.516538265990417 0.2541
0.472885906627606 0.2356
0.470418627889862 0.2281
0.554087388653174 0.2749
0.426856345451466 0.2126
0.515806837457642 0.2531
0.512739505524411 0.2534
0.488988532908273 0.2355
0.515607929672934 0.2544
0.518414122216376 0.2614
0.485202624601915 0.2398
0.487735365890951 0.239
0.513537154447214 0.255
0.517210415257602 0.2598
0.477283113105629 0.2369
0.472764402206244 0.2393
0.4975474999743 0.251
0.49266992711679 0.2503
0.468941674687396 0.2405
0.526529877787935 0.2598
0.497443571363377 0.2419
0.449570340468751 0.2228
0.486485610798568 0.2407
0.468726023924146 0.2321
0.486440832772542 0.2447
0.489529607487771 0.2357
0.501315929553153 0.2496
0.51908080496439 0.2561
0.554469804155671 0.2781
0.477447892977656 0.2323
0.481490054642841 0.2376
0.528794954352339 0.2611
0.500290715463316 0.2476
0.530254709242581 0.2603
0.476150183659065 0.2394
0.49534583812011 0.2437
0.546633229377615 0.2698
0.542740598886504 0.2722
0.434193162904348 0.2144
0.50812619829739 0.2534
0.470706593575399 0.2317
0.552165292133098 0.2745
0.508919511432002 0.2553
0.494813973024356 0.2377
0.467792259293711 0.2351
0.510523861168056 0.2532
0.552689792103455 0.2719
0.479278948139036 0.2406
0.452794904740549 0.2227
0.538669314164914 0.2715
0.405493369953219 0.1987
0.487658658218074 0.2407
0.455496093606417 0.2271
0.502344116252066 0.244
0.516927796762704 0.2555
0.482904682922265 0.238
0.508161335954517 0.2512
0.513975206436721 0.2582
0.501567754170675 0.2493
0.510825584999917 0.2564
0.50050289889052 0.2469
0.498866544259278 0.2503
0.462113870658237 0.2314
0.490057453875345 0.2475
0.449057403573083 0.2237
0.505037203371545 0.256
0.41080824276951 0.2007
0.428754320749992 0.2091
0.437127507242404 0.2183
0.50494457889626 0.2568
0.483258731612793 0.2429
0.505792442860443 0.259
0.546201589380028 0.2708
0.519882555272034 0.2623
0.464506350852828 0.2245
0.591950531560535 0.2929
0.463454488176752 0.2327
0.474106721689433 0.2339
0.521433724318333 0.2561
0.51717343530666 0.2544
0.476147818643711 0.2295
0.496564579282761 0.2426
0.479859949333413 0.2435
0.498115929870368 0.246
0.486758715593381 0.2402
0.537983659061183 0.2627
0.486765972833247 0.2472
0.476491826495834 0.2345
0.438921770174393 0.2154
0.466366681030178 0.2343
0.417443115330697 0.2059
0.472061942055408 0.2356
0.526314948769352 0.2604
0.497210148867915 0.2528
0.5274913710397 0.2661
0.507691666636276 0.2565
0.55771043893987 0.2789
0.435330498334575 0.2125
0.495780875857313 0.2466
0.493928245360178 0.2462
0.47667581548633 0.2412
0.501097514616086 0.2521
0.505056809668832 0.2511
0.556154261926057 0.2757
0.534504088676015 0.2662
0.494330881572606 0.2438
0.481140663584524 0.2359
0.504607897085598 0.2497
0.473992418864218 0.2321
0.48469439266423 0.24
0.575481749184388 0.2849
0.461914592992778 0.2344
0.543438754313477 0.2747
0.506838281423867 0.2556
0.521479752502258 0.2594
0.538091100603286 0.2681
0.578122729415184 0.2933
0.524794240897275 0.2602
0.47286502868133 0.235
0.489138496563531 0.2401
0.505370141297955 0.2582
0.48046269701985 0.2451
0.592403102538875 0.2984
0.496031468063721 0.2401
0.478065288278798 0.2353
0.529845403721485 0.2599
0.524145527789363 0.2626
0.497524906936423 0.243
0.510885016047143 0.2505
0.481316210126328 0.238
0.555349937346363 0.2747
0.486537546901851 0.2322
0.485217351483063 0.2362
0.537250164841397 0.2647
0.499885194279554 0.252
0.486884251636084 0.2399
0.532937005562926 0.26
0.469026929001487 0.2251
0.495959557826079 0.2453
0.52708809071722 0.2652
0.474516711706278 0.2365
0.494218213792508 0.2404
0.456862009378781 0.2251
0.431656838199858 0.2114
0.59455656032685 0.2926
0.456192592857194 0.2284
0.552236046156872 0.2773
0.5022020475425 0.2501
0.52169741294391 0.2656
0.470677684935535 0.2342
0.521242858737239 0.2597
0.527098959734243 0.261
0.533197216558463 0.2644
0.536765216673583 0.2735
0.458873270319127 0.2319
0.496125364777428 0.2457
0.463869908622743 0.2279
0.551221011798092 0.2773
0.513935439061659 0.2577
0.550194158082643 0.2778
0.5410413704678 0.2743
0.527205030585641 0.2686
0.580383507523096 0.2877
0.458735418704745 0.228
0.528836209659895 0.263
0.527814139786284 0.2594
0.584079557414668 0.2909
0.477985415623899 0.2364
0.502915163142281 0.249
0.520589657110872 0.2577
0.504815879982929 0.2519
0.528598169105234 0.2607
0.505456629479381 0.2492
0.511064546000721 0.2584
0.446312768694874 0.2226
0.535395061936517 0.2669
0.556301507175897 0.2815
0.51211381798855 0.2452
0.520666219518912 0.2603
0.485598399048372 0.2386
0.444735327500427 0.2234
0.461033438933397 0.2308
0.492261000062132 0.2423
0.495294093895699 0.2404
0.536492870895923 0.2654
0.49378716571723 0.2477
0.553890758436646 0.2778
0.476863892060662 0.2374
0.527720386971934 0.2643
0.449290289296477 0.2239
0.512792883664751 0.2554
0.455308917249536 0.2293
0.505056274207055 0.2478
0.47324969697653 0.2321
0.509664277118371 0.2559
0.504656293086205 0.2541
0.476440405515075 0.2309
0.519238992380918 0.2523
0.523060169069808 0.2653
0.510590933303104 0.252
0.510420711331591 0.2593
0.512863075264171 0.2563
0.598837705899552 0.2955
0.548321579550988 0.2727
0.470879711558708 0.23
0.548305285300833 0.2731
0.471861562548703 0.2352
0.459698433080489 0.2333
0.464364160241533 0.2347
0.542128604556 0.2753
0.477006882698713 0.2333
0.511289814213027 0.2579
0.492180533821415 0.2443
0.477673676282458 0.2356
0.535090695940025 0.2685
0.568066038045585 0.2821
0.495512292895346 0.2441
0.473383578183237 0.2285
0.48047538445757 0.2386
0.621944805626104 0.311
0.498840176616177 0.2467
0.52053275684896 0.261
0.501060696491453 0.2506
0.466339790091939 0.2241
0.479926278425377 0.2364
0.526758945777996 0.2637
0.49796367905654 0.2527
0.488793633480659 0.2467
0.46235482113101 0.2275
0.572578201237369 0.2831
0.493143905247619 0.2509
0.525011716441053 0.2621
0.480530752334155 0.2403
0.519011401639843 0.2528
0.501085599535502 0.2491
0.508689941574304 0.2503
0.501591854566446 0.2514
0.477958117715777 0.2375
0.468111268010428 0.2338
0.49739301961197 0.2442
0.438851765444113 0.2115
0.50901230124842 0.2537
0.471624554324068 0.2349
0.484006170582736 0.2389
0.478954081152013 0.2383
0.423991711693492 0.2091
0.516776263330035 0.2583
0.500973550527563 0.2493
0.474931827263216 0.2392
0.533152431026226 0.257
0.566459792118387 0.2821
0.472063111701836 0.2367
0.531272629682003 0.2649
0.480563803439287 0.2371
0.500358836307902 0.2545
0.46384789294337 0.2325
0.481131956523561 0.2446
0.493320722679094 0.2449
0.492682474714081 0.2434
0.473006207884459 0.2359
0.451857647689012 0.2227
0.510716104433425 0.2577
0.533487889140969 0.2651
0.469736685814358 0.2317
0.468847603174608 0.2335
0.503941159863872 0.2548
0.505147100556094 0.2536
0.52485481471741 0.2619
0.485361778420664 0.2386
0.485285154515827 0.2384
0.481444004867909 0.2379
0.542348830974277 0.2766
0.494698720659574 0.2451
0.445910605022169 0.2264
0.508466426856512 0.2562
0.516454637074679 0.2549
0.547312214596974 0.2744
0.484107641138095 0.2449
0.494805353921598 0.2463
0.505419952690548 0.2564
0.511068701224727 0.2533
0.52885056449962 0.2667
0.471323754174121 0.2337
0.494659629974015 0.2489
0.553191972585641 0.2793
0.483458403553734 0.2455
0.479854363663087 0.2375
0.484094171117917 0.2407
0.568151755666138 0.2875
0.532089700790636 0.2629
0.49769588172423 0.253
0.539097277942311 0.2698
0.543788188202092 0.2647
0.468813836427571 0.2362
0.480409511337025 0.2387
0.462766216913049 0.2291
0.531731685229173 0.265
0.498695666283683 0.2493
0.492567452521396 0.241
0.588132381255078 0.2941
0.498937905169429 0.247
0.458797462660478 0.2345
0.500167967748203 0.2536
0.504385312600534 0.2485
0.517656761087235 0.2585
0.489356859943361 0.2405
0.469260830186634 0.2321
0.536872175632806 0.2681
0.52724682207404 0.2645
0.494253120502644 0.2505
0.486798490710855 0.2441
0.503584510951837 0.2566
0.480635524887951 0.2434
0.499814666677251 0.2439
0.445364016388311 0.2199
0.452023641269433 0.2215
0.46627828262368 0.2312
0.501319181318583 0.2513
0.507285749191958 0.2509
0.487597449084745 0.2437
0.483478564378404 0.2398
0.487636892433126 0.2448
0.53031731908955 0.2702
0.542971205944579 0.2707
0.520018689815141 0.2592
0.507096640839687 0.2513
0.471716604007755 0.2334
0.479748283128531 0.2414
0.537749055381255 0.2722
0.520291860203234 0.2624
0.485751203665451 0.245
0.50249707814278 0.2522
0.545995591577537 0.27
0.485261169766573 0.2432
0.576110072482524 0.2867
0.541970149683648 0.267
0.499208725476087 0.2501
0.541326615733789 0.274
0.528836753897441 0.2591
0.491009176311818 0.2473
0.500039137157995 0.2464
0.470721703975799 0.2351
0.428405438578323 0.2102
0.477816073590243 0.2383
0.442020939943086 0.2258
0.504562207696 0.2455
0.514742805082045 0.2588
0.522270158926872 0.2579
0.41262422869066 0.2049
0.522143204062836 0.2563
0.585721537041197 0.2912
0.444120633110452 0.2222
0.472260679435258 0.2381
0.549073328795285 0.2693
0.444115674425786 0.2149
0.510411239786082 0.2548
0.570111651722954 0.2826
0.484847503645038 0.2493
0.474874903134727 0.2355
0.504088670930534 0.2501
0.459849872240865 0.2281
0.460467498538691 0.2239
0.496738223494234 0.2473
0.56309162850366 0.2754
0.453258075368512 0.2234
0.436298631662906 0.2181
0.528793008655037 0.2624
0.507877530770811 0.2485
0.501200150159235 0.2492
0.512232906000354 0.2516
0.574141708536123 0.2596
0.598186375519997 0.3026
0.497909045662651 0.2462
0.53254346934244 0.263
0.519008323368708 0.2569
0.516495435097284 0.254
0.488050886728161 0.2428
0.506582397289246 0.2547
0.47199345293906 0.2406
0.459809964564125 0.2315
0.421910935432327 0.2111
0.576249411842638 0.2871
0.433991254653424 0.215
0.471460197962248 0.2377
0.479343533851169 0.2438
0.52851636165633 0.2679
0.605600143404218 0.2984
0.45146473928601 0.2186
0.584615298764114 0.2892
0.477707781433494 0.2378
0.555032290201023 0.2734
0.548689676215382 0.2761
0.501537035326719 0.2474
0.477909325630038 0.2342
0.46060339337183 0.2288
0.475370995571008 0.2348
0.516953434941509 0.2599
0.528617226894243 0.2653
0.455975087296445 0.2217
0.471209097154639 0.2326
0.457602374190416 0.2296
0.474163159781253 0.2369
0.485565928484258 0.2388
0.531450249027225 0.2636
0.526043413140303 0.2673
0.498471036307919 0.2518
0.568351112824041 0.2838
0.500896925504938 0.2496
0.467029227039389 0.2303
0.514810837496293 0.2513
0.457928712083912 0.2276
0.450919820284588 0.2193
0.460725402940527 0.2308
0.505094889200253 0.254
0.5088832996398 0.2549
0.499164088762927 0.2511
0.504504872277412 0.2517
0.571061343331656 0.2831
0.529972859556835 0.2654
0.538530418165965 0.2748
0.528028887522342 0.2649
0.490938692575858 0.249
0.508032322214966 0.2512
0.509325765992396 0.2563
0.412244189218465 0.2007
0.542311361816371 0.27
0.491859854255077 0.2477
0.50626054568356 0.2529
0.482284342018142 0.2409
0.461504798779241 0.2341
0.601087128884279 0.3047
0.489142793161246 0.2444
0.545674190481341 0.2699
0.53663117425705 0.2731
0.499150550111068 0.2567
0.483646411013649 0.241
0.486573951671874 0.243
0.524318256312949 0.2654
0.472220521101589 0.2323
0.515895096834843 0.2566
0.508788179451826 0.2549
0.573819749037838 0.2906
0.433650903724486 0.2121
0.520539213602531 0.2619
0.488647186262272 0.2438
0.47501572100864 0.2339
0.508851197066394 0.2503
0.509982216755644 0.251
0.4882035740588 0.2399
0.481871937695685 0.2382
0.55287872981269 0.2733
0.516418354133852 0.2575
0.507914715768929 0.2561
0.526231997569855 0.2671
0.511397155822664 0.2545
0.471773015912297 0.2293
0.494016444874244 0.2431
0.50384811173609 0.2533
0.527266185594158 0.265
0.489857342966953 0.2424
0.474723502769325 0.2381
0.487548728226433 0.2421
0.488373863636807 0.2443
0.470875280744211 0.2305
0.510084146151003 0.2549
0.461801610620144 0.2294
0.586371690082096 0.2939
0.496291313486587 0.2497
0.50200323831939 0.2584
0.547536806122667 0.2706
0.453295292552325 0.219
0.423752017955691 0.2024
0.53570038866182 0.2694
0.543268342121221 0.2696
0.500115994558914 0.2496
0.534915987344107 0.265
0.518585594312758 0.2555
0.476237281260651 0.2342
0.601596146645531 0.3001
0.458332204500779 0.2311
0.479158312896933 0.236
0.535090936588038 0.2673
0.528637626160719 0.2583
0.403916713321743 0.1985
0.4409727126413 0.2204
0.439862799396736 0.2141
0.515252749843027 0.2548
0.522983744769627 0.2591
0.479798149721581 0.2247
0.446761960281778 0.2244
0.507746302426297 0.2537
0.403905314119788 0.2001
0.500661676167482 0.2525
0.483094843456574 0.2388
0.4872704288321 0.2376
0.470850948982172 0.2363
0.478378017698375 0.2386
0.491773405739937 0.2419
0.449312097690598 0.2188
0.459135411022842 0.2214
0.437883000450333 0.1856
0.515100605322176 0.2549
0.494684627785443 0.2424
0.499997800804659 0.25
0.537805711830483 0.2526
0.45523191793035 0.2254
0.423419629053893 0.2117
0.482818502149624 0.2371
0.526582520590427 0.2638
0.523476632227006 0.261
0.512840440233076 0.2564
0.480058515572731 0.2395
0.522017418579013 0.2593
0.462515755878571 0.2342
0.495182805130058 0.2429
0.505975616398587 0.2499
0.560151458721799 0.2794
0.463472384946563 0.2288
0.499779758268949 0.2504
0.536695050555461 0.2696
0.47496311127388 0.2376
0.490808975485172 0.2458
0.521336043127801 0.264
0.489061096023347 0.2447
0.513983568925291 0.246
0.513625784307546 0.2533
0.521145551516173 0.2606
0.467409144342127 0.2263
0.551228471065139 0.2754
0.585659730283226 0.2897
0.458599631109323 0.2239
0.502093149749987 0.2541
0.517565012854001 0.2573
0.504284498434547 0.2541
0.512600684732305 0.2562
0.564508448425356 0.2788
0.547786047202766 0.2776
0.462434312148383 0.2336
0.479279675636112 0.2349
0.54608760886718 0.2745
0.521400218345996 0.2601
0.472859424091142 0.2413
0.492093528064303 0.2457
0.50666732295297 0.2492
0.494132144910426 0.2433
0.470851742717852 0.232
0.511152186709004 0.2526
0.512280939297457 0.2539
0.558737376664108 0.2763
0.445812958547664 0.219
0.486552614093448 0.2463
0.469764717283434 0.2288
0.468775149253819 0.2371
0.483762617172872 0.2394
0.557529539752706 0.2764
0.502930061219091 0.2506
0.513672789353182 0.2534
0.490533263639824 0.2437
0.492294830792544 0.2429
0.486404958008735 0.2417
0.477857126844118 0.2389
0.460081178325807 0.2325
0.474474910840527 0.2368
0.563562139545719 0.2799
0.444555119136534 0.2217
0.515122528689729 0.2594
0.508496925737842 0.2568
0.472673107265768 0.2306
0.535917217509329 0.2679
0.557869217586465 0.2478
0.44768080397238 0.2276
0.50038197590772 0.2497
0.548556329307334 0.2704
0.562129470884649 0.2829
0.413073013785978 0.2031
0.455869255913708 0.2224
0.481229464786543 0.2378
0.541096622041856 0.2671
0.437291490226765 0.2182
0.529618116826383 0.2686
0.543358891321243 0.2683
0.420344720144006 0.2109
0.56115519289546 0.2781
0.470842890051252 0.2363
0.565612632531497 0.2801
0.546771127380567 0.2671
0.472224669804473 0.2397
0.455270712764201 0.226
0.498211854058198 0.2518
0.4655014517787 0.2279
0.503792727204008 0.253
0.54104778675121 0.2682
0.503260877270644 0.2524
0.524174495722608 0.2581
0.521034633897005 0.2555
0.474781848120513 0.241
0.547384450699097 0.2781
0.502864239795219 0.2524
0.532451915125564 0.2643
0.486332574144448 0.2419
0.525919978757455 0.2686
0.508682147018313 0.2562
0.510032182576977 0.2576
0.496802605824637 0.2473
0.466206663298758 0.2362
0.484080185032575 0.2458
0.528995350278241 0.265
0.484096240802807 0.2415
0.493551600052666 0.2431
0.50885180068533 0.2497
0.562157797567394 0.2748
0.474839883214555 0.2363
0.444691322661956 0.2226
0.459117941159557 0.2258
0.486451740061453 0.2418
0.548418492850917 0.2684
0.486503661649758 0.2445
0.471116720942164 0.2357
0.423731986270348 0.205
0.505335045681423 0.2509
0.478816092054586 0.2416
0.462128526243136 0.2292
0.567317048636474 0.2817
0.502855675901084 0.2523
0.565035108751672 0.273
0.509381402854846 0.2529
0.464100830836008 0.2277
0.525546948222946 0.255
0.491602140567464 0.255
0.49573394055996 0.2502
0.509543999472848 0.2528
0.507405793732617 0.2539
0.576516195216364 0.2858
0.515219097032352 0.2571
0.506795179099424 0.2515
0.530330048837651 0.2595
0.50876483947221 0.2502
0.48616820552039 0.2423
0.506654110443303 0.2535
0.509880301705639 0.2544
0.407116655423963 0.2038
0.482416784290271 0.2414
0.471485364017949 0.2294
0.50503115298883 0.2549
0.552372048176144 0.2742
0.536456214506337 0.2652
0.525862402137804 0.2613
0.417639101729063 0.2054
0.486722110880516 0.2431
0.520963515589664 0.2559
0.483212529850653 0.239
0.460702041279015 0.2334
0.480276463420219 0.2365
0.448204845591392 0.2259
0.515419248950159 0.2601
0.404005624812334 0.2054
0.507005510315416 0.2571
0.444933987362922 0.2164
0.536610074884065 0.2631
0.486122884185661 0.2427
0.52417074818451 0.2581
0.521398286638121 0.2576
0.462077706179824 0.2265
0.533559242820193 0.2643
0.509433253744564 0.2548
0.553047880245329 0.2771
0.488016206481822 0.239
0.505431838762212 0.2491
0.475837845506235 0.2372
0.460709066570736 0.2329
0.486860228547859 0.2394
0.514650708664122 0.2529
0.472094980199339 0.2385
0.440655927780301 0.2204
0.573935544082881 0.2884
0.497246670624081 0.2506
0.442509660000015 0.2238
0.512061944407781 0.2588
0.421479973519557 0.2029
0.525970967318254 0.2585
0.58752411466602 0.2959
0.514206548481488 0.263
0.483593388756535 0.2404
0.480408068222107 0.2388
0.423308561973378 0.2171
0.488795655656388 0.2448
0.417507291872306 0.2067
0.509861485082698 0.257
0.487622010516033 0.2409
0.471120881591975 0.2353
0.426481768942699 0.2129
0.458328306377448 0.2306
0.529944859470895 0.2653
0.512314827196601 0.2575
0.50413681842058 0.2486
0.5253503011155 0.262
0.517382820076959 0.2542
0.548296779001656 0.2744
0.539953142149375 0.2687
0.566687949071006 0.2801
0.530848433053713 0.2666
0.512753501712508 0.2538
0.447307621272636 0.2251
0.550416636666617 0.2744
0.51325265472881 0.2542
0.493781936762578 0.2412
0.511332435970179 0.2493
0.504325972464089 0.2559
0.512124289013596 0.2475
0.452466264225786 0.2282
0.464051935158151 0.2351
0.512874141406219 0.2588
0.546500696150557 0.2755
0.526318272576394 0.2647
0.505890629572997 0.2507
0.505290289710932 0.2515
0.417096828854153 0.2046
0.536448033764839 0.2612
0.492841170718791 0.2465
0.400773600487798 0.2024
0.529064803394996 0.2616
0.51631588939725 0.2606
0.484705670585748 0.2402
0.487626375689906 0.2433
0.516482573746206 0.2585
0.500823243965439 0.2524
0.531607551379085 0.2648
0.55579317916632 0.2737
0.529051567190627 0.2634
0.515427661530465 0.2554
0.520399158536701 0.2589
0.514724094292693 0.2532
0.517198957590547 0.2589
0.435038008023818 0.2217
0.511401991185288 0.2511
0.510736284778341 0.255
0.435329495879229 0.2153
0.500402343632042 0.2492
0.418028238117275 0.2097
0.569645494410828 0.2868
0.549012273205827 0.2773
0.437588968383202 0.2155
0.547424826206065 0.2682
0.4807821970626 0.2388
0.540507044359148 0.2634
0.533786011005442 0.2657
0.504419857790057 0.2519
0.487443569209587 0.2349
0.51056049542907 0.2529
0.541763347608698 0.2767
0.493887188456007 0.2449
0.458498775331669 0.2307
0.578185600189934 0.2916
0.516456295347086 0.2579
0.522342520974741 0.2547
0.555206660161151 0.2739
0.525150515825218 0.2642
0.513473246097493 0.2576
0.485181545447713 0.2383
0.504643494786009 0.2533
0.467407839177394 0.2352
0.484815421819159 0.2371
0.506521274157133 0.2493
0.469505190146491 0.2314
0.466648650254946 0.232
0.599369813893719 0.3024
0.503896643062698 0.2508
0.505637061751269 0.2514
0.456856080544001 0.2287
0.482289651441702 0.2374
0.545754663566612 0.2719
0.55422359943216 0.2807
0.456393590523264 0.2269
[truncated: 104,160 more chars]
