# Supplementary material for: Phenotypic covariance across the entire spectrum of relatedness for 86 billion pairs of individuals
Source: Nat Commun. 2021 Feb 16;12:1050. doi: 10.1038/s41467-021-21283-4 (PMC7886899; doi:10.1038/s41467-021-21283-4)
Supplement: Supplementary file 3 — Source data [file 41467_2021_21283_MOESM3_ESM.zip › sourceData/input/phenCovariance_9280_12505_UKBiobank_bigQuant_141219_resid23_jackKnifeBlocks_100.txt]

1 1 -0.3 -0.02 -0.0209 -0.0122644051 287758 0.00260060345992209
1 2 -0.02 -0.019 -0.0194 -0.0092231874 536118 0.0021828564183733
1 3 -0.019 -0.018 -0.0184 -0.0093590802 1416856 0.00118739682217071
1 4 -0.018 -0.017 -0.0174 -0.0098776548 3545446 0.000794818879569788
1 5 -0.017 -0.016 -0.0164 -0.0085127998 8435882 0.000597000157686904
1 6 -0.016 -0.015 -0.0154 -0.0085313082 19004527 0.00032478626043264
1 7 -0.015 -0.014 -0.0144 -0.0078331765 40627308 0.000227200261224797
1 8 -0.014 -0.013 -0.0134 -0.0071894582 82423512 0.000170773704584766
1 9 -0.013 -0.012 -0.0124 -0.006608641 158741819 0.000112288110357601
1 10 -0.012 -0.011 -0.0115 -0.0062405231 290230072 9.87628486319283e-05
1 11 -0.011 -0.01 -0.0105 -0.0056322156 503746838 8.02470589279821e-05
1 12 -0.01 -0.009 -0.0095 -0.0051717795 830415381 6.09094382786974e-05
1 13 -0.009 -0.008 -0.0085 -0.0046165456 1300268774 5.5902518362907e-05
1 14 -0.008 -0.007 -0.0075 -0.0040669217 1934634163 4.48823572874852e-05
1 15 -0.007 -0.006 -0.0065 -0.0034693866 2735391489 3.61680870361617e-05
1 16 -0.006 -0.005 -0.0055 -0.0029766864 3676518010 3.16747957886206e-05
1 17 -0.005 -0.004 -0.0045 -0.0024247908 4697992979 2.76569895573752e-05
1 18 -0.004 -0.003 -0.0035 -0.0018990467 5709549205 2.30553186045958e-05
1 19 -0.003 -0.002 -0.0025 -0.0013853435 6600702036 1.88007986968929e-05
1 20 -0.002 -0.001 -0.0015 -0.0008010082 7261132901 1.72083200567767e-05
1 21 -0.001 0 -5e-04 -0.000267175 7602728925 1.40009372852304e-05
1 22 0 0.001 5e-04 0.0002614935 7578653910 1.66884714875085e-05
1 23 0.001 0.002 0.0015 0.0007812815 7194679890 1.77765844193147e-05
1 24 0.002 0.003 0.0025 0.0013462424 6506872309 2.0468430118847e-05
1 25 0.003 0.004 0.0035 0.0018703784 5608198638 2.11584585401039e-05
1 26 0.004 0.005 0.0045 0.0024502658 4607836778 2.70917096493648e-05
1 27 0.005 0.006 0.0055 0.0029780128 3610399082 2.93150465708833e-05
1 28 0.006 0.007 0.0065 0.0035245258 2698628133 3.84389887087593e-05
1 29 0.007 0.008 0.0075 0.0040681996 1925438162 4.32009943555907e-05
1 30 0.008 0.009 0.0085 0.0045716213 1311655907 4.70317258930454e-05
1 31 0.009 0.01 0.0095 0.0051806108 853662701 6.34831494910227e-05
1 32 0.01 0.011 0.0105 0.0056786651 531030754 8.08293940438503e-05
1 33 0.011 0.012 0.0115 0.0062759753 316051594 8.41581872115113e-05
1 34 0.012 0.013 0.0125 0.0068116344 180002747 0.000119736324397254
1 35 0.013 0.014 0.0134 0.0072897037 98249730 0.000164584240010655
1 36 0.014 0.015 0.0144 0.0078659036 51432239 0.000189592465722554
1 37 0.015 0.016 0.0154 0.0088969173 25873144 0.000256231741550324
1 38 0.016 0.017 0.0164 0.0093213251 12520147 0.000375555269190629
1 39 0.017 0.018 0.0174 0.0089437714 5859718 0.000549808074471967
1 40 0.018 0.019 0.0184 0.0106821781 2657705 0.000813404175746708
1 41 0.019 0.02 0.0194 0.0125830312 1182215 0.00112109564463874
1 42 0.02 0.021 0.0204 0.0135643441 521684 0.00212866082574484
1 43 0.021 0.023 0.0218 0.0167469973 350075 0.00234388805908666
1 44 0.023 0.026 0.0242 0.0358335943 131871 0.00401305484725184
1 45 0.026 0.03 0.0278 0.0615952763 80338 0.00564603550206776
1 46 0.03 0.04 0.0344 0.073695181 113570 0.00400704634296426
1 47 0.04 0.05 0.0444 0.0808810241 57283 0.00628829920166143
1 48 0.05 0.065 0.0566 0.1129843552 42164 0.00648942753095334
1 49 0.065 0.1 0.079 0.1304000593 36276 0.00743549563575055
1 50 0.1 0.13 0.1159 0.1724692742 26378 0.00819910367141055
1 51 0.13 0.2 0.1475 0.2027372646 22487 0.0106609403510032
1 52 0.2 0.35 0.2523 0.3026879348 8874 0.0157038999212625
1 53 0.35 0.72 0.501169278762094 0.521348876982861 19997 0.011105181818369
1 54 0.72 1.05 0.9986 0.8903772697 159 0.142055099221524
2 1 -0.3 -0.02 -0.0209 -0.0006407842 251113 0.00306301347288821
2 2 -0.02 -0.019 -0.0194 -0.0037144456 468459 0.0018589712932235
2 3 -0.019 -0.018 -0.0184 -0.0036670819 1237654 0.00119177982419309
2 4 -0.018 -0.017 -0.0174 -0.0030604237 3099608 0.000771432504482607
2 5 -0.017 -0.016 -0.0164 -0.0030027284 7371997 0.000505942019262087
2 6 -0.016 -0.015 -0.0154 -0.0027217651 16611442 0.0003703302533704
2 7 -0.015 -0.014 -0.0144 -0.0023604065 35523802 0.000251965085488427
2 8 -0.014 -0.013 -0.0134 -0.0018965021 72083681 0.000192533990619685
2 9 -0.013 -0.012 -0.0124 -0.0019091688 138855430 0.000132821125973849
2 10 -0.012 -0.011 -0.0115 -0.0016412808 253926788 8.62805128126338e-05
2 11 -0.011 -0.01 -0.0105 -0.001572428 440831909 7.13181505326639e-05
2 12 -0.01 -0.009 -0.0095 -0.0013782323 726827256 5.23245293866417e-05
2 13 -0.009 -0.008 -0.0085 -0.0012281594 1138277434 4.3453164051231e-05
2 14 -0.008 -0.007 -0.0075 -0.0011045153 1693914266 3.8540514674688e-05
2 15 -0.007 -0.006 -0.0065 -0.0009560403 2395431347 3.28235496082095e-05
2 16 -0.006 -0.005 -0.0055 -0.0008062143 3220075847 2.48067485872187e-05
2 17 -0.005 -0.004 -0.0045 -0.000648467 4115318248 2.05367179066819e-05
2 18 -0.004 -0.003 -0.0035 -0.0005181134 5002062292 2.18291367541184e-05
2 19 -0.003 -0.002 -0.0025 -0.0003781677 5783371365 1.81086947820279e-05
2 20 -0.002 -0.001 -0.0015 -0.0002213425 6362657482 1.85934667360163e-05
2 21 -0.001 0 -5e-04 -6.13799e-05 6662530653 1.50768303424149e-05
2 22 0 0.001 5e-04 8.84671e-05 6641952024 1.81983013027727e-05
2 23 0.001 0.002 0.0015 0.000202528 6305636122 1.74070845660617e-05
2 24 0.002 0.003 0.0025 0.0003706882 5703043058 1.98616177115074e-05
2 25 0.003 0.004 0.0035 0.0005069173 4915414836 2.12187933737e-05
2 26 0.004 0.005 0.0045 0.0006616783 4038578991 2.67081756884854e-05
2 27 0.005 0.006 0.0055 0.0007659158 3164199837 2.72201365628574e-05
2 28 0.006 0.007 0.0065 0.0009520376 2364960089 3.07899326290839e-05
2 29 0.007 0.008 0.0075 0.0010928445 1687217885 3.64154670405727e-05
2 30 0.008 0.009 0.0085 0.0012130154 1149230530 4.64381028842955e-05
2 31 0.009 0.01 0.0095 0.0013793508 747798572 6.11549030820942e-05
2 32 0.01 0.011 0.0105 0.0015467321 465080173 7.1760697975414e-05
2 33 0.011 0.012 0.0115 0.0015975373 276730283 9.09827646621567e-05
2 34 0.012 0.013 0.0125 0.0018490706 157556430 0.00010837230002674
2 35 0.013 0.014 0.0134 0.001948698 85960524 0.000156137823562987
2 36 0.014 0.015 0.0144 0.0021122587 44979575 0.000242166831639868
2 37 0.015 0.016 0.0154 0.0021078033 22617966 0.00030916694710725
2 38 0.016 0.017 0.0164 0.0021410738 10938731 0.000388757925120163
2 39 0.017 0.018 0.0174 0.0024021927 5115582 0.000726226396041276
2 40 0.018 0.019 0.0184 0.0029108909 2318873 0.000982103276039147
2 41 0.019 0.02 0.0194 0.0017541006 1030341 0.0014104181255484
2 42 0.02 0.021 0.0204 0.002101657 454653 0.00215560843385841
2 43 0.021 0.023 0.0218 0.004395544 305772 0.0024171896234722
2 44 0.023 0.026 0.0242 0.003977949 115613 0.00407384637697682
2 45 0.026 0.03 0.0278 0.0059291174 71070 0.00520879833766773
2 46 0.03 0.04 0.0344 0.0107863175 100804 0.00456445609673108
2 47 0.04 0.05 0.0444 0.0126821146 50905 0.00596004864382618
2 48 0.05 0.065 0.0565 0.0167763062 37430 0.00737367548550125
2 49 0.065 0.1 0.079 0.0203680955 32255 0.00755889459464307
2 50 0.1 0.13 0.1159 0.019242263 23402 0.0103278529202861
2 51 0.13 0.2 0.1474 0.0366835581 19847 0.0106560738145553
2 52 0.2 0.35 0.2522 0.0729442907 7918 0.0202085545983478
2 53 0.35 0.72 0.501147895885595 0.142256975637389 17827 0.0113165134313514
2 54 0.72 1.05 0.999 0.4182183645 139 0.155253040552222
3 1 -0.3 -0.02 -0.0209 -0.0008909383 285529 0.00289964124122276
3 2 -0.02 -0.019 -0.0194 -0.0016092335 532058 0.00196285135274031
3 3 -0.019 -0.018 -0.0184 -0.0009784072 1405626 0.0012505276905405
3 4 -0.018 -0.017 -0.0174 -0.0016568728 3517451 0.000822504295419003
3 5 -0.017 -0.016 -0.0164 -0.0016009724 8369698 0.000487844801212892
3 6 -0.016 -0.015 -0.0154 -0.0006343964 18855877 0.000336760757995007
3 7 -0.015 -0.014 -0.0144 -0.0009898643 40308221 0.000219606993782196
3 8 -0.014 -0.013 -0.0134 -0.0009799072 81778099 0.000163721877214719
3 9 -0.013 -0.012 -0.0124 -0.0009111933 157498817 0.000115402862448871
3 10 -0.012 -0.011 -0.0115 -0.0008247637 287956501 7.30852890277847e-05
3 11 -0.011 -0.01 -0.0105 -0.0007062214 499806884 5.74740739732416e-05
3 12 -0.01 -0.009 -0.0095 -0.0006406603 823924398 4.68274044386171e-05
3 13 -0.009 -0.008 -0.0085 -0.000608711 1290096404 4.15066090776021e-05
3 14 -0.008 -0.007 -0.0075 -0.0005092481 1919511759 3.26407134079067e-05
3 15 -0.007 -0.006 -0.0065 -0.0004404911 2714020095 2.66723877436022e-05
3 16 -0.006 -0.005 -0.0055 -0.0003998009 3647792898 2.4843819880058e-05
3 17 -0.005 -0.004 -0.0045 -0.0003197156 4661302837 2.23653484019777e-05
3 18 -0.004 -0.003 -0.0035 -0.0002765571 5664964389 1.84618600254401e-05
3 19 -0.003 -0.002 -0.0025 -0.0001777763 6549176751 1.58387885614873e-05
3 20 -0.002 -0.001 -0.0015 -0.0001137289 7204448391 1.65062296039331e-05
3 21 -0.001 0 -5e-04 -1.89984e-05 7543379914 1.40066210507063e-05
3 22 0 0.001 5e-04 1.04181e-05 7519482955 1.47653705672217e-05
3 23 0.001 0.002 0.0015 9.69036e-05 7138531323 1.57746749340302e-05
3 24 0.002 0.003 0.0025 0.0001937372 6456073088 1.84521500199952e-05
3 25 0.003 0.004 0.0035 0.0002447982 5564417123 1.8870236840583e-05
3 26 0.004 0.005 0.0045 0.0003040868 4571854298 2.24454649323804e-05
3 27 0.005 0.006 0.0055 0.0003947085 3582205939 2.47791774808753e-05
3 28 0.006 0.007 0.0065 0.0004694836 2677542637 2.57555699663274e-05
3 29 0.007 0.008 0.0075 0.0005366085 1910390672 3.84175917969519e-05
3 30 0.008 0.009 0.0085 0.0005845527 1301400798 4.15749719363179e-05
3 31 0.009 0.01 0.0095 0.0007053386 846993199 4.81486319894189e-05
3 32 0.01 0.011 0.0105 0.0007434822 526875116 6.39205626024498e-05
3 33 0.011 0.012 0.0115 0.0007974175 313578913 8.07461691410522e-05
3 34 0.012 0.013 0.0125 0.000926568 178592948 0.00010916492042027
3 35 0.013 0.014 0.0134 0.0007839043 97480351 0.000148468860505016
3 36 0.014 0.015 0.0144 0.0007468837 51029953 0.000200411236989738
3 37 0.015 0.016 0.0154 0.0009326358 25670444 0.00029281124522272
3 38 0.016 0.017 0.0164 0.001138372 12422251 0.000389382986084665
3 39 0.017 0.018 0.0174 0.0014406856 5814030 0.000547256185042482
3 40 0.018 0.019 0.0184 0.001845796 2637025 0.000938234212050617
3 41 0.019 0.02 0.0194 0.0017603419 1172893 0.00141334177842964
3 42 0.02 0.021 0.0204 0.0037175144 517534 0.00202413342337754
3 43 0.021 0.023 0.0218 0.0009994105 347432 0.00239165931512666
3 44 0.023 0.026 0.0242 -0.0040026832 130734 0.00394598304616046
3 45 0.026 0.03 0.0278 -0.0001692411 79595 0.005967995760637
3 46 0.03 0.04 0.0344 0.0001775191 112486 0.00417469912471662
3 47 0.04 0.05 0.0444 0.0084747548 56770 0.00604148174437052
3 48 0.05 0.065 0.0566 0.0013165152 41757 0.0065098769495047
3 49 0.065 0.1 0.079 0.0193892452 35869 0.00770399626177655
3 50 0.1 0.13 0.1159 0.0150201725 26155 0.00922247596547246
3 51 0.13 0.2 0.1475 0.0150081722 22270 0.0104363515380799
3 52 0.2 0.35 0.2522 0.0379014141 8775 0.0160876517409162
3 53 0.35 0.72 0.501132585423471 0.0697105343746091 19859 0.00785088757183389
3 54 0.72 1.05 0.9987 0.1766651636 157 0.110371824845504
4 1 -0.3 -0.02 -0.0209 -0.001015493 251233 0.00264449815692049
4 2 -0.02 -0.019 -0.0194 -0.0033873203 468678 0.00209732724983609
4 3 -0.019 -0.018 -0.0184 -0.0014438816 1238258 0.00138738367024679
4 4 -0.018 -0.017 -0.0174 -0.0022104889 3101190 0.000746095761269372
4 5 -0.017 -0.016 -0.0164 -0.0029254093 7375847 0.00048858716057952
4 6 -0.016 -0.015 -0.0154 -0.0025517274 16620167 0.000408301007380598
4 7 -0.015 -0.014 -0.0144 -0.0024296468 35542239 0.000226817078668376
4 8 -0.014 -0.013 -0.0134 -0.001872307 72121456 0.000166672415686751
4 9 -0.013 -0.012 -0.0124 -0.0018112386 138928399 0.000129839047434476
4 10 -0.012 -0.011 -0.0115 -0.0017147236 254060519 8.32830905273765e-05
4 11 -0.011 -0.01 -0.0105 -0.0014917052 441066331 6.75264448003562e-05
4 12 -0.01 -0.009 -0.0095 -0.0013245953 727213113 5.63353651861737e-05
4 13 -0.009 -0.008 -0.0085 -0.0012095857 1138885103 4.87221766528459e-05
4 14 -0.008 -0.007 -0.0075 -0.0011145065 1694821113 3.7864327185065e-05
4 15 -0.007 -0.006 -0.0065 -0.0009331006 2396716302 3.29682772785838e-05
4 16 -0.006 -0.005 -0.0055 -0.0007750452 3221805106 2.68466015620142e-05
4 17 -0.005 -0.004 -0.0045 -0.0006602081 4117539003 2.44200377854491e-05
4 18 -0.004 -0.003 -0.0035 -0.0005158179 5004762547 2.12160135204179e-05
4 19 -0.003 -0.002 -0.0025 -0.0003751657 5786496042 1.85411121441737e-05
4 20 -0.002 -0.001 -0.0015 -0.0002112612 6366103822 1.83646661097178e-05
4 21 -0.001 0 -5e-04 -7.58545e-05 6666139556 1.67430629666091e-05
4 22 0 0.001 5e-04 7.21369e-05 6645549362 1.62891862326575e-05
4 23 0.001 0.002 0.0015 0.0002217314 6309049640 1.68789347686477e-05
4 24 0.002 0.003 0.0025 0.0003437322 5706128906 2.16570702656084e-05
4 25 0.003 0.004 0.0035 0.0005045286 4918068064 1.83099926101398e-05
4 26 0.004 0.005 0.0045 0.0006608408 4040757371 2.36303142443836e-05
4 27 0.005 0.006 0.0055 0.0007953066 3165907045 3.0848043459724e-05
4 28 0.006 0.007 0.0065 0.0009206259 2366230593 3.64494269385075e-05
4 29 0.007 0.008 0.0075 0.0010402303 1688121880 4.35453950905277e-05
4 30 0.008 0.009 0.0085 0.001192087 1149842835 4.62097891083783e-05
4 31 0.009 0.01 0.0095 0.0013876275 748194955 5.4528480904685e-05
4 32 0.01 0.011 0.0105 0.0014845519 465324577 7.12463750620345e-05
4 33 0.011 0.012 0.0115 0.0017696692 276874947 7.91382652534338e-05
4 34 0.012 0.013 0.0125 0.0019291792 157637833 0.000123707196530817
4 35 0.013 0.014 0.0134 0.0020799741 86004462 0.000186844991878721
4 36 0.014 0.015 0.0144 0.00223538 45002341 0.000229102444039739
4 37 0.015 0.016 0.0154 0.0022196376 22629080 0.000313998881292815
4 38 0.016 0.017 0.0164 0.0022783242 10944188 0.000374753238635241
4 39 0.017 0.018 0.0174 0.0027460513 5117966 0.000644022758297568
4 40 0.018 0.019 0.0184 0.0039741099 2319947 0.000980773656942709
4 41 0.019 0.02 0.0194 0.003317205 1030817 0.00136138053196167
4 42 0.02 0.021 0.0204 0.0018370359 454878 0.00196967987729038
4 43 0.021 0.023 0.0218 0.0046738977 305895 0.00271092763166931
4 44 0.023 0.026 0.0242 0.0088014228 115668 0.00426625526017376
4 45 0.026 0.03 0.0278 -0.0013547072 71114 0.00544418478342725
4 46 0.03 0.04 0.0344 0.014512344 100873 0.00490222388883125
4 47 0.04 0.05 0.0444 0.0191905791 50929 0.0066692411647348
4 48 0.05 0.065 0.0565 0.0185479029 37452 0.00686526671060471
4 49 0.065 0.1 0.079 0.0177598692 32269 0.00904636289443541
4 50 0.1 0.13 0.1159 0.0232055128 23412 0.00942078676899174
4 51 0.13 0.2 0.1474 0.0462219587 19864 0.00950793107840371
4 52 0.2 0.35 0.2522 0.057393626 7921 0.0164571265194338
4 53 0.35 0.72 0.501136561763136 0.154583894181838 17833 0.0106877023553412
4 54 0.72 1.05 0.999 0.3777682302 139 0.145126185027381
5 1 -0.3 -0.02 -0.0209 -4.2509e-06 251176 0.00300233842646045
5 2 -0.02 -0.019 -0.0194 -0.0031996231 468566 0.00215541426244276
5 3 -0.019 -0.018 -0.0184 -0.0037865357 1237932 0.00126152044991016
5 4 -0.018 -0.017 -0.0174 -0.0025060024 3100516 0.00080767375870053
5 5 -0.017 -0.016 -0.0164 -0.0025628504 7374151 0.000553578042463074
5 6 -0.016 -0.015 -0.0154 -0.0024353559 16616337 0.00036839568199919
5 7 -0.015 -0.014 -0.0144 -0.0023006989 35534118 0.000240488001983642
5 8 -0.014 -0.013 -0.0134 -0.0018783648 72104980 0.000178840336912355
5 9 -0.013 -0.012 -0.0124 -0.0017105121 138896546 0.000130231259822454
5 10 -0.012 -0.011 -0.0115 -0.0017033759 254002800 9.86846085958779e-05
5 11 -0.011 -0.01 -0.0105 -0.0015442029 440965747 6.7411758635778e-05
5 12 -0.01 -0.009 -0.0095 -0.0013284482 727047860 5.40255313708109e-05
5 13 -0.009 -0.008 -0.0085 -0.0012443922 1138625790 4.71835528735029e-05
5 14 -0.008 -0.007 -0.0075 -0.001107008 1694435960 3.6803149345389e-05
5 15 -0.007 -0.006 -0.0065 -0.0009549155 2396172160 2.95541320433295e-05
5 16 -0.006 -0.005 -0.0055 -0.0007820689 3221075439 2.48624731645148e-05
5 17 -0.005 -0.004 -0.0045 -0.0006609023 4116605997 2.28829430820591e-05
5 18 -0.004 -0.003 -0.0035 -0.0004892897 5003629397 2.15421093427336e-05
5 19 -0.003 -0.002 -0.0025 -0.0003568231 5785188863 2.06792732539323e-05
5 20 -0.002 -0.001 -0.0015 -0.0002024698 6364666018 1.69362802872058e-05
5 21 -0.001 0 -5e-04 -7.11158e-05 6664636630 1.62770902827319e-05
5 22 0 0.001 5e-04 6.74608e-05 6644051776 1.66395919889256e-05
5 23 0.001 0.002 0.0015 0.0002415887 6307628351 1.88190374948704e-05
5 24 0.002 0.003 0.0025 0.0003489224 5704845160 1.90488372928286e-05
5 25 0.003 0.004 0.0035 0.0004960474 4916961738 1.87826147475204e-05
5 26 0.004 0.005 0.0045 0.0006332043 4039847250 2.25491061789111e-05
5 27 0.005 0.006 0.0055 0.0007986395 3165192268 2.47316269044631e-05
5 28 0.006 0.007 0.0065 0.0009108877 2365696912 2.7966430589848e-05
5 29 0.007 0.008 0.0075 0.0010426326 1687741035 3.98183479326994e-05
5 30 0.008 0.009 0.0085 0.0011466427 1149582965 4.39931827449534e-05
5 31 0.009 0.01 0.0095 0.001343208 748025011 5.26054571220968e-05
5 32 0.01 0.011 0.0105 0.0015182197 465218461 7.23284262081423e-05
5 33 0.011 0.012 0.0115 0.0016068387 276811794 9.15388200575852e-05
5 34 0.012 0.013 0.0125 0.0018196082 157601644 0.00011120692083328
5 35 0.013 0.014 0.0134 0.0017890836 85984697 0.000151630921774799
5 36 0.014 0.015 0.0144 0.0020580007 44992164 0.000174786196891593
5 37 0.015 0.016 0.0154 0.0019499784 22623978 0.000345872678951936
5 38 0.016 0.017 0.0164 0.0014010695 10941724 0.000433447702962337
5 39 0.017 0.018 0.0174 0.0026395068 5116779 0.000630682730909084
5 40 0.018 0.019 0.0184 0.003901962 2319413 0.000993596084881788
5 41 0.019 0.02 0.0194 0.0035365821 1030548 0.0014213750830089
5 42 0.02 0.021 0.0204 0.0025611334 454772 0.00229479965989066
5 43 0.021 0.023 0.0218 0.0043907839 305825 0.00264209926923243
5 44 0.023 0.026 0.0242 0.0131585706 115633 0.00446457539567045
5 45 0.026 0.03 0.0278 0.0051895666 71102 0.00545341088469732
5 46 0.03 0.04 0.0344 0.0149923374 100855 0.00441061691830526
5 47 0.04 0.05 0.0444 0.0174486501 50910 0.00645816448044529
5 48 0.05 0.065 0.0565 0.012878971 37447 0.00715581497927536
5 49 0.065 0.1 0.079 0.0212007259 32264 0.00805755786534763
5 50 0.1 0.13 0.1159 0.0346335636 23405 0.00892178550845183
5 51 0.13 0.2 0.1474 0.0427334823 19860 0.0105054811511297
5 52 0.2 0.35 0.2522 0.0552311728 7922 0.0146747662725703
5 53 0.35 0.72 0.501142862559192 0.159412514858735 17830 0.0120999474706338
5 54 0.72 1.05 0.999 0.3631323657 139 0.129683520394099
6 1 -0.3 -0.02 -0.0209 -0.0035944414 283972 0.00311055072835039
6 2 -0.02 -0.019 -0.0194 -0.0015573766 528902 0.0019175547929917
6 3 -0.019 -0.018 -0.0184 -0.0013373086 1397432 0.00106599398126449
6 4 -0.018 -0.017 -0.0174 -0.0010212888 3496960 0.000693885135457898
6 5 -0.017 -0.016 -0.0164 -0.0012625883 8321404 0.000458828792269954
6 6 -0.016 -0.015 -0.0154 -0.0012361552 18746638 0.000311951024743128
6 7 -0.015 -0.014 -0.0144 -0.0011104293 40074055 0.000225299021043073
6 8 -0.014 -0.013 -0.0134 -0.001161909 81304286 0.000182756300367359
6 9 -0.013 -0.012 -0.0124 -0.0008294569 156590513 0.000120677976967244
6 10 -0.012 -0.011 -0.0115 -0.0008080464 286294881 9.10491105098223e-05
6 11 -0.011 -0.01 -0.0105 -0.0007767566 496914170 6.20839901686607e-05
6 12 -0.01 -0.009 -0.0095 -0.0006721349 819158870 4.84066303642313e-05
6 13 -0.009 -0.008 -0.0085 -0.0006577823 1282633858 4.27431181084138e-05
6 14 -0.008 -0.007 -0.0075 -0.0005527179 1908398678 3.72017968290092e-05
6 15 -0.007 -0.006 -0.0065 -0.0004530417 2698294935 2.78301045332416e-05
6 16 -0.006 -0.005 -0.0055 -0.0003910549 3626672411 2.36079907576693e-05
6 17 -0.005 -0.004 -0.0045 -0.0003489048 4634301833 2.27427205260551e-05
6 18 -0.004 -0.003 -0.0035 -0.0002418669 5632126228 1.62378608428624e-05
6 19 -0.003 -0.002 -0.0025 -0.00016586 6511202269 1.88459926548324e-05
6 20 -0.002 -0.001 -0.0015 -0.0001102988 7162677256 1.4445395657211e-05
6 21 -0.001 0 -5e-04 -4.4807e-05 7499648312 1.32005081020959e-05
6 22 0 0.001 5e-04 3.11856e-05 7475860553 1.55379330543895e-05
6 23 0.001 0.002 0.0015 0.0001218728 7097118723 1.53683283085822e-05
6 24 0.002 0.003 0.0025 0.0001646395 6418631267 1.66868259476012e-05
6 25 0.003 0.004 0.0035 0.0002287014 5532163423 1.92788885854231e-05
6 26 0.004 0.005 0.0045 0.0003240467 4545344740 2.36801078627343e-05
6 27 0.005 0.006 0.0055 0.0003828196 3561442974 2.38522214713158e-05
6 28 0.006 0.007 0.0065 0.0004371583 2662030823 2.86893834156997e-05
6 29 0.007 0.008 0.0075 0.0005644714 1899323141 2.8909518261738e-05
6 30 0.008 0.009 0.0085 0.0006601416 1293864902 3.8834314712694e-05
6 31 0.009 0.01 0.0095 0.000750184 842088435 5.39725695768283e-05
6 32 0.01 0.011 0.0105 0.0007619862 523827972 6.26113110711515e-05
6 33 0.011 0.012 0.0115 0.0008408059 311768250 8.38354560721907e-05
6 34 0.012 0.013 0.0125 0.0008926064 177563495 0.00012279968100967
6 35 0.013 0.014 0.0134 0.0008965305 96918052 0.000142606699927503
6 36 0.014 0.015 0.0144 0.0009393939 50736318 0.000212772338389081
6 37 0.015 0.016 0.0154 0.001063905 25520986 0.000304145846786688
6 38 0.016 0.017 0.0164 0.0012811167 12349337 0.000381010758366203
6 39 0.017 0.018 0.0174 0.001776311 5780168 0.000643666208870087
6 40 0.018 0.019 0.0184 -0.0001967151 2622001 0.000908058709894603
6 41 0.019 0.02 0.0194 9.93947e-05 1165928 0.00127826523115154
6 42 0.02 0.021 0.0204 0.0027064522 514427 0.0020354224622935
6 43 0.021 0.023 0.0218 0.0036844472 345294 0.00250670431220873
6 44 0.023 0.026 0.0242 0.0029374373 129842 0.00421857147776647
6 45 0.026 0.03 0.0278 0.0150749754 79140 0.00480662531897395
6 46 0.03 0.04 0.0344 0.0053244656 111745 0.00453037145890875
6 47 0.04 0.05 0.0444 0.0168529111 56472 0.00650095308268227
6 48 0.05 0.065 0.0565 0.0091226402 41380 0.00662717979811565
6 49 0.065 0.1 0.079 0.0175651632 35650 0.00703403887281217
6 50 0.1 0.13 0.1159 0.0162377919 25915 0.00864141536772025
6 51 0.13 0.2 0.1475 0.0152805071 22091 0.0103303643526254
6 52 0.2 0.35 0.2523 0.0265776592 8735 0.0152895248802518
6 53 0.35 0.72 0.501171756955223 0.0923584335599881 19722 0.00860050072505353
6 54 0.72 1.05 0.9984 0.282701191 154 0.12035811417744
7 1 -0.3 -0.02 -0.0209 -0.0023526402 286668 0.00265336837993324
7 2 -0.02 -0.019 -0.0194 -0.0049448793 533934 0.00193431268424597
7 3 -0.019 -0.018 -0.0184 -0.00507353 1411186 0.00115667023070168
7 4 -0.018 -0.017 -0.0174 -0.0049862734 3531699 0.000706651355871592
7 5 -0.017 -0.016 -0.0164 -0.0038209723 8402623 0.000475998509985959
7 6 -0.016 -0.015 -0.0154 -0.0041178231 18929711 0.000367338190089913
7 7 -0.015 -0.014 -0.0144 -0.0038339597 40466777 0.000219161641085175
7 8 -0.014 -0.013 -0.0134 -0.0034201672 82098066 0.000156484268453987
7 9 -0.013 -0.012 -0.0124 -0.0030874584 158116413 0.000117298615459312
7 10 -0.012 -0.011 -0.0115 -0.0028917238 289086264 8.66674280845503e-05
7 11 -0.011 -0.01 -0.0105 -0.0026443124 501760424 7.44958750041211e-05
7 12 -0.01 -0.009 -0.0095 -0.0024028906 827142438 5.64911561319211e-05
7 13 -0.009 -0.008 -0.0085 -0.0021061823 1295141262 4.65172641102106e-05
7 14 -0.008 -0.007 -0.0075 -0.0018192534 1927012676 3.77843838726623e-05
7 15 -0.007 -0.006 -0.0065 -0.0016125455 2724619259 3.0910212838509e-05
7 16 -0.006 -0.005 -0.0055 -0.0013098617 3662044317 2.79744728084306e-05
7 17 -0.005 -0.004 -0.0045 -0.0011198917 4679488253 2.2831982149947e-05
7 18 -0.004 -0.003 -0.0035 -0.0008393779 5687071622 1.88412449668777e-05
7 19 -0.003 -0.002 -0.0025 -0.0006174604 6574709248 1.9123731125631e-05
7 20 -0.002 -0.001 -0.0015 -0.0003655255 7232547340 1.58304849222088e-05
7 21 -0.001 0 -5e-04 -0.0001343481 7572804523 1.49783747374169e-05
7 22 0 0.001 5e-04 0.0001004114 7548826269 1.50560391154415e-05
7 23 0.001 0.002 0.0015 0.0003778536 7166375032 1.5929625825392e-05
7 24 0.002 0.003 0.0025 0.0006201474 6481256036 1.69937584320244e-05
7 25 0.003 0.004 0.0035 0.0008571772 5586135598 2.03938960463759e-05
7 26 0.004 0.005 0.0045 0.0011271163 4589699274 2.45341917494021e-05
7 27 0.005 0.006 0.0055 0.0013192697 3596188272 2.69379398956778e-05
7 28 0.006 0.007 0.0065 0.0016197863 2687999700 3.3404596662427e-05
7 29 0.007 0.008 0.0075 0.0017852587 1917854488 3.71132816929617e-05
7 30 0.008 0.009 0.0085 0.0020707646 1306481831 4.49559474811234e-05
7 31 0.009 0.01 0.0095 0.0022775941 850296798 6.04701059227195e-05
7 32 0.01 0.011 0.0105 0.0026684206 528934536 6.12993566051289e-05
7 33 0.011 0.012 0.0115 0.0027901583 314803574 8.1428059054312e-05
7 34 0.012 0.013 0.0125 0.0029701623 179290027 0.000115113718639747
7 35 0.013 0.014 0.0134 0.0033634141 97859504 0.000136360699945544
7 36 0.014 0.015 0.0144 0.0036110402 51227723 0.000203075017778487
7 37 0.015 0.016 0.0154 0.0038198212 25770389 0.000297808066564803
7 38 0.016 0.017 0.0164 0.0041819484 12470040 0.000419329243265911
7 39 0.017 0.018 0.0174 0.003792339 5835849 0.00063220026403465
7 40 0.018 0.019 0.0184 0.00327847 2647011 0.000873711675255965
7 41 0.019 0.02 0.0194 0.0055138383 1177264 0.00133263943599643
7 42 0.02 0.021 0.0204 0.0063801386 519570 0.00212916792349569
7 43 0.021 0.023 0.0218 0.0074930069 348581 0.00239296265061609
7 44 0.023 0.026 0.0242 0.0109486572 131300 0.00382340940312159
7 45 0.026 0.03 0.0278 0.0177187481 80021 0.00552185669386011
7 46 0.03 0.04 0.0344 0.0267975007 113056 0.00413559800295692
7 47 0.04 0.05 0.0444 0.0312836804 57022 0.00508042484070679
7 48 0.05 0.065 0.0566 0.0338073579 41978 0.00643956453062611
7 49 0.065 0.1 0.079 0.0499085127 36121 0.00815395194641856
7 50 0.1 0.13 0.1159 0.0687880577 26273 0.00889943468045942
7 51 0.13 0.2 0.1475 0.0790727843 22397 0.00983626590999189
7 52 0.2 0.35 0.2523 0.1210515156 8832 0.015337042757532
7 53 0.35 0.72 0.501133732526153 0.255450303071844 19929 0.0110601867699876
7 54 0.72 1.05 0.9986 0.6604212176 159 0.135190606433229
8 1 -0.3 -0.02 -0.0209 0.0013936886 190121 0.00279477105957318
8 2 -0.02 -0.019 -0.0194 0.0005190998 354482 0.00249643303589195
8 3 -0.019 -0.018 -0.0184 -0.0014725665 936663 0.00143493978178099
8 4 -0.018 -0.017 -0.0174 -0.0024111036 2343617 0.000891671350234794
8 5 -0.017 -0.016 -0.0164 -0.0020016946 5579148 0.000675040328259819
8 6 -0.016 -0.015 -0.0154 -0.0019250929 12566219 0.000430156430319118
8 7 -0.015 -0.014 -0.0144 -0.001864168 26862558 0.000271868908199088
8 8 -0.014 -0.013 -0.0134 -0.0015759375 54497564 0.00016290429090367
8 9 -0.013 -0.012 -0.0124 -0.0014369649 104964297 0.00013872032274874
8 10 -0.012 -0.011 -0.0115 -0.0014983703 191914636 0.000115992473729607
8 11 -0.011 -0.01 -0.0105 -0.0012672763 333059590 7.52786388669962e-05
8 12 -0.01 -0.009 -0.0095 -0.001163702 549033025 6.51525125211293e-05
8 13 -0.009 -0.008 -0.0085 -0.0010479596 859705376 5.26820558163384e-05
8 14 -0.008 -0.007 -0.0075 -0.0008705397 1279093496 4.09582544156548e-05
8 15 -0.007 -0.006 -0.0065 -0.0007758425 1808554841 3.79855040106998e-05
8 16 -0.006 -0.005 -0.0055 -0.000701523 2430722115 3.20393702264685e-05
8 17 -0.005 -0.004 -0.0045 -0.0005647446 3106083436 2.54332164085678e-05
8 18 -0.004 -0.003 -0.0035 -0.0004265462 3774860585 2.30301922414818e-05
8 19 -0.003 -0.002 -0.0025 -0.0003431989 4363973109 1.91974191947201e-05
8 20 -0.002 -0.001 -0.0015 -0.0001783548 4800601065 1.94423704639224e-05
8 21 -0.001 0 -5e-04 -5.20918e-05 5026576981 1.91180667443956e-05
8 22 0 0.001 5e-04 5.40447e-05 5010519530 1.80535623481852e-05
8 23 0.001 0.002 0.0015 0.0001826548 4756698849 2.00133145486425e-05
8 24 0.002 0.003 0.0025 0.0002842008 4301974326 2.06642371066643e-05
8 25 0.003 0.004 0.0035 0.0004114103 3707876316 2.28439121869367e-05
8 26 0.004 0.005 0.0045 0.0005602287 3046548916 2.46260885893625e-05
8 27 0.005 0.006 0.0055 0.0006844575 2387112840 3.51827971764617e-05
8 28 0.006 0.007 0.0065 0.0007606345 1784323084 3.62890866508591e-05
8 29 0.007 0.008 0.0075 0.000951119 1273114762 4.10349219132972e-05
8 30 0.008 0.009 0.0085 0.0010925902 867293038 4.97237444003611e-05
8 31 0.009 0.01 0.0095 0.0011855509 564519927 6.13261635397155e-05
8 32 0.01 0.011 0.0105 0.0013278604 351197021 8.68019760930338e-05
8 33 0.011 0.012 0.0115 0.0014619018 209037460 0.000106248130587093
8 34 0.012 0.013 0.0125 0.0015463836 119069502 0.000123679352275223
8 35 0.013 0.014 0.0134 0.0017763285 65003796 0.000173241377050289
8 36 0.014 0.015 0.0144 0.0017070888 34034820 0.000243160354715631
8 37 0.015 0.016 0.0154 0.0020909809 17125219 0.000307443882794855
8 38 0.016 0.017 0.0164 0.001954475 8292630 0.000503785494890899
8 39 0.017 0.018 0.0174 0.0014495455 3881718 0.000652043658380356
8 40 0.018 0.019 0.0184 0.0002895733 1759892 0.00116444030747011
8 41 0.019 0.02 0.0194 -0.0004371172 783330 0.00185597194157881
8 42 0.02 0.021 0.0204 0.0045456592 346389 0.00242289528770001
8 43 0.021 0.023 0.0218 0.006946295 231962 0.00289238146451863
8 44 0.023 0.026 0.0242 0.0060767293 86879 0.00447222099699903
8 45 0.026 0.03 0.0278 0.0043852805 52668 0.00608658239515563
8 46 0.03 0.04 0.0344 0.0103935457 74175 0.00548108895617441
8 47 0.04 0.05 0.0444 0.0143404616 37423 0.00580469515599424
8 48 0.05 0.065 0.0565 0.0159492752 27618 0.00872530716893432
8 49 0.065 0.1 0.079 0.0196263836 23727 0.00984061740426374
8 50 0.1 0.13 0.1159 0.0381309634 17390 0.0108757318343877
8 51 0.13 0.2 0.1474 0.0356470521 14691 0.0111386642133407
8 52 0.2 0.35 0.2521 0.0811326445 5825 0.0194539725542154
8 53 0.35 0.72 0.501441508548974 0.138976985460696 13303 0.0121054881614055
8 54 0.72 1.05 0.9979 0.6638923127 102 0.153729438178672
9 1 -0.3 -0.02 -0.0209 -0.003076737 278668 0.0028580558447648
9 2 -0.02 -0.019 -0.0194 -0.004364832 519187 0.00199640476100994
9 3 -0.019 -0.018 -0.0184 -0.0049309487 1372297 0.00119888204900666
9 4 -0.018 -0.017 -0.0174 -0.0040861026 3433898 0.000767438956856472
9 5 -0.017 -0.016 -0.0164 -0.0032467178 8171650 0.000472907194517826
9 6 -0.016 -0.015 -0.0154 -0.0036592979 18406847 0.000337213336870399
9 7 -0.015 -0.014 -0.0144 -0.0036057983 39350516 0.000226480638126328
9 8 -0.014 -0.013 -0.0134 -0.0033297766 79834074 0.000176151500494697
9 9 -0.013 -0.012 -0.0124 -0.0029711054 153757906 0.000125979935598626
9 10 -0.012 -0.011 -0.0115 -0.0026770254 281115732 9.14573404182517e-05
9 11 -0.011 -0.01 -0.0105 -0.0023726466 487924887 7.18433404777946e-05
9 12 -0.01 -0.009 -0.0095 -0.0022565148 804345158 5.27794504474575e-05
9 13 -0.009 -0.008 -0.0085 -0.0019478054 1259466503 4.04435665691084e-05
9 14 -0.008 -0.007 -0.0075 -0.0017444011 1873928847 3.57717180527049e-05
9 15 -0.007 -0.006 -0.0065 -0.0015009347 2649593694 2.93152942131718e-05
9 16 -0.006 -0.005 -0.0055 -0.0012164643 3561188717 2.5551978667471e-05
9 17 -0.005 -0.004 -0.0045 -0.0010467461 4550626651 2.15767674038756e-05
9 18 -0.004 -0.003 -0.0035 -0.0008018977 5530462012 1.95104182875696e-05
9 19 -0.003 -0.002 -0.0025 -0.0005695925 6393687182 1.82628414426499e-05
9 20 -0.002 -0.001 -0.0015 -0.0003485426 7033392175 1.58863498780061e-05
9 21 -0.001 0 -5e-04 -0.0001357332 7364293528 1.47818371675749e-05
9 22 0 0.001 5e-04 0.0001169008 7340961612 1.72819944098283e-05
9 23 0.001 0.002 0.0015 0.0003475346 6969040809 1.67303981505094e-05
9 24 0.002 0.003 0.0025 0.0005700959 6302777564 1.78998795679044e-05
9 25 0.003 0.004 0.0035 0.0008103132 5432285967 1.96447935518702e-05
9 26 0.004 0.005 0.0045 0.0010414864 4463280532 2.15019692875332e-05
9 27 0.005 0.006 0.0055 0.0012332644 3497106265 2.71617024956909e-05
9 28 0.006 0.007 0.0065 0.001494403 2613928975 2.79781518143784e-05
9 29 0.007 0.008 0.0075 0.0017015443 1865005940 3.32396485253235e-05
9 30 0.008 0.009 0.0085 0.0019651566 1270463190 4.41411659884742e-05
9 31 0.009 0.01 0.0095 0.0021747449 826843990 5.31779747219574e-05
9 32 0.01 0.011 0.0105 0.0024765128 514343630 5.6809600171516e-05
9 33 0.011 0.012 0.0115 0.0025638756 306122114 7.49770111284171e-05
9 34 0.012 0.013 0.0125 0.0028245936 174344148 9.59125097131523e-05
9 35 0.013 0.014 0.0134 0.00302281 95158755 0.000134494005761276
9 36 0.014 0.015 0.0144 0.0033471871 49813288 0.000213442730562801
9 37 0.015 0.016 0.0154 0.0037463203 25059353 0.000301851043407508
9 38 0.016 0.017 0.0164 0.0037451795 12126166 0.000448225327321727
9 39 0.017 0.018 0.0174 0.0040089225 5674369 0.000547202362929958
9 40 0.018 0.019 0.0184 0.0042228971 2574610 0.000947317124302617
9 41 0.019 0.02 0.0194 0.0057916087 1144733 0.00153947585799331
9 42 0.02 0.021 0.0204 0.0072777479 505233 0.00213969345458172
9 43 0.021 0.023 0.0218 0.0077133626 338995 0.00227493488788304
9 44 0.023 0.026 0.0242 0.0118406768 127523 0.00379432320887551
9 45 0.026 0.03 0.0278 0.0207566958 77712 0.00541138892809956
9 46 0.03 0.04 0.0344 0.0297293482 109889 0.00377847092902415
9 47 0.04 0.05 0.0444 0.0358062093 55351 0.00547647716821188
9 48 0.05 0.065 0.0566 0.0382545257 40755 0.00603494279544365
9 49 0.065 0.1 0.079 0.0512641612 35107 0.00788718277259787
9 50 0.1 0.13 0.1159 0.06563462 25555 0.00828095431246912
9 51 0.13 0.2 0.1475 0.0742214374 21797 0.0100186061953357
9 52 0.2 0.35 0.2523 0.0977166655 8588 0.0144048925502882
9 53 0.35 0.72 0.501059496699269 0.268475165213165 19417 0.0107647035093824
9 54 0.72 1.05 0.9985 0.6963574879 156 0.151797128216429
10 1 -0.3 -0.02 -0.0209 -0.0036853446 278600 0.00299260078977664
10 2 -0.02 -0.019 -0.0194 -0.0049239936 518935 0.00200233407310159
10 3 -0.019 -0.018 -0.0184 -0.0062434682 1371747 0.00120360608154029
10 4 -0.018 -0.017 -0.0174 -0.006479828 3432591 0.000687591572179419
10 5 -0.017 -0.016 -0.0164 -0.0051187189 8168427 0.000522772767902906
10 6 -0.016 -0.015 -0.0154 -0.0052096181 18399707 0.000364986997305529
10 7 -0.015 -0.014 -0.0144 -0.0045366862 39335040 0.00022865212977974
10 8 -0.014 -0.013 -0.0134 -0.0042438607 79802710 0.000165789782017619
10 9 -0.013 -0.012 -0.0124 -0.0038331031 153695877 0.000123864651949055
10 10 -0.012 -0.011 -0.0115 -0.0035704199 281004662 9.37454735855226e-05
10 11 -0.011 -0.01 -0.0105 -0.0032367444 487730799 7.71178510325864e-05
10 12 -0.01 -0.009 -0.0095 -0.0029826334 804025019 5.34016546131781e-05
10 13 -0.009 -0.008 -0.0085 -0.0026315185 1258960620 4.92729669835348e-05
10 14 -0.008 -0.007 -0.0075 -0.0022678348 1873175592 3.78646939337773e-05
10 15 -0.007 -0.006 -0.0065 -0.0019753648 2648527487 3.68017368011162e-05
10 16 -0.006 -0.005 -0.0055 -0.0016714506 3559751842 3.05475827206463e-05
10 17 -0.005 -0.004 -0.0045 -0.0013849362 4548777704 2.61934065281242e-05
10 18 -0.004 -0.003 -0.0035 -0.001050048 5528222463 2.13748787533817e-05
10 19 -0.003 -0.002 -0.0025 -0.000796901 6391092313 2.08988573286419e-05
10 20 -0.002 -0.001 -0.0015 -0.0004588064 7030537938 1.67064527500704e-05
10 21 -0.001 0 -5e-04 -0.0001422073 7361296796 1.69144771857848e-05
10 22 0 0.001 5e-04 0.0001300824 7337977497 1.58524689444523e-05
10 23 0.001 0.002 0.0015 0.0004576087 6966214396 1.92791230314817e-05
10 24 0.002 0.003 0.0025 0.0007727774 6300214193 1.75148304929634e-05
10 25 0.003 0.004 0.0035 0.0010728994 5430077790 2.10240787364538e-05
10 26 0.004 0.005 0.0045 0.0014031521 4461470356 2.67270276233636e-05
10 27 0.005 0.006 0.0055 0.0016458867 3495685669 3.06522554060772e-05
10 28 0.006 0.007 0.0065 0.0020247947 2612869680 3.30214383991571e-05
10 29 0.007 0.008 0.0075 0.0022679366 1864254803 3.79042244115509e-05
10 30 0.008 0.009 0.0085 0.0025495551 1269950197 4.76321186172134e-05
10 31 0.009 0.01 0.0095 0.0029007823 826510898 6.1434408956711e-05
10 32 0.01 0.011 0.0105 0.0032877774 514137875 7.14734131516502e-05
10 33 0.011 0.012 0.0115 0.0034389528 305999336 9.84395457842347e-05
10 34 0.012 0.013 0.0125 0.0038194534 174273539 0.000119714788974497
10 35 0.013 0.014 0.0134 0.0040427027 95121008 0.000155196849499081
10 36 0.014 0.015 0.0144 0.0043196515 49793509 0.000208974037294892
10 37 0.015 0.016 0.0154 0.0047386746 25049115 0.000291941056809228
10 38 0.016 0.017 0.0164 0.0053745426 12121385 0.000386937010655657
10 39 0.017 0.018 0.0174 0.0043730591 5672045 0.000642234996366741
10 40 0.018 0.019 0.0184 0.0043740353 2573472 0.000770060062153792
10 41 0.019 0.02 0.0194 0.0053623 1144239 0.00126377828377019
10 42 0.02 0.021 0.0204 0.0064604235 505038 0.00187437023437072
10 43 0.021 0.023 0.0218 0.0071484286 338794 0.00245773497608395
10 44 0.023 0.026 0.0242 0.0090080624 127452 0.00370125766043149
10 45 0.026 0.03 0.0278 0.014663608 77663 0.00558469913102588
10 46 0.03 0.04 0.0344 0.0248841668 109834 0.00420178515435004
10 47 0.04 0.05 0.0444 0.0294631453 55299 0.0056968213241945
10 48 0.05 0.065 0.0566 0.0310804506 40720 0.00777325052324635
10 49 0.065 0.1 0.079 0.0419686638 35085 0.00779376927175222
10 50 0.1 0.13 0.1159 0.0786180075 25531 0.00872533757538119
10 51 0.13 0.2 0.1475 0.0908287875 21786 0.0101703721969869
10 52 0.2 0.35 0.2523 0.1457730124 8583 0.0148568856780706
10 53 0.35 0.72 0.501057252808721 0.308128824252188 19413 0.0111002546058172
10 54 0.72 1.05 0.9985 0.82828641 156 0.153854721140057
13 1 -0.3 -0.02 -0.0209 -0.0021369199 287801 0.00236508879985536
13 2 -0.02 -0.019 -0.0194 -0.0027581482 536274 0.00158320154466426
13 3 -0.019 -0.018 -0.0184 -0.0034056136 1417145 0.00121491919124591
13 4 -0.018 -0.017 -0.0174 -0.0031571044 3546068 0.000726625201147519
13 5 -0.017 -0.016 -0.0164 -0.0023109557 8437598 0.000446889772446631
13 6 -0.016 -0.015 -0.0154 -0.0024940989 19008192 0.000365202154898403
13 7 -0.015 -0.014 -0.0144 -0.0026304458 40635085 0.000221718525710665
13 8 -0.014 -0.013 -0.0134 -0.0022290934 82439035 0.00014965161590918
13 9 -0.013 -0.012 -0.0124 -0.0021260958 158770031 0.000118533972532147
13 10 -0.012 -0.011 -0.0115 -0.0018714119 290281088 7.94112586904024e-05
13 11 -0.011 -0.01 -0.0105 -0.0017594733 503836533 6.59384309262289e-05
13 12 -0.01 -0.009 -0.0095 -0.0016061184 830562465 4.80011155646475e-05
13 13 -0.009 -0.008 -0.0085 -0.001453842 1300497184 4.73877270183293e-05
13 14 -0.008 -0.007 -0.0075 -0.0012376919 1934970997 3.72256179426891e-05
13 15 -0.007 -0.006 -0.0065 -0.0010942398 2735863138 2.82666696444605e-05
13 16 -0.006 -0.005 -0.0055 -0.000927838 3677151035 2.36798510449056e-05
13 17 -0.005 -0.004 -0.0045 -0.0007522261 4698801910 2.44076049117038e-05
13 18 -0.004 -0.003 -0.0035 -0.0005783783 5710537549 1.90490735995756e-05
13 19 -0.003 -0.002 -0.0025 -0.0004215023 6601836120 1.74564524752256e-05
13 20 -0.002 -0.001 -0.0015 -0.0002680125 7262384538 1.76591147614799e-05
13 21 -0.001 0 -5e-04 -9.34245e-05 7604040481 1.51390176804106e-05
13 22 0 0.001 5e-04 5.49672e-05 7579965400 1.5268268032438e-05
13 23 0.001 0.002 0.0015 0.0002539629 7195927052 1.69701432482476e-05
13 24 0.002 0.003 0.0025 0.000425315 6507994367 1.70712205825543e-05
13 25 0.003 0.004 0.0035 0.0005853653 5609171749 1.97827288276486e-05
13 26 0.004 0.005 0.0045 0.0007609432 4608631782 2.32402194801057e-05
13 27 0.005 0.006 0.0055 0.0008953491 3611027356 2.57269954077193e-05
13 28 0.006 0.007 0.0065 0.0011405819 2699091686 2.59538379495651e-05
13 29 0.007 0.008 0.0075 0.0012649721 1925775083 3.85714382964392e-05
13 30 0.008 0.009 0.0085 0.0014333624 1311885253 4.22006328518071e-05
13 31 0.009 0.01 0.0095 0.0015843884 853811824 5.33509356039506e-05
13 32 0.01 0.011 0.0105 0.0018879802 531123308 5.86556260869653e-05
13 33 0.011 0.012 0.0115 0.001894801 316107023 7.86035112630423e-05
13 34 0.012 0.013 0.0125 0.0019781958 180034432 9.94873229867571e-05
13 35 0.013 0.014 0.0134 0.0023254616 98267016 0.000141366828980213
13 36 0.014 0.015 0.0144 0.0021698222 51441832 0.000222522101390973
13 37 0.015 0.016 0.0154 0.0025997906 25877535 0.000274805177785349
13 38 0.016 0.017 0.0164 0.0026376533 12521985 0.000399815836034191
13 39 0.017 0.018 0.0174 0.0033872813 5860758 0.000494106547734814
13 40 0.018 0.019 0.0184 0.003181642 2658256 0.000852777394646186
13 41 0.019 0.02 0.0194 0.0039457538 1182492 0.00137311641617215
13 42 0.02 0.021 0.0204 0.0061645299 521754 0.00195084381540198
13 43 0.021 0.023 0.0218 0.0068569317 350161 0.00240066252475418
13 44 0.023 0.026 0.0242 0.0098602932 131878 0.00369970029084954
13 45 0.026 0.03 0.0278 0.0176354877 80351 0.00578555850278308
13 46 0.03 0.04 0.0344 0.0211690777 113561 0.00407230238092314
13 47 0.04 0.05 0.0444 0.0208121027 57340 0.00567570349837665
13 48 0.05 0.065 0.0566 0.0207685802 42171 0.00800595231977722
13 49 0.065 0.1 0.079 0.0400004151 36293 0.00843226243805231
13 50 0.1 0.13 0.1159 0.0509323591 26378 0.00897110514771953
13 51 0.13 0.2 0.1475 0.051107047 22486 0.00800808285860429
13 52 0.2 0.35 0.2523 0.0747300811 8873 0.0158720690183679
13 53 0.35 0.72 0.501144662064747 0.191894948329822 20001 0.00970698565584506
13 54 0.72 1.05 0.9986 0.3447062246 159 0.0880466910002551
14 1 -0.3 -0.02 -0.0209 -0.0019758509 287784 0.00260797196873087
14 2 -0.02 -0.019 -0.0194 -0.0035820149 536216 0.00165161318744728
14 3 -0.019 -0.018 -0.0184 -0.0032148222 1416971 0.00142140092581509
14 4 -0.018 -0.017 -0.0174 -0.004125113 3545562 0.000758662942620403
14 5 -0.017 -0.016 -0.0164 -0.0021571521 8436092 0.000457227292498509
14 6 -0.016 -0.015 -0.0154 -0.0023486351 19005034 0.000331932297044362
14 7 -0.015 -0.014 -0.0144 -0.0022201372 40628075 0.000255331351286441
14 8 -0.014 -0.013 -0.0134 -0.0019537565 82424418 0.000148380376018461
14 9 -0.013 -0.012 -0.0124 -0.001779638 158744327 0.000108937382465736
14 10 -0.012 -0.011 -0.0115 -0.001671784 290231815 8.11955435930481e-05
14 11 -0.011 -0.01 -0.0105 -0.0014974167 503747880 6.40247623620673e-05
14 12 -0.01 -0.009 -0.0095 -0.0013310893 830413425 4.95663840063769e-05
14 13 -0.009 -0.008 -0.0085 -0.0012366022 1300257342 4.12956517772865e-05
14 14 -0.008 -0.007 -0.0075 -0.0010829661 1934607581 2.96456326445985e-05
14 15 -0.007 -0.006 -0.0065 -0.0009309559 2735343148 3.31782154681444e-05
14 16 -0.006 -0.005 -0.0055 -0.0007937401 3676445076 2.46774022372746e-05
14 17 -0.005 -0.004 -0.0045 -0.0006454202 4697878595 2.06609020316512e-05
14 18 -0.004 -0.003 -0.0035 -0.0005294323 5709413612 1.85550629997853e-05
14 19 -0.003 -0.002 -0.0025 -0.0003647809 6600513602 1.68190237061651e-05
14 20 -0.002 -0.001 -0.0015 -0.0002214469 7260920535 1.66312123325718e-05
14 21 -0.001 0 -5e-04 -7.77693e-05 7602504939 1.57581201516166e-05
14 22 0 0.001 5e-04 7.2889e-05 7578426591 1.47598322791434e-05
14 23 0.001 0.002 0.0015 0.0002000571 7194468343 1.60646700568272e-05
14 24 0.002 0.003 0.0025 0.0003790369 6506691179 1.64364527977383e-05
14 25 0.003 0.004 0.0035 0.0005236345 5608039999 1.72746644475759e-05
14 26 0.004 0.005 0.0045 0.0006515132 4607718997 1.88248336841896e-05
14 27 0.005 0.006 0.0055 0.000774547 3610316378 2.16962952689673e-05
14 28 0.006 0.007 0.0065 0.0009101821 2698575124 2.80587635319292e-05
14 29 0.007 0.008 0.0075 0.0010908117 1925411261 3.62996636065813e-05
14 30 0.008 0.009 0.0085 0.0012425792 1311643834 4.00551269967104e-05
14 31 0.009 0.01 0.0095 0.0013472162 853659953 5.0200484620928e-05
14 32 0.01 0.011 0.0105 0.0015194387 531033146 6.40642609369245e-05
14 33 0.011 0.012 0.0115 0.0015829078 316055303 8.41332844214836e-05
14 34 0.012 0.013 0.0125 0.0018604406 180007133 0.00011503217549105
14 35 0.013 0.014 0.0134 0.0018638346 98252867 0.000136376543242864
14 36 0.014 0.015 0.0144 0.0020299495 51435318 0.000168898761337705
14 37 0.015 0.016 0.0154 0.0019247729 25875642 0.000259848757493723
14 38 0.016 0.017 0.0164 0.0024571439 12520995 0.000437039603365026
14 39 0.017 0.018 0.0174 0.0023369686 5860202 0.000582809784283748
14 40 0.018 0.019 0.0184 0.0033457641 2658084 0.000868969658062789
14 41 0.019 0.02 0.0194 0.003674258 1182493 0.00127683131113154
14 42 0.02 0.021 0.0204 0.0014901371 521759 0.00197241269581013
14 43 0.021 0.023 0.0218 0.0033759328 350149 0.0023185964619326
14 44 0.023 0.026 0.0242 0.0091888726 131826 0.00359740123902984
14 45 0.026 0.03 0.0278 0.0175650612 80331 0.00490163878449858
14 46 0.03 0.04 0.0344 0.0226526687 113512 0.00431739828008342
14 47 0.04 0.05 0.0444 0.0147095947 57318 0.00595623605668701
14 48 0.05 0.065 0.0566 0.0260853515 42151 0.00684930804005244
14 49 0.065 0.1 0.079 0.0304511385 36272 0.00736345323043035
14 50 0.1 0.13 0.1159 0.0487243919 26350 0.00885989543064998
14 51 0.13 0.2 0.1475 0.0550311115 22479 0.00946970525789006
14 52 0.2 0.35 0.2523 0.1063556277 8868 0.0181677074214064
14 53 0.35 0.72 0.501175758601415 0.17774569843096 20000 0.0111096951097269
14 54 0.72 1.05 0.9986 0.514479119 159 0.127310293708316
15 1 -0.3 -0.02 -0.0209 -0.0015538423 213683 0.00306701176752129
15 2 -0.02 -0.019 -0.0194 -0.0026214201 397791 0.00227779073296304
15 3 -0.019 -0.018 -0.0184 -0.0006686857 1050935 0.00141379439503447
15 4 -0.018 -0.017 -0.0174 -0.001770138 2630041 0.000890425723030031
15 5 -0.017 -0.016 -0.0164 -0.0015305249 6261141 0.00053107599668897
15 6 -0.016 -0.015 -0.0154 -0.0013763611 14100026 0.000411120274542443
15 7 -0.015 -0.014 -0.0144 -0.0012808761 30150549 0.000270322288615144
15 8 -0.014 -0.013 -0.0134 -0.0011364567 61168772 0.000183526174705596
15 9 -0.013 -0.012 -0.0124 -0.0012411483 117832122 0.000135915157655542
15 10 -0.012 -0.011 -0.0115 -0.0012241997 215438495 0.000108022336159578
15 11 -0.011 -0.01 -0.0105 -0.0009998578 373942845 8.09545660678133e-05
15 12 -0.01 -0.009 -0.0095 -0.0009105035 616458645 5.97632067206342e-05
15 13 -0.009 -0.008 -0.0085 -0.0008370167 965301663 4.75393063478909e-05
15 14 -0.008 -0.007 -0.0075 -0.0007287332 1436253093 3.63560188007049e-05
15 15 -0.007 -0.006 -0.0065 -0.0006137475 2030812287 3.74669301542017e-05
15 16 -0.006 -0.005 -0.0055 -0.0005305198 2729651406 2.85677190364387e-05
15 17 -0.005 -0.004 -0.0045 -0.000430719 3488143247 2.36184453587555e-05
15 18 -0.004 -0.003 -0.0035 -0.000334097 4239301956 2.19160533273452e-05
15 19 -0.003 -0.002 -0.0025 -0.000235104 4901053664 1.66311039969217e-05
15 20 -0.002 -0.001 -0.0015 -0.0001544036 5391471610 1.87063359732335e-05
15 21 -0.001 0 -5e-04 -5.33114e-05 5645139583 1.62399136804265e-05
15 22 0 0.001 5e-04 3.8861e-05 5627216735 1.80928914324052e-05
15 23 0.001 0.002 0.0015 0.0001250505 5342134233 1.65171122996314e-05
15 24 0.002 0.003 0.0025 0.0002306753 4831298764 1.89951436661206e-05
15 25 0.003 0.004 0.0035 0.0003340102 4163898693 2.4992201013931e-05
15 26 0.004 0.005 0.0045 0.0004174462 3421134312 2.51527855484005e-05
15 27 0.005 0.006 0.0055 0.0005185433 2680478496 2.63412168119387e-05
15 28 0.006 0.007 0.0065 0.0006151716 2003458708 3.09754850110988e-05
15 29 0.007 0.008 0.0075 0.0007231781 1429398690 3.70257675317235e-05
15 30 0.008 0.009 0.0085 0.000860345 973645453 4.74445869262764e-05
15 31 0.009 0.01 0.0095 0.0010301835 633654983 6.06415321033912e-05
15 32 0.01 0.011 0.0105 0.0010495406 394151517 6.31531451628642e-05
15 33 0.011 0.012 0.0115 0.001188181 234568437 0.000101508512412078
15 34 0.012 0.013 0.0125 0.0011726359 133577963 0.000133448840483036
15 35 0.013 0.014 0.0134 0.0012144255 72909543 0.000177582211365749
15 36 0.014 0.015 0.0144 0.0016793574 38161528 0.00020939546738537
15 37 0.015 0.016 0.0154 0.0013843523 19195105 0.00029411675923783
15 38 0.016 0.017 0.0164 0.0014720445 9285171 0.000429452898622593
15 39 0.017 0.018 0.0174 0.0032008079 4347216 0.000631353409721108
15 40 0.018 0.019 0.0184 0.0034950968 1969904 0.000918932990962509
15 41 0.019 0.02 0.0194 0.0058017885 875881 0.00155687418623197
15 42 0.02 0.021 0.0204 0.0077753684 385517 0.00222130223278575
15 43 0.021 0.023 0.0218 0.0087655353 258501 0.00269028690734469
15 44 0.023 0.026 0.0242 0.0278205847 96379 0.00424421117224455
15 45 0.026 0.03 0.0278 0.0368799527 58262 0.00567370703371463
15 46 0.03 0.04 0.0344 0.0522704806 81931 0.005457752233514
15 47 0.04 0.05 0.0444 0.0555994659 41443 0.00751924384978114
15 48 0.05 0.065 0.0565 0.0700084276 30400 0.00809689271865851
15 49 0.065 0.1 0.079 0.0695864062 26329 0.00961245575733784
15 50 0.1 0.13 0.1159 0.1006315521 19174 0.009899348594753
15 51 0.13 0.2 0.1476 0.0922201778 16357 0.0114907722483845
15 52 0.2 0.35 0.2522 0.128875547 6365 0.0171925360966178
15 53 0.35 0.72 0.501171598663558 0.217729437955715 15139 0.0112487639217312
15 54 0.72 1.05 0.9983 0.4443298235 120 0.121822641598716
16 1 -0.3 -0.02 -0.0209 -0.0006393522 287940 0.00256129469480853
16 2 -0.02 -0.019 -0.0194 -0.0024236206 536509 0.00199632904278315
16 3 -0.019 -0.018 -0.0184 -0.0023219311 1417576 0.00114633803756073
16 4 -0.018 -0.017 -0.0174 -0.0011971709 3547093 0.000764583154738146
16 5 -0.017 -0.016 -0.0164 -0.0015775167 8440319 0.000434881962381245
16 6 -0.016 -0.015 -0.0154 -0.0011661756 19013510 0.000366162796433134
16 7 -0.015 -0.014 -0.0144 -0.0011553676 40647045 0.000222421447192665
16 8 -0.014 -0.013 -0.0134 -0.0010163845 82461864 0.000140850125302645
16 9 -0.013 -0.012 -0.0124 -0.0010950628 158815146 0.000113264776548889
16 10 -0.012 -0.011 -0.0115 -0.0009860089 290362230 8.55390585282409e-05
16 11 -0.011 -0.01 -0.0105 -0.0009313618 503973479 6.08004888217718e-05
16 12 -0.01 -0.009 -0.0095 -0.0009005668 830785277 4.37717088911718e-05
16 13 -0.009 -0.008 -0.0085 -0.0008042343 1300839803 3.89968158215388e-05
16 14 -0.008 -0.007 -0.0075 -0.0006888923 1935471519 3.13507273876967e-05
16 15 -0.007 -0.006 -0.0065 -0.0005692343 2736570599 2.83782204172848e-05
16 16 -0.006 -0.005 -0.0055 -0.0004775345 3678089336 2.32631920829004e-05
16 17 -0.005 -0.004 -0.0045 -0.0004250523 4699981319 2.01040360184111e-05
16 18 -0.004 -0.003 -0.0035 -0.0003210458 5711953821 1.70244384974615e-05
16 19 -0.003 -0.002 -0.0025 -0.0002185578 6603473306 1.572947791982e-05
16 20 -0.002 -0.001 -0.0015 -0.0001463166 7264173263 1.54819074094821e-05
16 21 -0.001 0 -5e-04 -5.87664e-05 7605905398 1.66723117271208e-05
16 22 0 0.001 5e-04 4.78649e-05 7581808291 1.51564634936851e-05
16 23 0.001 0.002 0.0015 0.0001350823 7197674033 1.3598362762535e-05
16 24 0.002 0.003 0.0025 0.0002121793 6509589016 1.70477257770626e-05
16 25 0.003 0.004 0.0035 0.000324252 5610551931 2.06130200870858e-05
16 26 0.004 0.005 0.0045 0.0004152263 4609772207 2.0267955509637e-05
16 27 0.005 0.006 0.0055 0.0004847353 3611934681 2.57975198105579e-05
16 28 0.006 0.007 0.0065 0.0005695341 2699784465 3.04863683562683e-05
16 29 0.007 0.008 0.0075 0.0007016897 1926267510 3.69420003596779e-05
16 30 0.008 0.009 0.0085 0.0007462904 1312231948 4.19315912169314e-05
16 31 0.009 0.01 0.0095 0.0009189558 854043749 4.74660020945735e-05
16 32 0.01 0.011 0.0105 0.0009099729 531267920 6.55038766797386e-05
16 33 0.011 0.012 0.0115 0.0010327171 316197826 8.35084848295588e-05
16 34 0.012 0.013 0.0125 0.0010472448 180089793 0.000105850629988395
16 35 0.013 0.014 0.0134 0.0012083091 98298958 0.000133010849362815
16 36 0.014 0.015 0.0144 0.0012948776 51459089 0.000197792660603481
16 37 0.015 0.016 0.0154 0.0015248334 25886658 0.000305788464096097
16 38 0.016 0.017 0.0164 0.0015540259 12527437 0.000380573308282964
16 39 0.017 0.018 0.0174 0.0007819294 5863240 0.000613829007672185
16 40 0.018 0.019 0.0184 0.0014928117 2659608 0.000847096345633453
16 41 0.019 0.02 0.0194 0.0024157833 1183196 0.00133830571609353
16 42 0.02 0.021 0.0204 0.0020140928 522007 0.00188783279975085
16 43 0.021 0.023 0.0218 0.0047609792 350375 0.00240538650338433
16 44 0.023 0.026 0.0242 0.0066795991 131900 0.00374687994826612
16 45 0.026 0.03 0.0278 0.0114259997 80352 0.00500171357106897
16 46 0.03 0.04 0.0344 0.0123382565 113523 0.00444663568843712
16 47 0.04 0.05 0.0444 0.0262131826 57319 0.00587977908233785
16 48 0.05 0.065 0.0566 0.0167936837 42135 0.00690886010495487
16 49 0.065 0.1 0.079 0.0286866765 36286 0.00729637092834285
16 50 0.1 0.13 0.1159 0.0421875875 26353 0.00801682193261433
16 51 0.13 0.2 0.1475 0.0320395124 22481 0.0108563419594307
16 52 0.2 0.35 0.2523 0.0608800598 8878 0.0187389929644626
16 53 0.35 0.72 0.501148752871196 0.129756295067661 19997 0.0107912548300397
16 54 0.72 1.05 0.9985 0.2482201429 157 0.109352981266054
17 1 -0.3 -0.02 -0.0209 -0.0034927464 281031 0.00248075484501629
17 2 -0.02 -0.019 -0.0194 -0.0045406992 523660 0.00177506040769374
17 3 -0.019 -0.018 -0.0184 -0.00379311 1384442 0.001193192862329
17 4 -0.018 -0.017 -0.0174 -0.0039680342 3463601 0.000709897522591841
17 5 -0.017 -0.016 -0.0164 -0.003114996 8243345 0.0004968695694665
17 6 -0.016 -0.015 -0.0154 -0.0030403134 18569287 0.000347557933943195
17 7 -0.015 -0.014 -0.0144 -0.0027903818 39698014 0.000236979327553416
17 8 -0.014 -0.013 -0.0134 -0.0026158902 80540442 0.000171644677216014
17 9 -0.013 -0.012 -0.0124 -0.0023914779 155119826 0.000122014376067757
17 10 -0.012 -0.011 -0.0115 -0.0022310146 283606380 8.34404065903269e-05
17 11 -0.011 -0.01 -0.0105 -0.0019235932 492261815 6.45320289426321e-05
17 12 -0.01 -0.009 -0.0095 -0.0017654228 811493145 5.23580407609465e-05
17 13 -0.009 -0.008 -0.0085 -0.0016281185 1270641237 4.51183221998957e-05
17 14 -0.008 -0.007 -0.0075 -0.0013848018 1890568912 3.57829019693376e-05
17 15 -0.007 -0.006 -0.0065 -0.0012395916 2673113005 3.25530756606868e-05
17 16 -0.006 -0.005 -0.0055 -0.00102055 3592861495 2.30995179533825e-05
17 17 -0.005 -0.004 -0.0045 -0.0008162457 4591086019 2.37599328955281e-05
17 18 -0.004 -0.003 -0.0035 -0.0006685409 5579644049 1.66431630425256e-05
17 19 -0.003 -0.002 -0.0025 -0.0004699432 6450565340 1.98001164236977e-05
17 20 -0.002 -0.001 -0.0015 -0.0002817817 7095988130 1.71112506931032e-05
17 21 -0.001 0 -5e-04 -0.0001067391 7429846452 1.63427913686815e-05
17 22 0 0.001 5e-04 9.76695e-05 7406314396 1.74593672923248e-05
17 23 0.001 0.002 0.0015 0.0002728838 7031090225 1.62665893461557e-05
17 24 0.002 0.003 0.0025 0.0004601206 6358867504 1.81481030177185e-05
17 25 0.003 0.004 0.0035 0.0006610416 5480639118 2.08828268497912e-05
17 26 0.004 0.005 0.0045 0.0008408507 4502993858 2.12730184754162e-05
17 27 0.005 0.006 0.0055 0.0010030356 3528267889 2.59559905983619e-05
17 28 0.006 0.007 0.0065 0.0012046824 2637219645 2.90690691146776e-05
17 29 0.007 0.008 0.0075 0.0014324232 1881600525 3.53124079650426e-05
17 30 0.008 0.009 0.0085 0.0016046144 1281778999 4.36512696010341e-05
17 31 0.009 0.01 0.0095 0.0017787526 834210892 5.03165782512278e-05
17 32 0.01 0.011 0.0105 0.0019605564 518927236 6.56115616713188e-05
17 33 0.011 0.012 0.0115 0.0022290987 308844262 7.75177968073602e-05
17 34 0.012 0.013 0.0125 0.0023232618 175896394 0.000103652199099455
17 35 0.013 0.014 0.0134 0.0024252325 96006022 0.000138532726624924
17 36 0.014 0.015 0.0144 0.0027401562 50255856 0.000174953907311479
17 37 0.015 0.016 0.0154 0.002768249 25281078 0.000291730836196002
17 38 0.016 0.017 0.0164 0.0028348437 12233252 0.000460177913615783
17 39 0.017 0.018 0.0174 0.0040075765 5725865 0.00064652470835024
17 40 0.018 0.019 0.0184 0.0033024823 2596458 0.000943460606871209
17 41 0.019 0.02 0.0194 0.0037033219 1155303 0.00138521847150968
17 42 0.02 0.021 0.0204 0.0042967675 509720 0.00205023823830428
17 43 0.021 0.023 0.0218 0.0048879675 341999 0.00247847877502318
17 44 0.023 0.026 0.0242 0.0074513091 128777 0.004026533025323
17 45 0.026 0.03 0.0278 0.013417254 78325 0.0055093070495662
17 46 0.03 0.04 0.0344 0.0118745214 110621 0.0043530966262107
17 47 0.04 0.05 0.0444 0.0168293997 55851 0.00521520728070008
17 48 0.05 0.065 0.0566 0.0205197076 41109 0.00622974592950686
17 49 0.065 0.1 0.079 0.0246240527 35364 0.0078931414623798
17 50 0.1 0.13 0.1159 0.0451407505 25693 0.00929308349574075
17 51 0.13 0.2 0.1475 0.0594831996 21893 0.00937743740955562
17 52 0.2 0.35 0.2523 0.081993838 8635 0.0182108167413505
17 53 0.35 0.72 0.501215832455682 0.177419337886572 19527 0.0105068134966462
17 54 0.72 1.05 0.9986 0.4153722229 158 0.117403316544795
18 1 -0.3 -0.02 -0.0209 -0.0046332301 277172 0.00245527184690285
18 2 -0.02 -0.019 -0.0194 -0.0027315687 516376 0.00208721872262805
18 3 -0.019 -0.018 -0.0184 -0.0030495109 1364751 0.00125245799756256
18 4 -0.018 -0.017 -0.0174 -0.003879348 3414869 0.000705608275237894
18 5 -0.017 -0.016 -0.0164 -0.0035995256 8126265 0.000494867887142542
18 6 -0.016 -0.015 -0.0154 -0.0029567165 18307022 0.000341771730416024
18 7 -0.015 -0.014 -0.0144 -0.0027965879 39138245 0.000191727131593061
18 8 -0.014 -0.013 -0.0134 -0.0027547284 79403845 0.000168431707095186
18 9 -0.013 -0.012 -0.0124 -0.0024294712 152926926 0.000122473930273988
18 10 -0.012 -0.011 -0.0115 -0.0022776703 279604474 9.30888133829221e-05
18 11 -0.011 -0.01 -0.0105 -0.0020613662 485309705 5.93189616838748e-05
18 12 -0.01 -0.009 -0.0095 -0.0018551008 800034420 5.36558591141865e-05
18 13 -0.009 -0.008 -0.0085 -0.0017786683 1252719297 4.12376056105785e-05
18 14 -0.008 -0.007 -0.0075 -0.0014831389 1863887886 3.58949244250899e-05
18 15 -0.007 -0.006 -0.0065 -0.0012755377 2635427199 3.23407275776446e-05
18 16 -0.006 -0.005 -0.0055 -0.0011007356 3542108320 2.22781483895004e-05
18 17 -0.005 -0.004 -0.0045 -0.0008849359 4526321595 2.27886663266486e-05
18 18 -0.004 -0.003 -0.0035 -0.0007088876 5500955196 1.92017467946371e-05
18 19 -0.003 -0.002 -0.0025 -0.0005177228 6359612182 1.8328494104836e-05
18 20 -0.002 -0.001 -0.0015 -0.0003123246 6995928231 1.87613238390378e-05
18 21 -0.001 0 -5e-04 -9.1867e-05 7325069985 1.5266808841179e-05
18 22 0 0.001 5e-04 0.0001067736 7301869799 1.66109105012156e-05
18 23 0.001 0.002 0.0015 0.000282585 6931927489 1.47287576264132e-05
18 24 0.002 0.003 0.0025 0.0005081368 6269216429 1.97537494747307e-05
18 25 0.003 0.004 0.0035 0.0006992214 5403337673 2.30589494086011e-05
18 26 0.004 0.005 0.0045 0.0009014958 4439494016 2.31864956865976e-05
18 27 0.005 0.006 0.0055 0.0010944161 3478478679 2.75629785748335e-05
18 28 0.006 0.007 0.0065 0.0012776238 2599972651 3.08098228102249e-05
18 29 0.007 0.008 0.0075 0.0015283556 1855028780 3.5605671805846e-05
18 30 0.008 0.009 0.0085 0.0016853755 1263659117 4.9844010054922e-05
18 31 0.009 0.01 0.0095 0.0018571324 822399563 5.54049791245552e-05
18 32 0.01 0.011 0.0105 0.0020462304 511572702 6.50394646475757e-05
18 33 0.011 0.012 0.0115 0.0022631138 304461545 7.94124711430912e-05
18 34 0.012 0.013 0.0125 0.002407943 173401849 0.000107784404997103
18 35 0.013 0.014 0.0134 0.0026691552 94637195 0.000157731797904851
18 36 0.014 0.015 0.0144 0.00293985 49540918 0.000196447783185397
18 37 0.015 0.016 0.0154 0.0027695659 24917739 0.000276857598269839
18 38 0.016 0.017 0.0164 0.0028956514 12056870 0.000393896145457231
18 39 0.017 0.018 0.0174 0.0028887849 5643245 0.000608977166803117
18 40 0.018 0.019 0.0184 0.0032630094 2558776 0.000893964999513887
18 41 0.019 0.02 0.0194 0.0040615872 1138294 0.00140626384020475
18 42 0.02 0.021 0.0204 0.0032149894 502198 0.0018192317416778
18 43 0.021 0.023 0.0218 0.007264065 337038 0.00255678222036956
18 44 0.023 0.026 0.0242 0.0133651478 126906 0.00409322256411394
18 45 0.026 0.03 0.0278 0.0066663684 77394 0.00500655271480443
18 46 0.03 0.04 0.0344 0.0115914441 109307 0.00439624937655195
18 47 0.04 0.05 0.0444 0.0225408727 55171 0.00587601259326233
18 48 0.05 0.065 0.0565 0.0250696762 40581 0.00854833471351235
18 49 0.065 0.1 0.079 0.0301702509 34912 0.00780360462625854
18 50 0.1 0.13 0.1159 0.0504068966 25342 0.00977447471462338
18 51 0.13 0.2 0.1475 0.0527683118 21602 0.0104347206967807
18 52 0.2 0.35 0.2523 0.08469169 8565 0.0164527596550207
18 53 0.35 0.72 0.501288082919506 0.199290268454716 19230 0.0114879456960144
18 54 0.72 1.05 0.9983 0.4084197858 149 0.118759432826144
19 1 -0.3 -0.02 -0.0209 0.0002830491 286869 0.00262188684666787
19 2 -0.02 -0.019 -0.0194 -0.0014366654 534607 0.0019157330992399
19 3 -0.019 -0.018 -0.0184 -0.0033153729 1412533 0.00110916096461582
19 4 -0.018 -0.017 -0.0174 -0.0019994749 3534203 0.000783250711383991
19 5 -0.017 -0.016 -0.0164 -0.0016952621 8410006 0.00052691737632699
19 6 -0.016 -0.015 -0.0154 -0.0012458531 18945578 0.000287774890363426
19 7 -0.015 -0.014 -0.0144 -0.0013531747 40500230 0.000250959520690218
19 8 -0.014 -0.013 -0.0134 -0.0012543614 82167300 0.000159679437077114
19 9 -0.013 -0.012 -0.0124 -0.0012359863 158247540 0.000100789902551458
19 10 -0.012 -0.011 -0.0115 -0.0011320075 289325216 7.50062692283887e-05
19 11 -0.011 -0.01 -0.0105 -0.0010449783 502178981 6.77617409664465e-05
19 12 -0.01 -0.009 -0.0095 -0.0009204019 827821905 5.46136403572413e-05
19 13 -0.009 -0.008 -0.0085 -0.0008406056 1296203107 4.57885593243944e-05
19 14 -0.008 -0.007 -0.0075 -0.0007799108 1928572539 3.62978909713237e-05
19 15 -0.007 -0.006 -0.0065 -0.000654115 2726834309 2.78084736806989e-05
19 16 -0.006 -0.005 -0.0055 -0.0005590441 3664993760 2.18831902157882e-05
19 17 -0.005 -0.004 -0.0045 -0.000470682 4683248363 2.11938339429774e-05
19 18 -0.004 -0.003 -0.0035 -0.0003541176 5691637203 1.95574292850283e-05
19 19 -0.003 -0.002 -0.0025 -0.0002579855 6579980083 1.69456253661741e-05
19 20 -0.002 -0.001 -0.0015 -0.0001610644 7238328668 1.63313576391606e-05
19 21 -0.001 0 -5e-04 -4.31003e-05 7578868713 1.68647060885478e-05
19 22 0 0.001 5e-04 5.67227e-05 7554849944 1.69548509603516e-05
19 23 0.001 0.002 0.0015 0.0001439709 7172079210 1.37377952043289e-05
19 24 0.002 0.003 0.0025 0.0002520815 6486455286 1.7453688155481e-05
19 25 0.003 0.004 0.0035 0.0003422387 5590598363 1.90471198793414e-05
19 26 0.004 0.005 0.0045 0.000460327 4593372338 2.13946765669772e-05
19 27 0.005 0.006 0.0055 0.0005170179 3599082471 2.30768784374331e-05
19 28 0.006 0.007 0.0065 0.000644941 2690182786 2.86834291317092e-05
19 29 0.007 0.008 0.0075 0.0007730844 1919419293 3.41571024350872e-05
19 30 0.008 0.009 0.0085 0.000853006 1307558437 4.00111655190812e-05
19 31 0.009 0.01 0.0095 0.000943534 851001058 5.38654467203672e-05
19 32 0.01 0.011 0.0105 0.0011261058 529378482 6.23778046867712e-05
19 33 0.011 0.012 0.0115 0.0011737923 315071033 8.12872533811276e-05
19 34 0.012 0.013 0.0125 0.0012795403 179450013 0.000102381198046979
19 35 0.013 0.014 0.0134 0.0014638546 97948003 0.000130209770952304
19 36 0.014 0.015 0.0144 0.0015287518 51276092 0.000220870251766818
19 37 0.015 0.016 0.0154 0.0016628296 25794193 0.000260686906590267
19 38 0.016 0.017 0.0164 0.0020875546 12482396 0.000388562863928109
19 39 0.017 0.018 0.0174 0.0016482829 5841972 0.000548954932757398
19 40 0.018 0.019 0.0184 0.0018875632 2650081 0.00088787172232774
19 41 0.019 0.02 0.0194 0.0022151107 1179202 0.00126924893484816
19 42 0.02 0.021 0.0204 0.0033543694 520313 0.0018248378345669
19 43 0.021 0.023 0.0218 0.0063536845 349117 0.00246788171752257
19 44 0.023 0.026 0.0242 0.0095442174 131439 0.00354911848772841
19 45 0.026 0.03 0.0278 0.0155546893 80063 0.00495863966488687
19 46 0.03 0.04 0.0344 0.0268656105 113127 0.00426535092182946
19 47 0.04 0.05 0.0444 0.0258846621 57077 0.00629120356357804
19 48 0.05 0.065 0.0566 0.0253468438 42010 0.00656004555667618
19 49 0.065 0.1 0.079 0.045631113 36132 0.0070467912862906
19 50 0.1 0.13 0.1159 0.0553758699 26297 0.00994453764467695
19 51 0.13 0.2 0.1475 0.0506556148 22397 0.00887250046900886
19 52 0.2 0.35 0.2523 0.1097845511 8840 0.0176453747429059
19 53 0.35 0.72 0.501175887442944 0.143621627652728 19940 0.0113791655432712
19 54 0.72 1.05 0.9984 0.2339089018 156 0.107780260674977
20 1 -0.3 -0.02 -0.0209 -0.0024473904 284145 0.00300605491094022
20 2 -0.02 -0.019 -0.0194 -0.0018802038 529399 0.00196434094364694
20 3 -0.019 -0.018 -0.0184 -0.0038398118 1398975 0.0011704115483205
20 4 -0.018 -0.017 -0.0174 -0.0031564761 3500169 0.000740105024522153
20 5 -0.017 -0.016 -0.0164 -0.0029369269 8329444 0.000524308479297861
20 6 -0.016 -0.015 -0.0154 -0.0026811315 18764247 0.000324165694353807
20 7 -0.015 -0.014 -0.0144 -0.0024175917 40112451 0.000204802986115991
20 8 -0.014 -0.013 -0.0134 -0.0021036799 81381526 0.000172382583123927
20 9 -0.013 -0.012 -0.0124 -0.0019268894 156732751 0.000126884061264226
20 10 -0.012 -0.011 -0.0115 -0.0018171752 286565130 8.47708433746097e-05
20 11 -0.011 -0.01 -0.0105 -0.0015923619 497381963 6.36665179366518e-05
20 12 -0.01 -0.009 -0.0095 -0.0014707325 819929771 5.28633621198399e-05
20 13 -0.009 -0.008 -0.0085 -0.0013828809 1283856109 4.13441812632836e-05
20 14 -0.008 -0.007 -0.0075 -0.0011633815 1910212629 3.52751152529726e-05
20 15 -0.007 -0.006 -0.0065 -0.0009956972 2700889610 2.806976540724e-05
20 16 -0.006 -0.005 -0.0055 -0.0008803701 3630121468 2.51016606954754e-05
20 17 -0.005 -0.004 -0.0045 -0.0007062237 4638738316 2.28791666402009e-05
20 18 -0.004 -0.003 -0.0035 -0.0005421359 5637550931 1.76149759770182e-05
20 19 -0.003 -0.002 -0.0025 -0.0003903822 6517464869 1.93770633244074e-05
20 20 -0.002 -0.001 -0.0015 -0.000235879 7169579291 1.71213484470064e-05
20 21 -0.001 0 -5e-04 -0.000103094 7506856346 1.36697128523232e-05
20 22 0 0.001 5e-04 7.64542e-05 7483079687 1.52310227574665e-05
20 23 0.001 0.002 0.0015 0.0002179245 7103952697 1.54564549442736e-05
20 24 0.002 0.003 0.0025 0.0003838434 6424783242 1.8772507394091e-05
20 25 0.003 0.004 0.0035 0.0005796346 5537470533 2.11022086630908e-05
20 26 0.004 0.005 0.0045 0.000685212 4549687086 2.13963399972091e-05
20 27 0.005 0.006 0.0055 0.0008464325 3564831348 2.45292003310936e-05
20 28 0.006 0.007 0.0065 0.0010254615 2664566148 3.41180277416588e-05
20 29 0.007 0.008 0.0075 0.0011856798 1901125704 3.46422899813367e-05
20 30 0.008 0.009 0.0085 0.0013174226 1295096772 3.7858143739049e-05
20 31 0.009 0.01 0.0095 0.0014775438 842877317 5.50591162078111e-05
20 32 0.01 0.011 0.0105 0.0017107461 524323625 6.36315261149577e-05
20 33 0.011 0.012 0.0115 0.0018007813 312058716 8.09707047454945e-05
20 34 0.012 0.013 0.0125 0.0019900764 177729962 0.00011347051097432
20 35 0.013 0.014 0.0134 0.0021887176 97008747 0.000149659166781223
20 36 0.014 0.015 0.0144 0.0020330279 50781476 0.000185381748652079
20 37 0.015 0.016 0.0154 0.0025968757 25547323 0.000270323515691046
20 38 0.016 0.017 0.0164 0.0029962342 12362266 0.000338311521820744
20 39 0.017 0.018 0.0174 0.0043056731 5786145 0.000555224906789953
20 40 0.018 0.019 0.0184 0.0039674941 2624301 0.000860868369638808
20 41 0.019 0.02 0.0194 0.0063928192 1167370 0.00125146625440153
20 42 0.02 0.021 0.0204 0.0071616051 514977 0.00208314340930203
20 43 0.021 0.023 0.0218 0.0154577413 345670 0.00275871407025575
20 44 0.023 0.026 0.0242 0.0390211741 129987 0.00393248836499964
20 45 0.026 0.03 0.0278 0.0667422372 79138 0.00504172102669252
20 46 0.03 0.04 0.0344 0.0719319268 111812 0.00473684718351863
20 47 0.04 0.05 0.0444 0.0835278246 56486 0.00656798430895598
20 48 0.05 0.065 0.0566 0.0961700561 41466 0.00799451090960861
20 49 0.065 0.1 0.079 0.1113281034 35724 0.0081790391387027
20 50 0.1 0.13 0.1159 0.1396696746 25944 0.0091763626144763
20 51 0.13 0.2 0.1475 0.1579556505 22127 0.0096522199022021
20 52 0.2 0.35 0.2523 0.2087430716 8728 0.0177484474242384
20 53 0.35 0.72 0.501155666089691 0.299718417101091 19778 0.0107330736565273
20 54 0.72 1.05 0.9986 0.6389961653 158 0.117055820916833
21 1 -0.3 -0.02 -0.0209 -0.0065630013 239348 0.00266263087906395
21 2 -0.02 -0.019 -0.0194 -0.0037988513 446247 0.00236937102479924
21 3 -0.019 -0.018 -0.0184 -0.003782651 1179087 0.0013944207757038
21 4 -0.018 -0.017 -0.0174 -0.0045183431 2950593 0.000834027997123958
21 5 -0.017 -0.016 -0.0164 -0.004017839 7020248 0.00048667407991207
21 6 -0.016 -0.015 -0.0154 -0.0036497056 15819363 0.00031548118239415
21 7 -0.015 -0.014 -0.0144 -0.0037195377 33821936 0.000220026475079738
21 8 -0.014 -0.013 -0.0134 -0.0033504514 68612817 0.000159828681588496
21 9 -0.013 -0.012 -0.0124 -0.0031745277 132152631 0.000139727932162573
21 10 -0.012 -0.011 -0.0115 -0.0028786795 241616717 0.00010585005737706
21 11 -0.011 -0.01 -0.0105 -0.002676968 419362780 8.1035391563205e-05
21 12 -0.01 -0.009 -0.0095 -0.0024016984 691320340 5.30110678039118e-05
21 13 -0.009 -0.008 -0.0085 -0.0021359052 1082523946 4.86094083121863e-05
21 14 -0.008 -0.007 -0.0075 -0.0019252016 1610668281 4.42134720743882e-05
21 15 -0.007 -0.006 -0.0065 -0.0016534441 2277396640 3.1302804795148e-05
21 16 -0.006 -0.005 -0.0055 -0.0013854515 3060918251 2.90423274634533e-05
21 17 -0.005 -0.004 -0.0045 -0.0011219993 3911357923 2.55884667764454e-05
21 18 -0.004 -0.003 -0.0035 -0.0008844659 4753593219 2.20946441535345e-05
21 19 -0.003 -0.002 -0.0025 -0.0006404147 5495574785 2.19083692129479e-05
21 20 -0.002 -0.001 -0.0015 -0.0003625549 6045384768 1.66468244066886e-05
21 21 -0.001 0 -5e-04 -0.0001395739 6329776828 1.80047380952675e-05
21 22 0 0.001 5e-04 0.0001285121 6309735321 1.78166841142622e-05
21 23 0.001 0.002 0.0015 0.0003858462 5990061840 1.65980287092246e-05
21 24 0.002 0.003 0.0025 0.0006323473 5417350273 1.73805853449265e-05
21 25 0.003 0.004 0.0035 0.0008741512 4669087469 2.30353113283549e-05
21 26 0.004 0.005 0.0045 0.0011269561 3836223711 2.49148219364499e-05
21 27 0.005 0.006 0.0055 0.0013532724 3005801794 3.15497306639693e-05
21 28 0.006 0.007 0.0065 0.0016461286 2246706119 4.14050561380724e-05
21 29 0.007 0.008 0.0075 0.0018896578 1602973770 3.86650284395139e-05
21 30 0.008 0.009 0.0085 0.0021477977 1091965522 4.41905227084569e-05
21 31 0.009 0.01 0.0095 0.0023850886 710672611 6.00699259094359e-05
21 32 0.01 0.011 0.0105 0.0025867956 442077728 7.45470573169128e-05
21 33 0.011 0.012 0.0115 0.0029323552 263120080 0.000103292989891676
21 34 0.012 0.013 0.0125 0.0030997103 149855821 0.000118516028375593
21 35 0.013 0.014 0.0134 0.0032304683 81792605 0.000153714642649581
21 36 0.014 0.015 0.0144 0.0036926921 42822245 0.000225653851415974
21 37 0.015 0.016 0.0154 0.0037707325 21538167 0.000339015035700923
21 38 0.016 0.017 0.0164 0.0041711128 10424573 0.000467779588035286
21 39 0.017 0.018 0.0174 0.0044867028 4877544 0.00062411649552602
21 40 0.018 0.019 0.0184 0.0036652046 2213473 0.00105200330371224
21 41 0.019 0.02 0.0194 0.0043658838 984476 0.00149815298216597
21 42 0.02 0.021 0.0204 0.0080038796 434326 0.0020612674598144
21 43 0.021 0.023 0.0218 0.0065081419 291409 0.00292565480821703
21 44 0.023 0.026 0.0242 0.0174176277 109105 0.00497073772830256
21 45 0.026 0.03 0.0278 0.0332398634 66310 0.00560411465052367
21 46 0.03 0.04 0.0344 0.0353095693 93612 0.00488016908047289
21 47 0.04 0.05 0.0444 0.041574404 47153 0.00673832853920001
21 48 0.05 0.065 0.0565 0.0611889242 34728 0.00689393300739622
21 49 0.065 0.1 0.079 0.0564422526 29723 0.00827008196612888
21 50 0.1 0.13 0.1159 0.0852800286 21897 0.0106161512692878
21 51 0.13 0.2 0.1475 0.0936003904 18514 0.0101595754285613
21 52 0.2 0.35 0.2523 0.1436128511 7266 0.0172715506991984
21 53 0.35 0.72 0.501246103649468 0.217013792874552 16740 0.00833503836159154
21 54 0.72 1.05 0.9988 0.7182066795 138 0.167570554429221
22 1 -0.3 -0.02 -0.0209 -0.005192187 238488 0.00296555127804013
22 2 -0.02 -0.019 -0.0194 -0.0029589342 444466 0.00207771402230624
22 3 -0.019 -0.018 -0.0184 -0.0021092383 1174634 0.00127012589541815
22 4 -0.018 -0.017 -0.0174 -0.0034684847 2939193 0.000928360420193291
22 5 -0.017 -0.016 -0.0164 -0.001956054 6993585 0.000524616637555915
22 6 -0.016 -0.015 -0.0154 -0.0027494504 15759231 0.000426076934749555
22 7 -0.015 -0.014 -0.0144 -0.0025494886 33693742 0.000248062845438745
22 8 -0.014 -0.013 -0.0134 -0.0027143082 68353901 0.000181097497460628
22 9 -0.013 -0.012 -0.0124 -0.0022365986 131653968 0.000138601217055901
22 10 -0.012 -0.011 -0.0115 -0.00218534 240703239 9.41795580261113e-05
22 11 -0.011 -0.01 -0.0105 -0.0018476682 417777451 7.13352322151264e-05
22 12 -0.01 -0.009 -0.0095 -0.0016583051 688707193 5.1671138213409e-05
22 13 -0.009 -0.008 -0.0085 -0.0014813745 1078431858 4.97037173962429e-05
22 14 -0.008 -0.007 -0.0075 -0.0013752791 1604584276 3.86729654591421e-05
22 15 -0.007 -0.006 -0.0065 -0.0011895925 2268802284 2.87747998658089e-05
22 16 -0.006 -0.005 -0.0055 -0.0009974653 3049362527 2.87058278383576e-05
22 17 -0.005 -0.004 -0.0045 -0.0008278363 3896597956 2.17033079849926e-05
22 18 -0.004 -0.003 -0.0035 -0.000657816 4735653958 2.05528913886343e-05
22 19 -0.003 -0.002 -0.0025 -0.0004688091 5474853726 2.02177744581424e-05
22 20 -0.002 -0.001 -0.0015 -0.0002951286 6022574839 1.94245360448182e-05
22 21 -0.001 0 -5e-04 -7.94495e-05 6305893453 1.53452112866873e-05
22 22 0 0.001 5e-04 7.69883e-05 6285953868 1.90915933623807e-05
22 23 0.001 0.002 0.0015 0.0002596224 5967466648 1.80577456641603e-05
22 24 0.002 0.003 0.0025 0.0004371141 5396923656 1.98896514096261e-05
22 25 0.003 0.004 0.0035 0.00063358 4651477093 2.15590692238828e-05
22 26 0.004 0.005 0.0045 0.0008059151 3821760123 2.45081118980381e-05
22 27 0.005 0.006 0.0055 0.0010027389 2994461322 2.92707658590055e-05
22 28 0.006 0.007 0.0065 0.0012007736 2238224210 3.34333557868989e-05
22 29 0.007 0.008 0.0075 0.0013631657 1596929589 4.16463079575095e-05
22 30 0.008 0.009 0.0085 0.001593326 1087839758 5.3380321008655e-05
22 31 0.009 0.01 0.0095 0.0017920067 707984138 5.82802311307624e-05
22 32 0.01 0.011 0.0105 0.0020143056 440403994 7.34527136053352e-05
22 33 0.011 0.012 0.0115 0.0021768628 262123092 8.7041873194746e-05
22 34 0.012 0.013 0.0125 0.0025426387 149283124 0.000136205735807011
22 35 0.013 0.014 0.0134 0.0027978679 81480204 0.000130606855009456
22 36 0.014 0.015 0.0144 0.0029021334 42658083 0.000231944354033901
22 37 0.015 0.016 0.0154 0.002839751 21455088 0.00032828684489542
22 38 0.016 0.017 0.0164 0.0033937168 10383499 0.00046168188711595
22 39 0.017 0.018 0.0174 0.0034463257 4857982 0.000606819475720484
22 40 0.018 0.019 0.0184 0.0043302052 2204846 0.000969956595876208
22 41 0.019 0.02 0.0194 0.0053680508 980237 0.00153884798948787
22 42 0.02 0.021 0.0204 0.0026510591 432394 0.00210692710819418
22 43 0.021 0.023 0.0218 0.0072833446 290151 0.00232537094075413
22 44 0.023 0.026 0.0242 0.0142524631 108643 0.00428224092896964
22 45 0.026 0.03 0.0278 0.0081970773 66034 0.00542367896575082
22 46 0.03 0.04 0.0344 0.0128011028 93243 0.00421545113641384
22 47 0.04 0.05 0.0444 0.0182396462 46946 0.0067804734719351
22 48 0.05 0.065 0.0565 0.0179395817 34589 0.00908568429203308
22 49 0.065 0.1 0.079 0.0234395325 29561 0.00881800318643486
22 50 0.1 0.13 0.1159 0.0218734147 21792 0.00985577163743311
22 51 0.13 0.2 0.1475 0.0396481827 18420 0.00974906936940058
22 52 0.2 0.35 0.2524 0.1092357466 7233 0.0191665874530315
22 53 0.35 0.72 0.501213519183148 0.147577765097623 16692 0.0118619605795531
22 54 0.72 1.05 0.9988 0.6180091925 138 0.178543409416438
23 1 -0.3 -0.02 -0.0209 -0.0078115838 271536 0.00294378608629401
23 2 -0.02 -0.019 -0.0194 -0.0048526909 506109 0.00191878434778835
23 3 -0.019 -0.018 -0.0184 -0.0021796204 1337573 0.00114436025798077
23 4 -0.018 -0.017 -0.0174 -0.004761053 3345144 0.000695543531216479
23 5 -0.017 -0.016 -0.0164 -0.0033633595 7960418 0.000530553254647751
23 6 -0.016 -0.015 -0.0154 -0.0037564609 17934277 0.00035633506471808
23 7 -0.015 -0.014 -0.0144 -0.0033698048 38338698 0.000248092355693075
23 8 -0.014 -0.013 -0.0134 -0.0030876877 77776844 0.000163633815558446
23 9 -0.013 -0.012 -0.0124 -0.0031441711 149785749 0.000130861698714264
23 10 -0.012 -0.011 -0.0115 -0.0028737666 273852944 0.000103410707729762
23 11 -0.011 -0.01 -0.0105 -0.0027180748 475317700 8.34926288948551e-05
23 12 -0.01 -0.009 -0.0095 -0.0024350899 783532158 6.18822953164828e-05
23 13 -0.009 -0.008 -0.0085 -0.0021837419 1226880587 5.22040108418769e-05
23 14 -0.008 -0.007 -0.0075 -0.001946815 1825408770 4.72968843339961e-05
23 15 -0.007 -0.006 -0.0065 -0.0017259869 2580954213 4.28394151144974e-05
23 16 -0.006 -0.005 -0.0055 -0.0014637561 3468927639 3.52317490539354e-05
23 17 -0.005 -0.004 -0.0045 -0.0011893193 4432687101 2.99713942725588e-05
23 18 -0.004 -0.003 -0.0035 -0.0009624696 5387093228 2.29404858572241e-05
23 19 -0.003 -0.002 -0.0025 -0.00067005 6227948633 2.42213057645961e-05
23 20 -0.002 -0.001 -0.0015 -0.0004246762 6851035902 1.98248975539452e-05
23 21 -0.001 0 -5e-04 -0.0001515963 7173400883 1.61732628249899e-05
23 22 0 0.001 5e-04 9.75049e-05 7150629136 1.73364134119945e-05
23 23 0.001 0.002 0.0015 0.0003514952 6788347206 1.73256702820595e-05
23 24 0.002 0.003 0.0025 0.0006206568 6139378316 2.12299963636277e-05
23 25 0.003 0.004 0.0035 0.0009003181 5291515320 2.34812368079605e-05
23 26 0.004 0.005 0.0045 0.0011833982 4347632589 2.86469480517218e-05
23 27 0.005 0.006 0.0055 0.0014609207 3406551714 3.31795534946859e-05
23 28 0.006 0.007 0.0065 0.0017675327 2546240124 4.10634379502137e-05
23 29 0.007 0.008 0.0075 0.0020541078 1816734194 5.13911528041277e-05
23 30 0.008 0.009 0.0085 0.0023505716 1237610220 6.07541598053316e-05
23 31 0.009 0.01 0.0095 0.0026759059 805463356 7.2800002298341e-05
23 32 0.01 0.011 0.0105 0.0030044125 501046923 0.000101821469598617
23 33 0.011 0.012 0.0115 0.0034041334 298211881 0.000101626016526824
23 34 0.012 0.013 0.0125 0.0036946707 169841272 0.000132676037692595
23 35 0.013 0.014 0.0134 0.0043437864 92703649 0.000208150896578855
23 36 0.014 0.015 0.0144 0.0046229714 48529496 0.000271577905770149
23 37 0.015 0.016 0.0154 0.0050219082 24412838 0.000306712478860468
23 38 0.016 0.017 0.0164 0.0060597621 11813758 0.000399126951511526
23 39 0.017 0.018 0.0174 0.0069590122 5529053 0.00071934980676476
23 40 0.018 0.019 0.0184 0.0066824999 2508211 0.000926465290160057
23 41 0.019 0.02 0.0194 0.0079662862 1115407 0.00125949764556748
23 42 0.02 0.021 0.0204 0.0089047922 492425 0.00190505874856935
23 43 0.021 0.023 0.0218 0.0132564594 330425 0.00302756746982033
23 44 0.023 0.026 0.0242 0.0110359567 124437 0.00404374871731881
23 45 0.026 0.03 0.0278 0.0194022393 75786 0.00479836006895606
23 46 0.03 0.04 0.0344 0.0204001718 107073 0.00392720084565634
23 47 0.04 0.05 0.0444 0.0167187137 53995 0.00674585310600542
23 48 0.05 0.065 0.0565 0.0239071313 39683 0.0065205329577838
23 49 0.065 0.1 0.079 0.0362784088 34176 0.00836861791328966
23 50 0.1 0.13 0.1159 0.034510061 24880 0.00836533050385884
23 51 0.13 0.2 0.1475 0.065431847 21258 0.011159309207931
23 52 0.2 0.35 0.2524 0.1046873023 8388 0.0176446878640078
23 53 0.35 0.72 0.501133945949958 0.152001364459567 18856 0.00805620247097943
23 54 0.72 1.05 0.9986 0.4117409744 147 0.102003586609572
24 1 -0.3 -0.02 -0.0209 -0.0051372238 271613 0.00260172069709772
24 2 -0.02 -0.019 -0.0194 -0.0045932425 506353 0.00231451828497142
24 3 -0.019 -0.018 -0.0184 -0.0046330057 1338386 0.0013746977546114
24 4 -0.018 -0.017 -0.0174 -0.0046299168 3346970 0.000867927493739832
24 5 -0.017 -0.016 -0.0164 -0.0034250877 7964511 0.000559870022601685
24 6 -0.016 -0.015 -0.0154 -0.0041013501 17943399 0.000359651737575874
24 7 -0.015 -0.014 -0.0144 -0.0036984864 38359030 0.000240417549566896
24 8 -0.014 -0.013 -0.0134 -0.0033173791 77817608 0.000144878377201721
24 9 -0.013 -0.012 -0.0124 -0.0030514384 149866351 0.000116450353657783
24 10 -0.012 -0.011 -0.0115 -0.0028645658 273999246 8.36592086719365e-05
24 11 -0.011 -0.01 -0.0105 -0.0026587899 475571560 6.93124856022477e-05
24 12 -0.01 -0.009 -0.0095 -0.0023967971 783951112 4.71711342125122e-05
24 13 -0.009 -0.008 -0.0085 -0.0020503371 1227536302 4.74639991117901e-05
24 14 -0.008 -0.007 -0.0075 -0.0018632469 1826386075 4.03460932626251e-05
24 15 -0.007 -0.006 -0.0065 -0.00161604 2582332280 3.27902336260546e-05
24 16 -0.006 -0.005 -0.0055 -0.0013665206 3470780839 2.83326027875839e-05
24 17 -0.005 -0.004 -0.0045 -0.001116529 4435060693 2.13677684288877e-05
24 18 -0.004 -0.003 -0.0035 -0.0008832366 5389971406 2.15149351790384e-05
24 19 -0.003 -0.002 -0.0025 -0.0006374097 6231280355 1.88566702454909e-05
24 20 -0.002 -0.001 -0.0015 -0.0003734839 6854702309 1.54250722100502e-05
24 21 -0.001 0 -5e-04 -0.0001092533 7177226441 1.58558677887993e-05
24 22 0 0.001 5e-04 0.000124641 7154453672 1.54578150309164e-05
24 23 0.001 0.002 0.0015 0.0003554888 6791969029 1.7251662051689e-05
24 24 0.002 0.003 0.0025 0.0006175202 6142657303 1.83109528010034e-05
24 25 0.003 0.004 0.0035 0.0008746576 5294337997 2.32418008574855e-05
24 26 0.004 0.005 0.0045 0.0011160279 4349957187 2.56645421751963e-05
24 27 0.005 0.006 0.0055 0.0013435474 3408369683 2.85107104793306e-05
24 28 0.006 0.007 0.0065 0.0015863294 2547601243 3.32603780157413e-05
24 29 0.007 0.008 0.0075 0.0018578465 1817706360 3.79332090467171e-05
24 30 0.008 0.009 0.0085 0.002128753 1238273081 5.137673544705e-05
24 31 0.009 0.01 0.0095 0.0023540646 805894324 6.29797476033465e-05
24 32 0.01 0.011 0.0105 0.0026102886 501315000 7.53485446599656e-05
24 33 0.011 0.012 0.0115 0.0029098604 298375077 9.20115066659282e-05
24 34 0.012 0.013 0.0125 0.0032827698 169932669 0.000111602813096795
24 35 0.013 0.014 0.0134 0.0035042675 92753777 0.000137527233960403
24 36 0.014 0.015 0.0144 0.0037383515 48555978 0.000218203555834965
24 37 0.015 0.016 0.0154 0.0043973531 24426390 0.000289484919705144
24 38 0.016 0.017 0.0164 0.0040073393 11820681 0.000448282187276852
24 39 0.017 0.018 0.0174 0.0045558551 5532124 0.000677970691359793
24 40 0.018 0.019 0.0184 0.0038376074 2509514 0.000874187727511651
24 41 0.019 0.02 0.0194 0.0058481766 1116011 0.00134212157529455
24 42 0.02 0.021 0.0204 0.0061540516 492719 0.00227214092411534
24 43 0.021 0.023 0.0218 0.0084714155 330655 0.00248743994126998
24 44 0.023 0.026 0.0242 0.0094248675 124531 0.00387318398607754
24 45 0.026 0.03 0.0278 0.009409559 75862 0.00479465074297948
24 46 0.03 0.04 0.0344 0.0105688868 107158 0.00436596747187535
24 47 0.04 0.05 0.0444 0.0184681708 54030 0.00591536210940542
24 48 0.05 0.065 0.0565 0.021810349 39732 0.00649849675555495
24 49 0.065 0.1 0.079 0.0321425987 34196 0.00834870096560149
24 50 0.1 0.13 0.1159 0.0575579265 24898 0.00948368411451833
24 51 0.13 0.2 0.1475 0.0660320952 21273 0.0100576074290905
24 52 0.2 0.35 0.2524 0.1075274073 8396 0.0147118605365855
24 53 0.35 0.72 0.501140787961166 0.235596444547174 18883 0.010639518252116
24 54 0.72 1.05 0.9986 0.7515130803 147 0.155717429315755
25 1 -0.3 -0.02 -0.0209 -0.0058480648 271411 0.00280431597284269
25 2 -0.02 -0.019 -0.0194 -0.0051163134 505927 0.00174010790852536
25 3 -0.019 -0.018 -0.0184 -0.0066512874 1337260 0.00131173262863555
25 4 -0.018 -0.017 -0.0174 -0.0043508927 3344117 0.000699344298684338
25 5 -0.017 -0.016 -0.0164 -0.0048192719 7958074 0.000482459795564027
25 6 -0.016 -0.015 -0.0154 -0.0042960055 17928785 0.000332224310706481
25 7 -0.015 -0.014 -0.0144 -0.0041984498 38327085 0.000221816891410916
25 8 -0.014 -0.013 -0.0134 -0.0040154263 77752531 0.000174008912556983
25 9 -0.013 -0.012 -0.0124 -0.0037913408 149739085 0.000118303135918423
25 10 -0.012 -0.011 -0.0115 -0.0033490803 273767918 8.79962172218448e-05
25 11 -0.011 -0.01 -0.0105 -0.0031447313 475169654 6.91329967024315e-05
25 12 -0.01 -0.009 -0.0095 -0.0028584423 783287564 5.43798163898139e-05
25 13 -0.009 -0.008 -0.0085 -0.0025509167 1226490204 5.07418432428303e-05
25 14 -0.008 -0.007 -0.0075 -0.0022471057 1824830328 3.69196287261312e-05
25 15 -0.007 -0.006 -0.0065 -0.0019424089 2580131197 2.95092368791706e-05
25 16 -0.006 -0.005 -0.0055 -0.0016470325 3467816918 2.73259209479761e-05
25 17 -0.005 -0.004 -0.0045 -0.0013599876 4431267586 2.76009544001609e-05
25 18 -0.004 -0.003 -0.0035 -0.0010456841 5385360715 2.26195093776323e-05
25 19 -0.003 -0.002 -0.0025 -0.0007530466 6225944568 2.0690527282246e-05
25 20 -0.002 -0.001 -0.0015 -0.000451994 6848831729 1.68948556788516e-05
25 21 -0.001 0 -5e-04 -0.0001534114 7171069150 1.7857864635191e-05
25 22 0 0.001 5e-04 0.00016673 7148316204 1.63260948068515e-05
25 23 0.001 0.002 0.0015 0.0004375958 6786143885 1.72552975744813e-05
25 24 0.002 0.003 0.0025 0.0007419608 6137386698 1.74351454009317e-05
25 25 0.003 0.004 0.0035 0.0010345102 5289792989 2.3608795453112e-05
25 26 0.004 0.005 0.0045 0.0013357544 4346228022 2.5154312039709e-05
25 27 0.005 0.006 0.0055 0.0016301935 3405448190 2.54142066065712e-05
25 28 0.006 0.007 0.0065 0.0019313624 2545424191 3.42516447443041e-05
25 29 0.007 0.008 0.0075 0.0022252337 1816157761 4.4415361511986e-05
25 30 0.008 0.009 0.0085 0.0026227825 1237217587 5.17329328818952e-05
25 31 0.009 0.01 0.0095 0.0028405736 805213812 6.12003664147856e-05
25 32 0.01 0.011 0.0105 0.0031078149 500895355 7.07488573058174e-05
25 33 0.011 0.012 0.0115 0.0034808074 298125331 9.58081766924957e-05
25 34 0.012 0.013 0.0125 0.0038749851 169792232 0.000113937842709633
25 35 0.013 0.014 0.0134 0.0041285494 92677784 0.000172066875523516
25 36 0.014 0.015 0.0144 0.004253784 48517758 0.000225408792655436
25 37 0.015 0.016 0.0154 0.004775852 24406884 0.000311068804087306
25 38 0.016 0.017 0.0164 0.0048982965 11811629 0.000385089860171173
25 39 0.017 0.018 0.0174 0.0054195274 5528120 0.000589010263132672
25 40 0.018 0.019 0.0184 0.0046307925 2507941 0.000882428167811619
25 41 0.019 0.02 0.0194 0.0070847211 1115232 0.00142761323580046
25 42 0.02 0.021 0.0204 0.0070156119 492389 0.00192161527863399
25 43 0.021 0.023 0.0218 0.008081235 330414 0.00229702522570288
25 44 0.023 0.026 0.0242 0.0151564458 124474 0.00379285663973365
25 45 0.026 0.03 0.0278 0.0191740625 75805 0.00475360788283484
25 46 0.03 0.04 0.0344 0.01723636 107084 0.00391336906336698
25 47 0.04 0.05 0.0444 0.0263894931 54008 0.00564974887968564
25 48 0.05 0.065 0.0565 0.0372522642 39692 0.00693609469226574
25 49 0.065 0.1 0.079 0.0409299229 34155 0.0078524882708847
25 50 0.1 0.13 0.1159 0.0600661784 24878 0.00899843488075947
25 51 0.13 0.2 0.1475 0.0771753169 21269 0.0107952927607904
25 52 0.2 0.35 0.2524 0.1389749324 8392 0.0170353960234008
25 53 0.35 0.72 0.501151566798759 0.271849081715529 18863 0.0122706115454812
25 54 0.72 1.05 0.9986 0.637822154 147 0.157118169127337
26 1 -0.3 -0.02 -0.0209 -0.0033613991 269246 0.00252893443861656
26 2 -0.02 -0.019 -0.0194 -0.0063005188 501999 0.00199598088672591
26 3 -0.019 -0.018 -0.0184 -0.0045219775 1326684 0.00134343017875101
26 4 -0.018 -0.017 -0.0174 -0.00466381 3317871 0.000697102368411845
26 5 -0.017 -0.016 -0.0164 -0.0033326718 7895410 0.000507991779211938
26 6 -0.016 -0.015 -0.0154 -0.0038137994 17787672 0.000353305161355267
26 7 -0.015 -0.014 -0.0144 -0.0032409352 38025733 0.000241395838993863
26 8 -0.014 -0.013 -0.0134 -0.0030734007 77141119 0.000162620972877449
26 9 -0.013 -0.012 -0.0124 -0.0028816312 148561819 0.000109039027795073
26 10 -0.012 -0.011 -0.0115 -0.0026448406 271611989 9.87120866861746e-05
26 11 -0.011 -0.01 -0.0105 -0.0023688308 471420533 7.47496092141652e-05
26 12 -0.01 -0.009 -0.0095 -0.0021579065 777105374 6.9659196214725e-05
26 13 -0.009 -0.008 -0.0085 -0.0019348478 1216809527 5.13759635194869e-05
26 14 -0.008 -0.007 -0.0075 -0.0017123452 1810417657 4.27957852569596e-05
26 15 -0.007 -0.006 -0.0065 -0.0014770718 2559747651 3.85779503123634e-05
26 16 -0.006 -0.005 -0.0055 -0.0012218529 3440409998 3.12795089832934e-05
26 17 -0.005 -0.004 -0.0045 -0.0010566765 4396237035 2.7030005783588e-05
26 18 -0.004 -0.003 -0.0035 -0.0008075523 5342782030 2.49790361931362e-05
26 19 -0.003 -0.002 -0.0025 -0.0005961604 6176701458 1.89275341262782e-05
26 20 -0.002 -0.001 -0.0015 -0.0003694998 6794640484 1.73598158130633e-05
26 21 -0.001 0 -5e-04 -0.0001183042 7114323264 1.54535018472605e-05
26 22 0 0.001 5e-04 0.0001026383 7091759441 1.58853256377753e-05
26 23 0.001 0.002 0.0015 0.0003245414 6732434605 1.63348103192139e-05
26 24 0.002 0.003 0.0025 0.0005740396 6088817769 2.01025812555797e-05
26 25 0.003 0.004 0.0035 0.0007861239 5247947065 2.23024790098929e-05
26 26 0.004 0.005 0.0045 0.0010178266 4311857958 2.76715811976583e-05
26 27 0.005 0.006 0.0055 0.0012652117 3378527596 3.39114219408965e-05
26 28 0.006 0.007 0.0065 0.0015182378 2525311933 4.18373885110301e-05
26 29 0.007 0.008 0.0075 0.0017548219 1801803153 4.37520549086694e-05
26 30 0.008 0.009 0.0085 0.0019937364 1227457605 5.55029485846724e-05
26 31 0.009 0.01 0.0095 0.0022281475 798862383 7.12498976494128e-05
26 32 0.01 0.011 0.0105 0.0024599153 496947623 7.88487637307513e-05
26 33 0.011 0.012 0.0115 0.0027655934 295779388 9.5921942256628e-05
26 34 0.012 0.013 0.0125 0.0030680429 168456037 0.000118550764727273
26 35 0.013 0.014 0.0134 0.003347707 91950610 0.000160897257409785
26 36 0.014 0.015 0.0144 0.0034408804 48136232 0.000244449048729116
26 37 0.015 0.016 0.0154 0.0040020641 24217018 0.000330204715431354
26 38 0.016 0.017 0.0164 0.0036595616 11719234 0.00040571766342157
26 39 0.017 0.018 0.0174 0.0046773601 5485269 0.000619912461301818
26 40 0.018 0.019 0.0184 0.0056262933 2488631 0.00090277540818787
26 41 0.019 0.02 0.0194 0.0047716994 1106690 0.00134360099815217
26 42 0.02 0.021 0.0204 0.0056663366 488701 0.00199124903998304
26 43 0.021 0.023 0.0218 0.0065575878 327961 0.00237687672310521
26 44 0.023 0.026 0.0242 0.006048625 123460 0.0038811822982556
26 45 0.026 0.03 0.0278 0.0074262294 75197 0.00509977386523908
26 46 0.03 0.04 0.0344 0.0113224217 106168 0.00437904867754521
26 47 0.04 0.05 0.0444 0.0172905304 53552 0.00592688059602882
26 48 0.05 0.065 0.0565 0.0174174502 39378 0.00742661170982664
26 49 0.065 0.1 0.079 0.028309858 33900 0.00760509177203791
26 50 0.1 0.13 0.1159 0.040833598 24703 0.00997924238052708
26 51 0.13 0.2 0.1475 0.050941171 21081 0.0105711061836795
26 52 0.2 0.35 0.2524 0.0937747246 8334 0.0179909147085311
26 53 0.35 0.72 0.501202881588855 0.129217011938569 18726 0.00764005188164089
26 54 0.72 1.05 0.9986 0.3404053296 146 0.117039154880116
27 1 -0.3 -0.02 -0.0209 -0.0004625247 288558 0.0026848117200008
27 2 -0.02 -0.019 -0.0194 -0.0018425296 537675 0.001977118551615
27 3 -0.019 -0.018 -0.0184 -0.0026177564 1420810 0.00102933478730848
27 4 -0.018 -0.017 -0.0174 -0.0017216528 3554901 0.000802396423709348
27 5 -0.017 -0.016 -0.0164 -0.0013750866 8458690 0.000418402682350917
27 6 -0.016 -0.015 -0.0154 -0.0012772759 19056264 0.0003690354100256
27 7 -0.015 -0.014 -0.0144 -0.0010970686 40737898 0.00023566949653093
27 8 -0.014 -0.013 -0.0134 -0.0012388631 82647321 0.000148024984667318
27 9 -0.013 -0.012 -0.0124 -0.0010491142 159172716 0.000121928725065505
27 10 -0.012 -0.011 -0.0115 -0.0009460146 291017082 8.13013336697253e-05
27 11 -0.011 -0.01 -0.0105 -0.0008242693 505115044 6.37289779242923e-05
27 12 -0.01 -0.009 -0.0095 -0.000803751 832671668 5.1216572619258e-05
27 13 -0.009 -0.008 -0.0085 -0.0007553809 1303796587 3.98680480701806e-05
27 14 -0.008 -0.007 -0.0075 -0.0006208632 1939877162 3.42260198879391e-05
27 15 -0.007 -0.006 -0.0065 -0.0005208219 2742810833 2.75211149251858e-05
27 16 -0.006 -0.005 -0.0055 -0.00046527 3686489380 2.52159254507805e-05
27 17 -0.005 -0.004 -0.0045 -0.0003997095 4710731287 2.38795537313381e-05
27 18 -0.004 -0.003 -0.0035 -0.0002532907 5725030044 1.97368900059306e-05
27 19 -0.003 -0.002 -0.0025 -0.0002251223 6618608079 1.69094490856917e-05
27 20 -0.002 -0.001 -0.0015 -0.0001292043 7280823803 1.67074305579794e-05
27 21 -0.001 0 -5e-04 -6.09157e-05 7623346332 1.53140669151016e-05
27 22 0 0.001 5e-04 4.33563e-05 7599203958 1.71164082862435e-05
27 23 0.001 0.002 0.0015 0.0001271804 7214193040 1.53347885118914e-05
27 24 0.002 0.003 0.0025 0.0001901601 6524524827 2.03616671519492e-05
27 25 0.003 0.004 0.0035 0.0002861837 5623415225 2.1724685152016e-05
27 26 0.004 0.005 0.0045 0.0003786703 4620327326 1.97162983543672e-05
27 27 0.005 0.006 0.0055 0.000458842 3620199949 2.28423510812066e-05
27 28 0.006 0.007 0.0065 0.0005314707 2705955357 3.24245369767758e-05
27 29 0.007 0.008 0.0075 0.0006578727 1930664902 3.09351754493277e-05
27 30 0.008 0.009 0.0085 0.000719234 1315217003 4.07413438618695e-05
27 31 0.009 0.01 0.0095 0.000732097 855980600 5.15672838586659e-05
27 32 0.01 0.011 0.0105 0.0009381609 532473164 5.73965072132898e-05
27 33 0.011 0.012 0.0115 0.0009816306 316912495 9.10411400206678e-05
27 34 0.012 0.013 0.0125 0.001006773 180491975 0.000102859384542969
27 35 0.013 0.014 0.0134 0.0013222885 98517359 0.000149757937820305
27 36 0.014 0.015 0.0144 0.001373108 51572560 0.000190932292032865
27 37 0.015 0.016 0.0154 0.0014550897 25943697 0.000299472177057989
27 38 0.016 0.017 0.0164 0.0015119361 12554246 0.000412282826568888
27 39 0.017 0.018 0.0174 0.0018086209 5875672 0.000587232964415224
27 40 0.018 0.019 0.0184 0.0014784826 2665098 0.000850230010897446
27 41 0.019 0.02 0.0194 0.0019068089 1185583 0.00124228834091938
27 42 0.02 0.021 0.0204 -0.0003001506 523111 0.00178566727306501
27 43 0.021 0.023 0.0218 0.0061803768 351076 0.00208108435980063
27 44 0.023 0.026 0.0242 0.0129577498 132171 0.00383860643976772
27 45 0.026 0.03 0.0278 0.0106410257 80542 0.00434237042202429
27 46 0.03 0.04 0.0344 0.015281559 113807 0.00400312062911474
27 47 0.04 0.05 0.0444 0.0152212397 57449 0.00632708027972067
27 48 0.05 0.065 0.0566 0.0188101243 42263 0.00688785731876512
27 49 0.065 0.1 0.079 0.0464725431 36382 0.00652050605803038
27 50 0.1 0.13 0.1159 0.0543696968 26436 0.00933140735414998
27 51 0.13 0.2 0.1475 0.0696687872 22528 0.00924389679877593
27 52 0.2 0.35 0.2523 0.1118769867 8906 0.013475456460542
27 53 0.35 0.72 0.501175772162309 0.202057022598808 20042 0.00969022032519057
27 54 0.72 1.05 0.9986 0.6288226853 159 0.143878531335352
28 1 -0.3 -0.02 -0.0209 0.0041914714 57705 0.00625033891978805
28 2 -0.02 -0.019 -0.0194 -0.0033392616 107557 0.00404620025899335
28 3 -0.019 -0.018 -0.0184 -0.0016870585 283765 0.00269640367991805
28 4 -0.018 -0.017 -0.0174 -0.0042584278 709943 0.00169757043529641
28 5 -0.017 -0.016 -0.0164 -0.0028202889 1691440 0.00111272673364983
28 6 -0.016 -0.015 -0.0154 -0.0026925562 3810321 0.000734300839948888
28 7 -0.015 -0.014 -0.0144 -0.0019512338 8138937 0.000483659032310726
28 8 -0.014 -0.013 -0.0134 -0.001549184 16512227 0.000385014403255631
28 9 -0.013 -0.012 -0.0124 -0.0017086052 31788224 0.000243040253059039
28 10 -0.012 -0.011 -0.0115 -0.0016633662 58137455 0.000171912314489907
28 11 -0.011 -0.01 -0.0105 -0.0015635678 100900381 0.000162321503568818
28 12 -0.01 -0.009 -0.0095 -0.0015028063 166323047 0.000111189095376031
28 13 -0.009 -0.008 -0.0085 -0.0011631497 260423077 9.66032352456827e-05
28 14 -0.008 -0.007 -0.0075 -0.0010124907 387447303 7.53965023850353e-05
28 15 -0.007 -0.006 -0.0065 -0.0009049496 547800665 6.46325385909618e-05
28 16 -0.006 -0.005 -0.0055 -0.000744971 736275693 5.73462611514337e-05
28 17 -0.005 -0.004 -0.0045 -0.0006417091 940767866 4.74022626793359e-05
28 18 -0.004 -0.003 -0.0035 -0.0005028895 1143347550 4.2588396924499e-05
28 19 -0.003 -0.002 -0.0025 -0.0003335733 1321853641 3.6139947675354e-05
28 20 -0.002 -0.001 -0.0015 -0.0001754917 1454128259 3.69141631315001e-05
28 21 -0.001 0 -5e-04 -0.000102523 1522489364 3.49454631271397e-05
28 22 0 0.001 5e-04 3.60684e-05 1517732106 3.73513367370771e-05
28 23 0.001 0.002 0.0015 0.0002447627 1440854411 3.4545872846372e-05
28 24 0.002 0.003 0.0025 0.0003283563 1303186593 3.6701620704175e-05
28 25 0.003 0.004 0.0035 0.0004423473 1123228100 4.56878009188727e-05
28 26 0.004 0.005 0.0045 0.000636946 922909041 5.53281989622551e-05
28 27 0.005 0.006 0.0055 0.0007347239 723171468 5.68526327823224e-05
28 28 0.006 0.007 0.0065 0.0008843427 540575930 6.39844670052249e-05
28 29 0.007 0.008 0.0075 0.001068501 385712801 8.40078798174025e-05
28 30 0.008 0.009 0.0085 0.0011808881 262789594 8.92350271946202e-05
28 31 0.009 0.01 0.0095 0.0013671741 171050254 0.000110452071854108
28 32 0.01 0.011 0.0105 0.0015012445 106407483 0.000129387320076885
28 33 0.011 0.012 0.0115 0.0017600619 63342914 0.000183325167106481
28 34 0.012 0.013 0.0125 0.0016576672 36074565 0.000235490819387855
28 35 0.013 0.014 0.0134 0.0016917254 19694186 0.000298731072771341
28 36 0.014 0.015 0.0144 0.0021868804 10313717 0.000392321828374814
28 37 0.015 0.016 0.0154 0.0022416995 5185381 0.000549086183623606
28 38 0.016 0.017 0.0164 0.0018950953 2511902 0.000787931338352936
28 39 0.017 0.018 0.0174 0.0021325942 1176838 0.00123189148981354
28 40 0.018 0.019 0.0184 0.0019778975 534205 0.00197224585641525
28 41 0.019 0.02 0.0194 0.0032899901 237486 0.00302650371355266
28 42 0.02 0.021 0.0204 0.0047714763 104990 0.0040006174975479
28 43 0.021 0.023 0.0218 0.0087156756 70816 0.00564398432717538
28 44 0.023 0.026 0.0242 0.007451996 26623 0.0091517800322011
28 45 0.026 0.03 0.0278 0.0064477458 16239 0.0108983168152791
28 46 0.03 0.04 0.0344 0.0027031473 22928 0.0105077065142466
28 47 0.04 0.05 0.0444 0.0006506738 11550 0.0115996040399396
28 48 0.05 0.065 0.0566 0.0107939658 8607 0.0156104088812631
28 49 0.065 0.1 0.0791 0.0172979984 7443 0.0165958446820116
28 50 0.1 0.13 0.1158 0.0256774056 5254 0.0160900080266112
28 51 0.13 0.2 0.1475 0.0381362144 4482 0.0234652792929862
28 52 0.2 0.35 0.2528 0.0354381127 1732 0.0345221553571588
28 53 0.35 0.72 0.500851907908647 0.148439547568158 3689 0.0314578418550264
28 54 0.72 1.05 0.9973 0.2806162553 39 0.317176580649525
29 1 -0.3 -0.02 -0.0209 0.0065123528 52837 0.00629305616070132
29 2 -0.02 -0.019 -0.0194 -0.0011905533 98322 0.00398211916523862
29 3 -0.019 -0.018 -0.0184 -0.0004480318 259485 0.00288293278386689
29 4 -0.018 -0.017 -0.0174 -0.0028770774 649016 0.00168861269109511
29 5 -0.017 -0.016 -0.0164 -0.0009456849 1547441 0.00119291591092319
29 6 -0.016 -0.015 -0.0154 -0.000586168 3484795 0.000735030834102381
29 7 -0.015 -0.014 -0.0144 -0.0008786686 7444740 0.000558254262851764
29 8 -0.014 -0.013 -0.0134 -0.0009117516 15104166 0.00035047379662892
29 9 -0.013 -0.012 -0.0124 -0.0006724634 29076919 0.000286201330857766
29 10 -0.012 -0.011 -0.0115 -0.0009823143 53181448 0.000182845116071288
29 11 -0.011 -0.01 -0.0105 -0.0010495701 92301987 0.000138235960621018
29 12 -0.01 -0.009 -0.0095 -0.0006459432 152152402 0.000118340677847211
29 13 -0.009 -0.008 -0.0085 -0.0005556434 238244544 9.37134840874433e-05
29 14 -0.008 -0.007 -0.0075 -0.0004972976 354455826 7.620934501306e-05
29 15 -0.007 -0.006 -0.0065 -0.0004642434 501160021 6.22264058169249e-05
29 16 -0.006 -0.005 -0.0055 -0.0003907198 673594107 5.77874232594307e-05
29 17 -0.005 -0.004 -0.0045 -0.0003370669 860694416 4.92980608467504e-05
29 18 -0.004 -0.003 -0.0035 -0.0002746043 1046053487 4.28334380192044e-05
29 19 -0.003 -0.002 -0.0025 -0.0001747509 1209383918 4.26386213318767e-05
29 20 -0.002 -0.001 -0.0015 -7.8678e-05 1330412467 3.84693304220739e-05
29 21 -0.001 0 -5e-04 -7.21343e-05 1392967034 3.66018916712117e-05
29 22 0 0.001 5e-04 7.7571e-06 1388597501 3.74501353289331e-05
29 23 0.001 0.002 0.0015 8.8895e-05 1318240153 3.67465393744013e-05
29 24 0.002 0.003 0.0025 0.0001578796 1192295698 3.91541018224242e-05
29 25 0.003 0.004 0.0035 0.0002566448 1027649930 4.68255650570533e-05
29 26 0.004 0.005 0.0045 0.0003606866 844376419 5.25820492778664e-05
29 27 0.005 0.006 0.0055 0.0003557541 661610737 5.5687475795305e-05
29 28 0.006 0.007 0.0065 0.0004770265 494552338 6.91855025697338e-05
29 29 0.007 0.008 0.0075 0.0005373715 352851621 8.7570720226763e-05
29 30 0.008 0.009 0.0085 0.000660682 240403072 8.62690643719766e-05
29 31 0.009 0.01 0.0095 0.0006846557 156471406 0.00012209138103253
29 32 0.01 0.011 0.0105 0.0007323341 97336839 0.000136985991502933
29 33 0.011 0.012 0.0115 0.0006950938 57939001 0.000186242336259585
29 34 0.012 0.013 0.0125 0.0011652374 32997052 0.000234587246158554
29 35 0.013 0.014 0.0134 0.000739874 18013808 0.000284867308947114
29 36 0.014 0.015 0.0144 0.0008122333 9431793 0.000427491982375597
29 37 0.015 0.016 0.0154 0.0021451813 4742865 0.000622998763147224
29 38 0.016 0.017 0.0164 0.0016133586 2297541 0.000888140509983109
29 39 0.017 0.018 0.0174 0.0026972795 1076114 0.00142022658260709
29 40 0.018 0.019 0.0184 0.0004193811 488452 0.00182783252001508
29 41 0.019 0.02 0.0194 0.0008171499 217399 0.00301571572518778
29 42 0.02 0.021 0.0204 0.0072123196 95920 0.00491752988011378
29 43 0.021 0.023 0.0218 0.005594757 64680 0.00576054942200707
29 44 0.023 0.026 0.0242 0.0043214763 24226 0.0085122269426336
29 45 0.026 0.03 0.0278 0.0074840945 14794 0.0100167604464
29 46 0.03 0.04 0.0344 0.0006497936 20722 0.00954037578824084
29 47 0.04 0.05 0.0444 -0.0055746355 10485 0.0125624472635239
29 48 0.05 0.065 0.0566 0.0269343431 7744 0.0132258473540936
29 49 0.065 0.1 0.079 0.0253665916 6674 0.0174745198449447
29 50 0.1 0.13 0.1158 0.0398279094 4764 0.0218479892828263
29 51 0.13 0.2 0.1477 0.0241655471 4051 0.0212677476112632
29 52 0.2 0.35 0.2526 0.0491580952 1553 0.038223772887832
29 53 0.35 0.72 0.500778292595968 0.0872278153828868 3398 0.0312944483030482
29 54 0.72 1.05 0.9973 0.272973844 34 0.396094939146556
30 1 -0.3 -0.02 -0.0209 -0.0052187174 60702 0.00596812963650409
30 2 -0.02 -0.019 -0.0194 -0.0117102197 113251 0.00433992799620332
30 3 -0.019 -0.018 -0.0184 -0.0028716034 298611 0.00263299207482446
30 4 -0.018 -0.017 -0.0174 -0.0060133884 747422 0.00166145496644359
30 5 -0.017 -0.016 -0.0164 -0.0063033946 1779725 0.00119931501282765
30 6 -0.016 -0.015 -0.0154 -0.0048790087 4008275 0.000690060348171105
30 7 -0.015 -0.014 -0.0144 -0.0050780385 8562238 0.000427900829262041
30 8 -0.014 -0.013 -0.0134 -0.0047323827 17371310 0.000375178367212523
30 9 -0.013 -0.012 -0.0124 -0.0044310771 33445036 0.000271900155730972
30 10 -0.012 -0.011 -0.0115 -0.004121314 61163135 0.000186304537230915
30 11 -0.011 -0.01 -0.0105 -0.0035533866 106157621 0.000116573707398206
30 12 -0.01 -0.009 -0.0095 -0.0032931655 174968042 0.000100745611729375
30 13 -0.009 -0.008 -0.0085 -0.0030641181 273965241 9.21270938977959e-05
30 14 -0.008 -0.007 -0.0075 -0.0025900977 407586109 7.65526336768265e-05
30 15 -0.007 -0.006 -0.0065 -0.0022237109 576283654 5.792773051787e-05
30 16 -0.006 -0.005 -0.0055 -0.0018986302 774538922 5.21710264919499e-05
30 17 -0.005 -0.004 -0.0045 -0.0016067846 989650154 4.73633092917476e-05
30 18 -0.004 -0.003 -0.0035 -0.0012507599 1202749739 4.45791818958067e-05
30 19 -0.003 -0.002 -0.0025 -0.0008492664 1390508011 3.34625073941694e-05
30 20 -0.002 -0.001 -0.0015 -0.0005525688 1529692928 3.73955615074533e-05
30 21 -0.001 0 -5e-04 -0.0001878274 1601607849 3.38117426762509e-05
30 22 0 0.001 5e-04 0.0001597216 1596592528 3.09901036812182e-05
30 23 0.001 0.002 0.0015 0.0005491172 1515735595 3.6738631785084e-05
30 24 0.002 0.003 0.0025 0.0008923406 1370909717 3.26098147812736e-05
30 25 0.003 0.004 0.0035 0.0012091893 1181607866 3.47100714803617e-05
30 26 0.004 0.005 0.0045 0.0015469089 970886920 4.98158444130636e-05
30 27 0.005 0.006 0.0055 0.0019005867 760768720 5.58516233064749e-05
30 28 0.006 0.007 0.0065 0.0023509574 568674474 5.39441775402832e-05
30 29 0.007 0.008 0.0075 0.0025907846 405769550 7.64405654861611e-05
30 30 0.008 0.009 0.0085 0.002857985 276452447 8.28563998004597e-05
30 31 0.009 0.01 0.0095 0.0033372645 179954106 0.000117885513098404
30 32 0.01 0.011 0.0105 0.0036293945 111945363 0.000144102554415338
30 33 0.011 0.012 0.0115 0.0037306983 66640316 0.000174313997900024
30 34 0.012 0.013 0.0125 0.0042851193 37953332 0.000225491393885363
30 35 0.013 0.014 0.0134 0.004501681 20719866 0.000288394206244964
30 36 0.014 0.015 0.0144 0.0048081014 10850338 0.000404702815414352
30 37 0.015 0.016 0.0154 0.0050303966 5455615 0.000564332043701263
30 38 0.016 0.017 0.0164 0.0061654538 2643737 0.000825870990338533
30 39 0.017 0.018 0.0174 0.0054715493 1237736 0.00126495685040418
30 40 0.018 0.019 0.0184 0.0053874645 562344 0.00219997923186695
30 41 0.019 0.02 0.0194 0.0089400795 250015 0.00233002633722888
30 42 0.02 0.021 0.0204 0.0107279777 110479 0.00394012596218707
30 43 0.021 0.023 0.0218 0.0033412409 74518 0.00487338664475888
30 44 0.023 0.026 0.0242 0.007176275 27987 0.00859968871186714
30 45 0.026 0.03 0.0278 0.014100532 17107 0.0116025237618456
30 46 0.03 0.04 0.0344 0.0088240534 24169 0.00957289368782106
30 47 0.04 0.05 0.0444 0.0289015883 12182 0.0129894339242305
30 48 0.05 0.065 0.0566 0.0397554263 9077 0.0140518174606104
30 49 0.065 0.1 0.0791 0.0306321328 7831 0.0165857202552893
30 50 0.1 0.13 0.1158 0.0721448476 5507 0.0181012140461371
30 51 0.13 0.2 0.1475 0.0883437128 4696 0.0217328478887083
30 52 0.2 0.35 0.2528 0.1714398468 1825 0.0313180716617473
30 53 0.35 0.72 0.500819010441589 0.302547986118142 3852 0.0244072137415513
30 54 0.72 1.05 0.9975 1.1859463073 43 0.272727388324502
31 1 -0.3 -0.02 -0.0209 -0.0032373955 79261 0.00521950555940284
31 2 -0.02 -0.019 -0.0194 -0.006309531 147198 0.00304142529179137
31 3 -0.019 -0.018 -0.0184 -0.0038773383 388268 0.00263339423776632
31 4 -0.018 -0.017 -0.0174 -0.0047849645 973193 0.00145599569721274
31 5 -0.017 -0.016 -0.0164 -0.0038414967 2316484 0.000898166663390189
31 6 -0.016 -0.015 -0.0154 -0.0034405155 5219532 0.000618970168447216
31 7 -0.015 -0.014 -0.0144 -0.0033779997 11154782 0.000432115386676074
31 8 -0.014 -0.013 -0.0134 -0.0033381565 22635964 0.000323066860307084
31 9 -0.013 -0.012 -0.0124 -0.0030878634 43605434 0.000221538287695237
31 10 -0.012 -0.011 -0.0115 -0.0027847244 79723596 0.000166063166475253
31 11 -0.011 -0.01 -0.0105 -0.0023961937 138402804 0.00012873412419468
31 12 -0.01 -0.009 -0.0095 -0.0023272507 228158765 0.000102504936667824
31 13 -0.009 -0.008 -0.0085 -0.0020781774 357269339 9.10953418641811e-05
31 14 -0.008 -0.007 -0.0075 -0.001683443 531608025 6.44870839996287e-05
31 15 -0.007 -0.006 -0.0065 -0.0015569986 751702861 5.56560106422533e-05
31 16 -0.006 -0.005 -0.0055 -0.0012734458 1010338663 4.86603327523926e-05
31 17 -0.005 -0.004 -0.0045 -0.0010781439 1291163222 4.04722371672616e-05
31 18 -0.004 -0.003 -0.0035 -0.0007873383 1569236546 3.58216881694151e-05
31 19 -0.003 -0.002 -0.0025 -0.0006151158 1814245526 3.14846844943678e-05
31 20 -0.002 -0.001 -0.0015 -0.0003747971 1995677512 3.2352927196639e-05
31 21 -0.001 0 -5e-04 -0.0001668308 2089750388 2.82352400124392e-05
31 22 0 0.001 5e-04 0.0001252279 2083115177 2.95814196729059e-05
31 23 0.001 0.002 0.0015 0.0003637071 1977554629 3.40583166874396e-05
31 24 0.002 0.003 0.0025 0.0005993401 1788487980 3.4536243388687e-05
31 25 0.003 0.004 0.0035 0.0008108598 1541490033 3.54710732839682e-05
31 26 0.004 0.005 0.0045 0.001004245 1266467818 3.72282710307865e-05
31 27 0.005 0.006 0.0055 0.0013508664 992303006 5.17180366619572e-05
31 28 0.006 0.007 0.0065 0.0015592693 741651210 6.03638832653799e-05
31 29 0.007 0.008 0.0075 0.0018297657 529138067 6.28153872457175e-05
31 30 0.008 0.009 0.0085 0.0020356514 360437340 8.38110305936826e-05
31 31 0.009 0.01 0.0095 0.0021906175 234579768 7.83598575095827e-05
31 32 0.01 0.011 0.0105 0.00241797 145900175 0.000114871659697316
31 33 0.011 0.012 0.0115 0.0027029088 86840270 0.000169105239829707
31 34 0.012 0.013 0.0125 0.0026841276 49448283 0.000208214880300082
31 35 0.013 0.014 0.0134 0.0030270709 26981481 0.000286235609101039
31 36 0.014 0.015 0.0144 0.0034371578 14122163 0.000346511102911081
31 37 0.015 0.016 0.0154 0.0036265545 7105588 0.000517857606311408
31 38 0.016 0.017 0.0164 0.0035598186 3439520 0.000757927288271041
31 39 0.017 0.018 0.0174 0.0039078447 1608427 0.00110906389779768
31 40 0.018 0.019 0.0184 0.0049579794 728877 0.00176506873833419
31 41 0.019 0.02 0.0194 0.0045397988 323885 0.0026551828809622
31 42 0.02 0.021 0.0204 0.0024321994 142692 0.00387144514801633
31 43 0.021 0.023 0.0218 0.0034398057 95744 0.00453117947207824
31 44 0.023 0.026 0.0242 0.0112608096 36118 0.00710307750981581
31 45 0.026 0.03 0.0279 0.0102920821 21865 0.00955984110531324
31 46 0.03 0.04 0.0344 0.0199880395 31247 0.00735498749504097
31 47 0.04 0.05 0.0445 0.0110286442 15797 0.0122757811814633
31 48 0.05 0.065 0.0566 0.0124275563 11536 0.0127078114277365
31 49 0.065 0.1 0.079 0.0183739352 9815 0.0137281005391309
31 50 0.1 0.13 0.1162 0.0535549451 7386 0.0147931476306808
31 51 0.13 0.2 0.1474 0.0589210734 6333 0.0176616762844817
31 52 0.2 0.35 0.2518 0.1108952865 2563 0.0310983342368958
31 53 0.35 0.72 0.501340580263452 0.273351188894231 6687 0.0206853708420011
31 54 0.72 1.05 0.999 0.5448676192 108 0.159373003252436
32 1 -0.3 -0.02 -0.0209 -0.0043163313 39306 0.00675265780448582
32 2 -0.02 -0.019 -0.0194 0.0006464493 72993 0.00514882703687338
32 3 -0.019 -0.018 -0.0184 0.0007699252 191630 0.00369497444195145
32 4 -0.018 -0.017 -0.0174 -0.0042995747 482123 0.00189179744846107
32 5 -0.017 -0.016 -0.0164 -0.0037737819 1148660 0.00124509072157179
32 6 -0.016 -0.015 -0.0154 -0.0024664128 2584055 0.000846868309847927
32 7 -0.015 -0.014 -0.0144 -0.0031905258 5525835 0.000650167985912694
32 8 -0.014 -0.013 -0.0134 -0.0023250989 11211909 0.000448186349106025
32 9 -0.013 -0.012 -0.0124 -0.0022120965 21612645 0.000283015949832128
32 10 -0.012 -0.011 -0.0115 -0.0017231744 39513779 0.000221264592601579
32 11 -0.011 -0.01 -0.0105 -0.0018811287 68606031 0.000180497443830404
32 12 -0.01 -0.009 -0.0095 -0.0015729059 113122904 0.000134187904716315
32 13 -0.009 -0.008 -0.0085 -0.0015227182 177167154 0.000114143131474516
32 14 -0.008 -0.007 -0.0075 -0.0012321003 263647503 9.13951451015774e-05
32 15 -0.007 -0.006 -0.0065 -0.0010993096 372865020 6.6305727859886e-05
32 16 -0.006 -0.005 -0.0055 -0.0009612954 501204385 7.09743915687335e-05
32 17 -0.005 -0.004 -0.0045 -0.0007513531 640579538 6.08860098716728e-05
32 18 -0.004 -0.003 -0.0035 -0.0006638823 778674906 5.01202145775146e-05
32 19 -0.003 -0.002 -0.0025 -0.00049425 900308903 4.18886976779167e-05
32 20 -0.002 -0.001 -0.0015 -0.0002658167 990430622 4.19659160238997e-05
32 21 -0.001 0 -5e-04 -5.1556e-05 1037188002 4.46619157008068e-05
32 22 0 0.001 5e-04 0.0001227302 1033923013 4.48102029555864e-05
32 23 0.001 0.002 0.0015 0.0002942228 981609227 4.4002902067633e-05
32 24 0.002 0.003 0.0025 0.000380921 887773332 4.57748568608162e-05
32 25 0.003 0.004 0.0035 0.0005423341 765196202 5.08552399838711e-05
32 26 0.004 0.005 0.0045 0.0007328741 628667225 6.11899710606982e-05
32 27 0.005 0.006 0.0055 0.0009108133 492561583 7.05487731003869e-05
32 28 0.006 0.007 0.0065 0.0010901122 368135217 6.41987495732909e-05
32 29 0.007 0.008 0.0075 0.0013633677 262617955 8.83945574826846e-05
32 30 0.008 0.009 0.0085 0.0014582633 178859409 0.000106136442889494
32 31 0.009 0.01 0.0095 0.0017691776 116415950 0.000134330569084188
32 32 0.01 0.011 0.0105 0.0018326334 72380213 0.000163459831653798
32 33 0.011 0.012 0.0115 0.0022822701 43063987 0.000218519986195838
32 34 0.012 0.013 0.0125 0.0018339404 24520097 0.000311514303861985
32 35 0.013 0.014 0.0134 0.0017900678 13369618 0.000388498081649229
32 36 0.014 0.015 0.0144 0.0024218404 6999468 0.000552492004933733
32 37 0.015 0.016 0.0154 0.0029962139 3518522 0.00072755546331951
32 38 0.016 0.017 0.0164 0.0036146478 1702058 0.00109308013064098
32 39 0.017 0.018 0.0174 0.0034851376 795028 0.00167180318524373
32 40 0.018 0.019 0.0184 0.0012403628 359930 0.00249377574165958
32 41 0.019 0.02 0.0194 0.0040632296 159864 0.00323734589106037
32 42 0.02 0.021 0.0204 0.0065753307 70321 0.00555371019370695
32 43 0.021 0.023 0.0218 0.0152465938 47587 0.00673071620282952
32 44 0.023 0.026 0.0242 0.0277780984 18069 0.0109601202981319
32 45 0.026 0.03 0.0279 0.0576820014 11200 0.0123735685213093
32 46 0.03 0.04 0.0344 0.0528862229 16217 0.0109985445732068
32 47 0.04 0.05 0.0445 0.08421541 8107 0.0149581230114245
32 48 0.05 0.065 0.0565 0.0580626587 5985 0.0192773663414663
32 49 0.065 0.1 0.0791 0.1072121873 5001 0.0224889465328642
32 50 0.1 0.13 0.1163 0.1152613077 3948 0.0222956527335682
32 51 0.13 0.2 0.1473 0.1195104418 3360 0.0226228876386693
32 52 0.2 0.35 0.2522 0.1992729916 1332 0.0409815674775358
32 53 0.35 0.72 0.500747411567389 0.279155189428333 3505 0.0269517107233323
32 54 0.72 1.05 0.9996 0.1095073134 50 0.186817300603583
33 1 -0.3 -0.02 -0.0209 -0.0080218098 96700 0.00456153615704086
33 2 -0.02 -0.019 -0.0194 -0.006953436 179323 0.00333287708979383
33 3 -0.019 -0.018 -0.0184 -0.0066551108 473988 0.00208141616276462
33 4 -0.018 -0.017 -0.0174 -0.0055941417 1186401 0.00125480776694425
33 5 -0.017 -0.016 -0.0164 -0.0051334964 2825081 0.000797406265074732
33 6 -0.016 -0.015 -0.0154 -0.0047655912 6367768 0.000532217964086319
33 7 -0.015 -0.014 -0.0144 -0.0048377585 13604016 0.000397330393362594
33 8 -0.014 -0.013 -0.0134 -0.0044211363 27603617 0.00028064330758972
33 9 -0.013 -0.012 -0.0124 -0.0037689801 53163802 0.000182310873633227
33 10 -0.012 -0.011 -0.0115 -0.0036206405 97202302 0.000143005152493194
33 11 -0.011 -0.01 -0.0105 -0.003081862 168731666 0.000109161698278606
33 12 -0.01 -0.009 -0.0095 -0.0028260656 278186227 9.97998087745764e-05
33 13 -0.009 -0.008 -0.0085 -0.0026304689 435647049 7.10708803223636e-05
33 14 -0.008 -0.007 -0.0075 -0.0023019072 648186940 5.54681743953071e-05
33 15 -0.007 -0.006 -0.0065 -0.0019553698 916532967 5.53987717327945e-05
33 16 -0.006 -0.005 -0.0055 -0.0017281674 1231934327 4.64379157979128e-05
33 17 -0.005 -0.004 -0.0045 -0.0013772872 1574305323 4.08288156290158e-05
33 18 -0.004 -0.003 -0.0035 -0.0010884061 1913320709 3.32453663177943e-05
33 19 -0.003 -0.002 -0.0025 -0.0007494892 2212116801 2.52733638260577e-05
33 20 -0.002 -0.001 -0.0015 -0.0004401465 2433594386 2.46769555075321e-05
33 21 -0.001 0 -5e-04 -0.0001484689 2548194945 2.81256575833604e-05
33 22 0 0.001 5e-04 0.0001355083 2540338177 2.86273387543424e-05
33 23 0.001 0.002 0.0015 0.0004489386 2411681856 2.78190807339469e-05
33 24 0.002 0.003 0.0025 0.000788916 2181297468 3.10505999466227e-05
33 25 0.003 0.004 0.0035 0.001058757 1880134135 3.58566796419273e-05
33 26 0.004 0.005 0.0045 0.0013831322 1544848084 4.13459543377032e-05
33 27 0.005 0.006 0.0055 0.0016472443 1210519896 4.44821178731551e-05
33 28 0.006 0.007 0.0065 0.0019734754 904849247 5.2956354003409e-05
33 29 0.007 0.008 0.0075 0.0022457169 645609261 5.64483189192725e-05
33 30 0.008 0.009 0.0085 0.0025701858 439835574 7.12059248268684e-05
33 31 0.009 0.01 0.0095 0.0028062737 286250606 9.3393782790977e-05
33 32 0.01 0.011 0.0105 0.0032586328 178096538 0.000120896942724884
33 33 0.011 0.012 0.0115 0.003380134 105985689 0.000137716001975699
33 34 0.012 0.013 0.0125 0.0037857419 60372030 0.000168032911739551
33 35 0.013 0.014 0.0134 0.0039552648 32949028 0.000232492233307018
33 36 0.014 0.015 0.0144 0.0043387791 17248934 0.000370501651932988
33 37 0.015 0.016 0.0154 0.0048801538 8679515 0.000477615590884622
33 38 0.016 0.017 0.0164 0.004763499 4202806 0.000704688754925563
33 39 0.017 0.018 0.0174 0.0055166392 1968157 0.000983301844284154
33 40 0.018 0.019 0.0184 0.0049122245 893923 0.00144186733939306
33 41 0.019 0.02 0.0194 0.0042254313 399438 0.00221582023841593
33 42 0.02 0.021 0.0204 0.0046464304 177669 0.00345699667077199
33 43 0.021 0.023 0.0218 0.0056283394 121867 0.00404671124665229
33 44 0.023 0.026 0.0242 0.008016459 49876 0.00722450285107941
33 45 0.026 0.03 0.0278 0.0123655858 32549 0.00838367167166907
33 46 0.03 0.04 0.0344 0.0133071827 46598 0.0063197459755602
33 47 0.04 0.05 0.0444 0.0332102373 24028 0.00996476158901369
33 48 0.05 0.065 0.0566 0.0132647922 17931 0.0121744018839201
33 49 0.065 0.1 0.079 0.0193090656 15739 0.0122636583531724
33 50 0.1 0.13 0.116 0.0540916672 11716 0.0135056336708949
33 51 0.13 0.2 0.1474 0.0757220378 10000 0.0141337798391223
33 52 0.2 0.35 0.2522 0.131750764 4155 0.0216342850372296
33 53 0.35 0.72 0.501344021709546 0.263367275525486 9449 0.0169169815464749
33 54 0.72 1.05 0.9981 0.8810486823 87 0.270977456947026
34 1 -0.3 -0.02 -0.0209 -0.0096568659 285994 0.00268644401381515
34 2 -0.02 -0.019 -0.0194 -0.0057973232 532762 0.00208116234718316
34 3 -0.019 -0.018 -0.0184 -0.003567366 1408288 0.00114204303144448
34 4 -0.018 -0.017 -0.0174 -0.0047100488 3524407 0.000802466942451697
34 5 -0.017 -0.016 -0.0164 -0.0035988718 8385421 0.000486084935131493
34 6 -0.016 -0.015 -0.0154 -0.004043134 18890087 0.000368707492170281
34 7 -0.015 -0.014 -0.0144 -0.0034148865 40382703 0.000219144080778039
34 8 -0.014 -0.013 -0.0134 -0.0034999282 81926624 0.000161150238887112
34 9 -0.013 -0.012 -0.0124 -0.003069062 157781829 0.000110186760249127
34 10 -0.012 -0.011 -0.0115 -0.0030023165 288477679 8.29373847010395e-05
34 11 -0.011 -0.01 -0.0105 -0.0027108674 500702823 7.37754410529978e-05
34 12 -0.01 -0.009 -0.0095 -0.0024539786 825394035 5.29760688733118e-05
34 13 -0.009 -0.008 -0.0085 -0.0022079235 1292412314 4.62685416258413e-05
34 14 -0.008 -0.007 -0.0075 -0.0019041991 1922937623 4.33589920686228e-05
34 15 -0.007 -0.006 -0.0065 -0.0016576503 2718855970 3.37710342229284e-05
34 16 -0.006 -0.005 -0.0055 -0.0014069302 3654284774 3.00540211398792e-05
34 17 -0.005 -0.004 -0.0045 -0.0011492475 4669585919 2.39906353639332e-05
34 18 -0.004 -0.003 -0.0035 -0.0008968932 5675014126 1.94967849072169e-05
34 19 -0.003 -0.002 -0.0025 -0.0006315479 6560788432 1.92266195470921e-05
34 20 -0.002 -0.001 -0.0015 -0.000380851 7217224543 1.704672046165e-05
34 21 -0.001 0 -5e-04 -0.0001359906 7556760513 1.56053921379022e-05
34 22 0 0.001 5e-04 0.0001393703 7532827260 1.52488158223687e-05
34 23 0.001 0.002 0.0015 0.0003805581 7151172050 1.58173813900247e-05
34 24 0.002 0.003 0.0025 0.0006258759 6467533007 1.93654163892029e-05
34 25 0.003 0.004 0.0035 0.0008821933 5574280540 2.57209254938076e-05
34 26 0.004 0.005 0.0045 0.001157966 4579973941 2.7037357895361e-05
34 27 0.005 0.006 0.0055 0.0013755697 3588565762 2.99289023047596e-05
34 28 0.006 0.007 0.0065 0.0016820458 2682306785 3.48351922180918e-05
34 29 0.007 0.008 0.0075 0.0019095485 1913796403 4.07071011391625e-05
34 30 0.008 0.009 0.0085 0.002146152 1303727321 4.91065751269318e-05
34 31 0.009 0.01 0.0095 0.0024250639 848503543 5.73793273272159e-05
34 32 0.01 0.011 0.0105 0.0026407987 527820020 7.39286135954125e-05
34 33 0.011 0.012 0.0115 0.0029165409 314138684 8.0993966860851e-05
34 34 0.012 0.013 0.0125 0.0031380514 178916389 0.000138293582427242
34 35 0.013 0.014 0.0134 0.003402328 97655431 0.000143543220298134
34 36 0.014 0.015 0.0144 0.0037664325 51121260 0.000186212376109128
34 37 0.015 0.016 0.0154 0.0042385606 25717131 0.000298658944178747
34 38 0.016 0.017 0.0164 0.0040993817 12444720 0.000410614260769701
34 39 0.017 0.018 0.0174 0.0044259748 5824519 0.000609719974632104
34 40 0.018 0.019 0.0184 0.0045016085 2641484 0.000896808216057014
34 41 0.019 0.02 0.0194 0.0049589687 1175179 0.00122612527937595
34 42 0.02 0.021 0.0204 0.0051519405 518633 0.00212658524657268
34 43 0.021 0.023 0.0218 0.0081623428 347981 0.00236353751335773
34 44 0.023 0.026 0.0242 0.0122162412 131085 0.00422014366731111
34 45 0.026 0.03 0.0278 0.0190283607 79867 0.00533105443385326
34 46 0.03 0.04 0.0344 0.0239905995 112868 0.00428876192522192
34 47 0.04 0.05 0.0444 0.0245310593 56923 0.00714321285581508
34 48 0.05 0.065 0.0566 0.0304954191 41899 0.00742466757989243
34 49 0.065 0.1 0.079 0.0418683009 36076 0.00827224842364327
34 50 0.1 0.13 0.1159 0.0511125793 26221 0.00925033955000239
34 51 0.13 0.2 0.1475 0.0781920213 22382 0.0107404454150372
34 52 0.2 0.35 0.2523 0.1256834864 8819 0.0131454058359294
34 53 0.35 0.72 0.501132960527959 0.220543150550503 19883 0.0111690787662817
34 54 0.72 1.05 0.9986 0.5629633577 159 0.119831205890275
