# Supplementary material for: Phenotypic covariance across the entire spectrum of relatedness for 86 billion pairs of individuals
Source: Nat Commun. 2021 Feb 16;12:1050. doi: 10.1038/s41467-021-21283-4 (PMC7886899; doi:10.1038/s41467-021-21283-4)
Supplement: Supplementary file 3 — Source data [file 41467_2021_21283_MOESM3_ESM.zip › sourceData/input/relheritability_9280_12505_UKBiobank_bigQuant_141219_resid22_jackKnifeBlocks_100.txt]

1 0.0528721646268326 0.923171583681005 0.05287583406282 0.00472449665698518 0.923205309619188 0.0230533895695584
2 -0.00657361212113995 0.295320159445994 -0.00657874733393109 0.00614282445394218 0.295329210585766 0.0293228390548671
3 -0.00139600290566334 0.142348594973816 -0.00139109631820347 0.00505858335079406 0.142324013780414 0.0221002664733137
4 -0.00825309743335352 0.309649782244105 -0.00826838749843912 0.00537566449293957 0.309718940019238 0.0272341103810597
5 -0.00916449435329734 0.317604417317842 -0.00916510085800825 0.00587045860552874 0.317625625147028 0.0297930258066634
6 -0.00440344127997367 0.184638954459419 -0.00440025779432129 0.00509620286713559 0.184639128080972 0.0217610536558612
7 0.00262651481504844 0.49552778787996 0.00263801950982251 0.0051475337255536 0.495500627358699 0.0256392396584757
8 -0.00450815432569411 0.296810092193006 -0.00450914625350947 0.00605018705461805 0.29680820922882 0.0293404834486664
9 -0.00328786799687323 0.518386539534374 -0.00328184031278329 0.00496525078452342 0.51835718011432 0.0254694458618868
10 -0.00325994164756251 0.624247513036599 -0.00325279858219962 0.00591470128967146 0.624222996322427 0.027212660369012
13 -0.00254288312440971 0.369998044394222 -0.00253210596540445 0.00474302537890446 0.369963609834324 0.0235657881672538
14 0.00159526017464211 0.350434313461468 0.00159981709404931 0.00525924790373995 0.350422812226071 0.0272460398365659
15 0.0214054659892124 0.335033327315596 0.0214100652616318 0.00591909069924149 0.334985131760562 0.0271581293340989
16 0.000389784882302309 0.247066043257999 0.00038632988129317 0.00470506317582247 0.247086501174956 0.0267293338846509
17 -0.000251948349647237 0.372623052090141 -0.000252343492356017 0.00587017567573797 0.372640572688195 0.0254612304085172
18 -0.000576195624475905 0.41099541010527 -0.000581660168081699 0.0065460917919259 0.411015088001216 0.0297708082206089
19 0.0122879128648797 0.258035477426294 0.0122916110425915 0.00544126863734386 0.258027562700919 0.028419763101942
20 0.0426256326698769 0.456902048413038 0.0426349481189893 0.00682950870695972 0.456868074633333 0.0282176151611598
21 0.0273907114122718 0.382037733272272 0.0273965778395413 0.00593054404542353 0.382007005607132 0.0213695921257129
22 -0.00848317071386294 0.32147272747557 -0.0084871884999791 0.00641909575300442 0.321485821382194 0.031373201858071
23 0.00837204596103766 0.296563348355084 0.00836641728723156 0.00581124147145106 0.296598329829098 0.0215519011813897
24 -0.00631307022530251 0.489379995824332 -0.00632385344763419 0.00568684471689586 0.489423370733376 0.0259333095818414
25 -0.000317697181255744 0.541091813870895 -0.000327844386577604 0.00582128348937876 0.541125092008308 0.0307156453681199
26 0.00902539663427506 0.253357709296043 0.00902769212213343 0.00544875896921349 0.253344101113314 0.022568825434897
27 0.00117849931239845 0.403728555291946 0.00118150567952647 0.00519869416116197 0.403742840308489 0.0243697214431474
28 -0.00875750884955163 0.299690799341756 -0.00875505772381432 0.0137047391690561 0.299670265174749 0.0769743210497287
29 0.0146401048257479 0.138235924769828 0.014646172028485 0.0142730330396696 0.138202792906623 0.0793666084229492
30 -0.0067486952819337 0.641808497061338 -0.00675338280180765 0.012055235776224 0.641866514267225 0.0571868943838223
31 -0.02350068715015 0.585376108049876 -0.0234801364266001 0.0102962740744135 0.585285959321814 0.0492333383758441
32 0.0319608594200326 0.452971823244237 0.0319595517101014 0.0117922453492347 0.452968515716184 0.0604734779226814
33 -0.02077941032637 0.577343020024424 -0.0207762152694169 0.0085911212619826 0.577363183472319 0.0417458741943209
34 0.00371000782542014 0.429832491557954 0.00371643234664784 0.00550122970925695 0.429818364615853 0.02789997571162
