# Supplementary material for: Phenotypic covariance across the entire spectrum of relatedness for 86 billion pairs of individuals
Source: Nat Commun. 2021 Feb 16;12:1050. doi: 10.1038/s41467-021-21283-4 (PMC7886899; doi:10.1038/s41467-021-21283-4)
Supplement: Supplementary file 3 — Source data [file 41467_2021_21283_MOESM3_ESM.zip › sourceData/input/GRM_closeRelatives_counts.txt]

0.055 33876
0.065 20904
0.075 13708
0.085 8985
0.095 7245
0.105 8173
0.115 9860
0.125 10526
0.135 9141
0.145 6606
0.155 4262
0.165 2296
0.175 1099
0.185 517
0.195 341
0.205 389
0.215 628
0.225 912
0.235 1246
0.245 1457
0.255 1464
0.265 1247
0.275 974
0.285 630
0.295 372
0.305 207
0.315 81
0.325 36
0.335 17
0.345 10
0.355 13
0.365 4
0.375 11
0.385 43
0.395 65
0.405 104
0.415 200
0.425 363
0.435 558
0.445 768
0.455 1118
0.465 1446
0.475 1800
0.485 1937
0.495 2141
0.505 2098
0.515 1971
0.525 1843
0.535 1485
0.545 1163
0.555 857
0.565 612
0.575 413
0.585 246
0.595 154
0.605 84
0.615 42
0.625 23
0.635 11
0.645 3
0.655 0
0.665 3
0.675 0
0.685 0
0.695 0
0.705 1
0.715 0
0.725 0
0.735 0
0.745 0
0.755 0
0.765 0
0.775 0
0.785 0
0.795 0
0.805 0
0.815 0
0.825 0
0.835 0
0.845 0
0.855 0
0.865 0
0.875 0
0.885 0
0.895 0
0.905 0
0.915 0
0.925 0
0.935 0
0.945 0
0.955 0
0.965 0
0.975 1
0.985 21
0.995 74
1.005 56
1.015 14
1.025 2
