# Supplementary material for: Phenotypic covariance across the entire spectrum of relatedness for 86 billion pairs of individuals
Source: Nat Commun. 2021 Feb 16;12:1050. doi: 10.1038/s41467-021-21283-4 (PMC7886899; doi:10.1038/s41467-021-21283-4)
Supplement: Supplementary file 3 — Source data [file 41467_2021_21283_MOESM3_ESM.zip › sourceData/input/SNPheritability02_9280_12505_UKBiobank_bigQuant_141219_resid23_jackKnifeBlocks_100.txt]

1 -3.30448039611814e-06 0.541131484876944 -3.32875873211111e-06 3.39247312016099e-08 0.541131850614899 0.004008807065947
2 -2.88879386075748e-06 0.145724484712292 -2.91472741588542e-06 2.27985885438649e-08 0.145724660766574 0.00236402549978868
3 -2.49684143588195e-06 0.0705788271433472 -2.52119878847478e-06 2.01631366991127e-08 0.0705780371194795 0.00165684790202112
4 -2.89673772889829e-06 0.144433227390878 -2.92267680413453e-06 2.42277392110823e-08 0.144432639632818 0.00273423625866845
5 -2.9132836553671e-06 0.142745236213242 -2.93920955592515e-06 2.46529299095448e-08 0.142744519218401 0.00213917035660012
6 -2.55093156836093e-06 0.0722882075708052 -2.57536533577593e-06 2.08479788662295e-08 0.0722891572363724 0.00162763998287066
7 -2.77857680990515e-06 0.245627916981778 -2.8029241456019e-06 2.27586306747232e-08 0.245629031994842 0.00270459257574538
8 -3.17117344370379e-06 0.123060953374236 -3.20097812251294e-06 2.77064212073658e-08 0.123061353875374 0.00245252569271766
9 -2.81967882039615e-06 0.229929501749078 -2.84434526078049e-06 2.19523399465429e-08 0.229930206122435 0.00206712941578665
10 -2.8230724164027e-06 0.306276282082815 -2.84774245370636e-06 2.35209262162511e-08 0.306276957472145 0.00341971577463732
13 -2.68853513324959e-06 0.168345564784272 -2.71281093878345e-06 2.02451698666285e-08 0.168346780961992 0.0021264813019823
14 -2.63678194668353e-06 0.14421480849942 -2.66105341213092e-06 2.22576237544287e-08 0.144213913617778 0.00211351793862549
15 -3.24541979097877e-06 0.0969479710520349 -3.27360819842894e-06 2.47412208891328e-08 0.0969481068574504 0.00214134103258842
16 -2.59038945409006e-06 0.0902201096128181 -2.6146486428426e-06 1.92744356875276e-08 0.0902194751269398 0.00179783703393741
17 -2.67341281100009e-06 0.187390761260913 -2.69797712360138e-06 2.14130836619933e-08 0.187391580353528 0.002407577476499
18 -2.70440999859837e-06 0.199018112635635 -2.72913428169315e-06 2.30076475825398e-08 0.199018047489237 0.00235261129301987
19 -2.66596896842879e-06 0.100782957543102 -2.69026312122069e-06 1.75625169747814e-08 0.100784458167716 0.0019012367483738
20 -3.09945743323755e-06 0.157050092335228 -3.12388441490479e-06 2.63564759866175e-08 0.15705005624274 0.00196642393977722
21 -3.06850161717982e-06 0.251719168715451 -3.09510559522242e-06 2.51010366149131e-08 0.251721039731322 0.00310645591353201
22 -2.86200669120556e-06 0.183617909620744 -2.88866071197428e-06 2.48521909362689e-08 0.183618231545888 0.00316060098465856
23 -2.82426143408157e-06 0.268034123487232 -2.84925812666955e-06 2.84498439277358e-08 0.268034774745757 0.00499010770093681
24 -2.77468324943187e-06 0.248719785940015 -2.7996715578254e-06 2.23725276356405e-08 0.248716581904355 0.00300976568215662
25 -2.8527962049527e-06 0.299310871213517 -2.87776674564428e-06 2.1099628770222e-08 0.299310795516497 0.00313563986959713
26 -2.73066508909295e-06 0.230933014620266 -2.75575314819644e-06 2.33217737530266e-08 0.230932388932332 0.00426420070299034
27 -2.63438486852565e-06 0.0838157232869573 -2.65862759867251e-06 1.62929125189501e-08 0.0838156538603655 0.0019074228107737
28 -5.60864344929212e-06 0.139510324129504 -5.66286548549443e-06 5.15293132388896e-08 0.139510528526227 0.00380913158067852
29 -5.80119763353344e-06 0.0721279875383095 -5.85784010522427e-06 5.55703142339819e-08 0.072127366919557 0.00332560137769792
30 -5.7544070960614e-06 0.347947187407231 -5.80727741973091e-06 5.50000191145715e-08 0.347945071198082 0.00396642186843396
31 -4.90307559210853e-06 0.236384192717316 -4.94944164424913e-06 3.85525375479933e-08 0.236384011677154 0.00369127959229615
32 -7.31947241720506e-06 0.171997006149557 -7.38515220055525e-06 5.45604913955127e-08 0.171996208069731 0.00449595254987249
33 -4.87898250698459e-06 0.304251668192804 -4.92092561766762e-06 4.1207714805606e-08 0.304254458051957 0.00388345811404235
34 -2.75185464550909e-06 0.255062371414052 -2.77621718159607e-06 2.47342856412082e-08 0.255061647166011 0.00342082139420833
