# Supplementary material for: Phenotypic covariance across the entire spectrum of relatedness for 86 billion pairs of individuals
Source: Nat Commun. 2021 Feb 16;12:1050. doi: 10.1038/s41467-021-21283-4 (PMC7886899; doi:10.1038/s41467-021-21283-4)
Supplement: Supplementary file 3 — Source data [file 41467_2021_21283_MOESM3_ESM.zip › sourceData/input/fullSib_IBD_C_REMLnc_resid21.hsq]

1 V(G1)/Vp 0.231248 0.058602 V(G2)/Vp 0.596564 0.116286
2 V(G1)/Vp -0.008977 0.095040 V(G2)/Vp 0.307539 0.189973
3 V(G1)/Vp 0.244004 0.092883 V(G2)/Vp -0.300207 0.185786
4 V(G1)/Vp 0.057800 0.096566 V(G2)/Vp 0.200965 0.192912
5 V(G1)/Vp -0.024483 0.096592 V(G2)/Vp 0.370192 0.193061
6 V(G1)/Vp -0.020008 0.093105 V(G2)/Vp 0.253100 0.186293
7 V(G1)/Vp -0.131599 0.083855 V(G2)/Vp 0.806568 0.167145
8 V(G1)/Vp -0.076071 0.112195 V(G2)/Vp 0.434060 0.224076
9 V(G1)/Vp 0.067050 0.084867 V(G2)/Vp 0.413072 0.169370
10 V(G1)/Vp 0.033765 0.080160 V(G2)/Vp 0.595740 0.159797
13 V(G1)/Vp -0.096418 0.087913 V(G2)/Vp 0.588296 0.175469
14 V(G1)/Vp 0.114185 0.089166 V(G2)/Vp 0.136979 0.178310
15 V(G1)/Vp 0.192960 0.098618 V(G2)/Vp 0.060033 0.197110
16 V(G1)/Vp 0.029998 0.090686 V(G2)/Vp 0.227655 0.181014
17 V(G1)/Vp -0.065747 0.088134 V(G2)/Vp 0.517666 0.176246
18 V(G1)/Vp 0.059052 0.089100 V(G2)/Vp 0.295377 0.177958
19 V(G1)/Vp 0.025643 0.090509 V(G2)/Vp 0.247169 0.180855
20 V(G1)/Vp 0.221690 0.082506 V(G2)/Vp 0.143901 0.164857
21 V(G1)/Vp 0.078974 0.091166 V(G2)/Vp 0.394124 0.182002
22 V(G1)/Vp -0.085696 0.098138 V(G2)/Vp 0.506864 0.196126
23 V(G1)/Vp 0.134331 0.089052 V(G2)/Vp 0.140047 0.178145
24 V(G1)/Vp 0.171736 0.087304 V(G2)/Vp 0.147692 0.174384
25 V(G1)/Vp 0.299440 0.084223 V(G2)/Vp -0.022791 0.168359
26 V(G1)/Vp -0.095660 0.092222 V(G2)/Vp 0.542536 0.184098
27 V(G1)/Vp 0.219737 0.087925 V(G2)/Vp -0.028155 0.175804
28 V(G1)/Vp -0.345620 0.215127 V(G2)/Vp 0.980033 0.428713
29 V(G1)/Vp 0.039367 0.224326 V(G2)/Vp 0.099712 0.447403
30 V(G1)/Vp 0.031283 0.188685 V(G2)/Vp 0.540678 0.376325
31 V(G1)/Vp 0.134013 0.144668 V(G2)/Vp 0.259677 0.289138
32 V(G1)/Vp 0.331668 0.191186 V(G2)/Vp -0.046230 0.382996
33 V(G1)/Vp 0.066390 0.119085 V(G2)/Vp 0.437988 0.237863
34 V(G1)/Vp 0.156230 0.086292 V(G2)/Vp 0.177101 0.172528
