# Supplementary material for: Phenotypic covariance across the entire spectrum of relatedness for 86 billion pairs of individuals
Source: Nat Commun. 2021 Feb 16;12:1050. doi: 10.1038/s41467-021-21283-4 (PMC7886899; doi:10.1038/s41467-021-21283-4)
Supplement: Supplementary file 3 — Source data [file 41467_2021_21283_MOESM3_ESM.zip › sourceData/input/phenCovariance_9280_12505_UKBiobank_bigQuant_141219_resid24_jackKnifeBlocks_100.txt]

1 1 -0.3 -0.02 -0.0209 -0.0125887568 287758 0.00261025141197461
1 2 -0.02 -0.019 -0.0194 -0.0088290998 536122 0.00217005914738122
1 3 -0.019 -0.018 -0.0184 -0.0091980403 1416871 0.00119770416670462
1 4 -0.018 -0.017 -0.0174 -0.0098565708 3545460 0.000806986465224584
1 5 -0.017 -0.016 -0.0164 -0.008552971 8435930 0.000599121749795188
1 6 -0.016 -0.015 -0.0154 -0.0084688308 19004647 0.000326029210770083
1 7 -0.015 -0.014 -0.0144 -0.0078059356 40627557 0.00022795793979396
1 8 -0.014 -0.013 -0.0134 -0.0071641383 82424014 0.000170318958514369
1 9 -0.013 -0.012 -0.0124 -0.0065877028 158742727 0.000116730956059015
1 10 -0.012 -0.011 -0.0115 -0.0062026661 290231651 0.000100200072992896
1 11 -0.011 -0.01 -0.0105 -0.0056027523 503749533 7.927633314313e-05
1 12 -0.01 -0.009 -0.0095 -0.0051424157 830419732 5.96484309527973e-05
1 13 -0.009 -0.008 -0.0085 -0.0045905773 1300275511 5.52211127666104e-05
1 14 -0.008 -0.007 -0.0075 -0.0040463006 1934643832 4.45904776498562e-05
1 15 -0.007 -0.006 -0.0065 -0.0034474597 2735405131 3.69972779869383e-05
1 16 -0.006 -0.005 -0.0055 -0.0029610975 3676535659 3.22510001362576e-05
1 17 -0.005 -0.004 -0.0045 -0.0024115638 4698015644 2.7671001864177e-05
1 18 -0.004 -0.003 -0.0035 -0.0018914249 5709576311 2.26370813464712e-05
1 19 -0.003 -0.002 -0.0025 -0.0013783882 6600733194 1.89114037776279e-05
1 20 -0.002 -0.001 -0.0015 -0.0008008042 7261167050 1.71001403844999e-05
1 21 -0.001 0 -5e-04 -0.0002655207 7602764391 1.40524930178844e-05
1 22 0 0.001 5e-04 0.0002614126 7578689456 1.70203538903509e-05
1 23 0.001 0.002 0.0015 0.000779152 7194713464 1.7864117519506e-05
1 24 0.002 0.003 0.0025 0.0013381752 6506902935 2.06977647505815e-05
1 25 0.003 0.004 0.0035 0.0018616925 5608225444 2.11858080292798e-05
1 26 0.004 0.005 0.0045 0.0024366273 4607858995 2.66554697918122e-05
1 27 0.005 0.006 0.0055 0.0029667704 3610416564 2.99698612773488e-05
1 28 0.006 0.007 0.0065 0.003506066 2698641425 3.82702927171607e-05
1 29 0.007 0.008 0.0075 0.0040566559 1925447879 4.47271693077031e-05
1 30 0.008 0.009 0.0085 0.0045487445 1311662625 4.7540290541926e-05
1 31 0.009 0.01 0.0095 0.0051547435 853667085 6.37455447891798e-05
1 32 0.01 0.011 0.0105 0.0056360621 531033672 8.06868011646788e-05
1 33 0.011 0.012 0.0115 0.0062373846 316053458 8.55390252813477e-05
1 34 0.012 0.013 0.0125 0.0067431897 180003794 0.000119445900326923
1 35 0.013 0.014 0.0134 0.0072380031 98250323 0.000166403732636885
1 36 0.014 0.015 0.0144 0.0077772777 51432554 0.000185440190364026
1 37 0.015 0.016 0.0154 0.0087790058 25873298 0.00025022560978177
1 38 0.016 0.017 0.0164 0.0092351752 12520241 0.000385660230293749
1 39 0.017 0.018 0.0174 0.0087311117 5859749 0.000540755538986576
1 40 0.018 0.019 0.0184 0.0104862689 2657722 0.000811610932361051
1 41 0.019 0.02 0.0194 0.0120363947 1182219 0.00113784657322759
1 42 0.02 0.021 0.0204 0.0125773331 521684 0.00215008196179055
1 43 0.021 0.023 0.0218 0.0143563116 350077 0.00238858736074572
1 44 0.023 0.026 0.0242 0.0297263207 131871 0.00402132848093471
1 45 0.026 0.03 0.0278 0.0528307752 80338 0.00564991560607303
1 46 0.03 0.04 0.0344 0.0627667516 113570 0.00396825322670972
1 47 0.04 0.05 0.0444 0.0696194314 57283 0.00627477458995609
1 48 0.05 0.065 0.0566 0.1023045726 42164 0.00639024151882119
1 49 0.065 0.1 0.079 0.1182136668 36276 0.00745452095200272
1 50 0.1 0.13 0.1159 0.1605944201 26378 0.00827363564166426
1 51 0.13 0.2 0.1475 0.1915807343 22487 0.0104378943138582
1 52 0.2 0.35 0.2523 0.2902376658 8874 0.0157297435494675
1 53 0.35 0.72 0.501169278762094 0.511566154424996 19997 0.0106244916301349
1 54 0.72 1.05 0.9986 0.8760173917 159 0.13882497187464
2 1 -0.3 -0.02 -0.0209 -0.0004024667 251121 0.00307807396063339
2 2 -0.02 -0.019 -0.0194 -0.0038591663 468464 0.00185806523141284
2 3 -0.019 -0.018 -0.0184 -0.0036959979 1237657 0.00118930505114939
2 4 -0.018 -0.017 -0.0174 -0.0030992264 3099639 0.000780141158028483
2 5 -0.017 -0.016 -0.0164 -0.0029796566 7372052 0.000503923429789965
2 6 -0.016 -0.015 -0.0154 -0.0027222595 16611575 0.000371016394061007
2 7 -0.015 -0.014 -0.0144 -0.002319862 35524043 0.000250763234555455
2 8 -0.014 -0.013 -0.0134 -0.0018944081 72084148 0.000192239322555621
2 9 -0.013 -0.012 -0.0124 -0.0019003159 138856272 0.00013343480096199
2 10 -0.012 -0.011 -0.0115 -0.0016313533 253928363 8.62943751908148e-05
2 11 -0.011 -0.01 -0.0105 -0.0015620385 440834650 7.09078555843339e-05
2 12 -0.01 -0.009 -0.0095 -0.0013687239 726831695 5.31582940398385e-05
2 13 -0.009 -0.008 -0.0085 -0.0012232091 1138284285 4.32368371333206e-05
2 14 -0.008 -0.007 -0.0075 -0.0011000681 1693923278 3.83861451977651e-05
2 15 -0.007 -0.006 -0.0065 -0.0009529819 2395444933 3.32379332311617e-05
2 16 -0.006 -0.005 -0.0055 -0.0008031402 3220093187 2.4707338935183e-05
2 17 -0.005 -0.004 -0.0045 -0.0006420348 4115339804 2.0381518022245e-05
2 18 -0.004 -0.003 -0.0035 -0.0005146084 5002087482 2.17356928622073e-05
2 19 -0.003 -0.002 -0.0025 -0.000374719 5783400644 1.81409093217905e-05
2 20 -0.002 -0.001 -0.0015 -0.0002211909 6362689196 1.87153483332119e-05
2 21 -0.001 0 -5e-04 -6.1041e-05 6662563380 1.49874918788892e-05
2 22 0 0.001 5e-04 8.53352e-05 6641984338 1.80451168587378e-05
2 23 0.001 0.002 0.0015 0.0001995866 6305666915 1.74817932127904e-05
2 24 0.002 0.003 0.0025 0.0003683989 5703071782 1.96842688277356e-05
2 25 0.003 0.004 0.0035 0.0005062198 4915439294 2.10139702422584e-05
2 26 0.004 0.005 0.0045 0.0006591798 4038599644 2.66187745654765e-05
2 27 0.005 0.006 0.0055 0.000762978 3164215765 2.72192711960163e-05
2 28 0.006 0.007 0.0065 0.0009497198 2364972445 3.0893905118778e-05
2 29 0.007 0.008 0.0075 0.0010871015 1687227040 3.62075698190072e-05
2 30 0.008 0.009 0.0085 0.001208051 1149236921 4.64550454524475e-05
2 31 0.009 0.01 0.0095 0.0013680572 747802943 6.12911018904898e-05
2 32 0.01 0.011 0.0105 0.0015426075 465082944 7.18704120498413e-05
2 33 0.011 0.012 0.0115 0.0015915375 276732022 9.10177241749298e-05
2 34 0.012 0.013 0.0125 0.0018365525 157557326 0.00010725496782091
2 35 0.013 0.014 0.0134 0.0019248569 85961111 0.000156113869729366
2 36 0.014 0.015 0.0144 0.0021149398 44979867 0.000243984147666627
2 37 0.015 0.016 0.0154 0.00208852 22618106 0.000310606560903801
2 38 0.016 0.017 0.0164 0.0020975573 10938797 0.000392661833504504
2 39 0.017 0.018 0.0174 0.0023165073 5115634 0.000724711105383902
2 40 0.018 0.019 0.0184 0.0028412843 2318888 0.000985060514720083
2 41 0.019 0.02 0.0194 0.00171673 1030351 0.00140786965708758
2 42 0.02 0.021 0.0204 0.0018810996 454657 0.00216441211806666
2 43 0.021 0.023 0.0218 0.0041398239 305775 0.00239950005858374
2 44 0.023 0.026 0.0242 0.0028679534 115615 0.00414121399874579
2 45 0.026 0.03 0.0278 0.0043453316 71071 0.0052415090465007
2 46 0.03 0.04 0.0344 0.0098348411 100804 0.00455699135869658
2 47 0.04 0.05 0.0444 0.011734445 50905 0.00593368447718761
2 48 0.05 0.065 0.0565 0.0150907832 37430 0.00738934834084993
2 49 0.065 0.1 0.079 0.0190092272 32256 0.00747331868159886
2 50 0.1 0.13 0.1159 0.0176691181 23404 0.0103397474802429
2 51 0.13 0.2 0.1474 0.0340067713 19847 0.0106873261543236
2 52 0.2 0.35 0.2522 0.0701656277 7918 0.0202324459500063
2 53 0.35 0.72 0.501147895885595 0.140192504848285 17827 0.0112369713792869
2 54 0.72 1.05 0.999 0.4251155131 139 0.156414950973782
3 1 -0.3 -0.02 -0.0209 -0.0007701574 285528 0.00288947800528979
3 2 -0.02 -0.019 -0.0194 -0.0015884073 532051 0.00195695511826191
3 3 -0.019 -0.018 -0.0184 -0.0010069439 1405613 0.00125838398468527
3 4 -0.018 -0.017 -0.0174 -0.0016286715 3517424 0.000828763783028152
3 5 -0.017 -0.016 -0.0164 -0.0015901821 8369611 0.000481393769593773
3 6 -0.016 -0.015 -0.0154 -0.0006192777 18855707 0.000335906794305741
3 7 -0.015 -0.014 -0.0144 -0.0009812415 40307907 0.000218803647728697
3 8 -0.014 -0.013 -0.0134 -0.0009750314 81777483 0.000163590397142998
3 9 -0.013 -0.012 -0.0124 -0.0009089835 157497639 0.000116362159078232
3 10 -0.012 -0.011 -0.0115 -0.0008159241 287954532 7.32380321278269e-05
3 11 -0.011 -0.01 -0.0105 -0.0007029764 499803656 5.75450575766785e-05
3 12 -0.01 -0.009 -0.0095 -0.0006403303 823919326 4.66491297994242e-05
3 13 -0.009 -0.008 -0.0085 -0.0006081172 1290088689 4.16137200988991e-05
3 14 -0.008 -0.007 -0.0075 -0.0005047539 1919500388 3.23701059655575e-05
3 15 -0.007 -0.006 -0.0065 -0.0004380585 2714004900 2.66843705339804e-05
3 16 -0.006 -0.005 -0.0055 -0.0003976621 3647774017 2.49776827980341e-05
3 17 -0.005 -0.004 -0.0045 -0.000319825 4661279617 2.24441119281697e-05
3 18 -0.004 -0.003 -0.0035 -0.000274583 5664937289 1.85111694888899e-05
3 19 -0.003 -0.002 -0.0025 -0.0001762132 6549146597 1.58673277340583e-05
3 20 -0.002 -0.001 -0.0015 -0.0001121934 7204416261 1.64475943064943e-05
3 21 -0.001 0 -5e-04 -1.95176e-05 7543346385 1.38990228388006e-05
3 22 0 0.001 5e-04 8.6755e-06 7519450675 1.47555023141447e-05
3 23 0.001 0.002 0.0015 9.6763e-05 7138500653 1.57810946524858e-05
3 24 0.002 0.003 0.0025 0.0001939966 6456045241 1.84528853445603e-05
3 25 0.003 0.004 0.0035 0.0002427226 5564392525 1.89040219718017e-05
3 26 0.004 0.005 0.0045 0.0003019969 4571833078 2.25871164205195e-05
3 27 0.005 0.006 0.0055 0.0003928387 3582189413 2.4740815026282e-05
3 28 0.006 0.007 0.0065 0.0004669414 2677528930 2.58813259529557e-05
3 29 0.007 0.008 0.0075 0.0005328542 1910380428 3.86197444896331e-05
3 30 0.008 0.009 0.0085 0.0005859987 1301393052 4.13828523216341e-05
3 31 0.009 0.01 0.0095 0.0007035422 846987513 4.82470572823663e-05
3 32 0.01 0.011 0.0105 0.0007390826 526871139 6.31855434819202e-05
3 33 0.011 0.012 0.0115 0.0007963932 313576095 8.11310918128964e-05
3 34 0.012 0.013 0.0125 0.0009285048 178591075 0.000109574901507242
3 35 0.013 0.014 0.0134 0.0007758414 97479117 0.000146514694099027
3 36 0.014 0.015 0.0144 0.0007539225 51029082 0.000198263122885414
3 37 0.015 0.016 0.0154 0.0009156315 25669950 0.000293957470378727
3 38 0.016 0.017 0.0164 0.0011297881 12421903 0.000385433278078922
3 39 0.017 0.018 0.0174 0.0013855555 5813869 0.000546117668539124
3 40 0.018 0.019 0.0184 0.0017927456 2636924 0.000938644379375112
3 41 0.019 0.02 0.0194 0.001737215 1172832 0.00140030056562593
3 42 0.02 0.021 0.0204 0.003582029 517503 0.00203293726347385
3 43 0.021 0.023 0.0218 0.0009630879 347409 0.00239905620100398
3 44 0.023 0.026 0.0242 -0.0042470096 130727 0.00395719592142885
3 45 0.026 0.03 0.0278 -0.0007219521 79594 0.00601012339830789
3 46 0.03 0.04 0.0344 -0.0001483842 112485 0.00419027357355423
3 47 0.04 0.05 0.0444 0.0079980283 56770 0.00599909481254569
3 48 0.05 0.065 0.0566 0.0010278502 41757 0.0065039123735717
3 49 0.065 0.1 0.079 0.0195488744 35870 0.00770225559435927
3 50 0.1 0.13 0.1159 0.0149389817 26155 0.00926669628053561
3 51 0.13 0.2 0.1475 0.01469258 22272 0.0104601490354501
3 52 0.2 0.35 0.2522 0.036966189 8775 0.0161033452641395
3 53 0.35 0.72 0.501133156692784 0.0689938556859332 19860 0.00792093524425449
3 54 0.72 1.05 0.9987 0.1798653701 157 0.111544820900894
4 1 -0.3 -0.02 -0.0209 -0.0013933307 251233 0.00265860084448892
4 2 -0.02 -0.019 -0.0194 -0.0033909281 468684 0.00210868891368502
4 3 -0.019 -0.018 -0.0184 -0.0013773757 1238273 0.00138290621677465
4 4 -0.018 -0.017 -0.0174 -0.0021556534 3101225 0.000733949679995812
4 5 -0.017 -0.016 -0.0164 -0.0029389228 7375917 0.00048510093426454
4 6 -0.016 -0.015 -0.0154 -0.0025046401 16620342 0.000409766965485703
4 7 -0.015 -0.014 -0.0144 -0.0024215644 35542647 0.000228412673968997
4 8 -0.014 -0.013 -0.0134 -0.0018567587 72122243 0.000166096972805681
4 9 -0.013 -0.012 -0.0124 -0.0017945353 138929880 0.000130225940899663
4 10 -0.012 -0.011 -0.0115 -0.0016899573 254063261 8.38533993731718e-05
4 11 -0.011 -0.01 -0.0105 -0.0014774958 441070903 6.87470772581622e-05
4 12 -0.01 -0.009 -0.0095 -0.0013107751 727220771 5.69782381568421e-05
4 13 -0.009 -0.008 -0.0085 -0.0011936611 1138897056 4.91254087951908e-05
4 14 -0.008 -0.007 -0.0075 -0.0011008559 1694838795 3.79173313876627e-05
4 15 -0.007 -0.006 -0.0065 -0.0009201529 2396741304 3.30598340514094e-05
4 16 -0.006 -0.005 -0.0055 -0.0007656775 3221838885 2.67230691221131e-05
4 17 -0.005 -0.004 -0.0045 -0.0006504301 4117581556 2.40423622413197e-05
4 18 -0.004 -0.003 -0.0035 -0.0005068537 5004813825 2.10381317232587e-05
4 19 -0.003 -0.002 -0.0025 -0.0003711244 5786555363 1.82380260280767e-05
4 20 -0.002 -0.001 -0.0015 -0.0002068552 6366168865 1.80213214886779e-05
4 21 -0.001 0 -5e-04 -7.54072e-05 6666206680 1.6612094935219e-05
4 22 0 0.001 5e-04 7.00581e-05 6645617316 1.62644857362468e-05
4 23 0.001 0.002 0.0015 0.0002206065 6309113995 1.68685370242421e-05
4 24 0.002 0.003 0.0025 0.0003396287 5706186673 2.16914945030716e-05
4 25 0.003 0.004 0.0035 0.0004973928 4918118109 1.85809343967339e-05
4 26 0.004 0.005 0.0045 0.0006543075 4040798585 2.34803233076293e-05
4 27 0.005 0.006 0.0055 0.0007874249 3165939547 3.07248883106451e-05
4 28 0.006 0.007 0.0065 0.000907399 2366255076 3.59681257389022e-05
4 29 0.007 0.008 0.0075 0.0010218811 1688139617 4.30221588823534e-05
4 30 0.008 0.009 0.0085 0.0011720917 1149854899 4.67244557997178e-05
4 31 0.009 0.01 0.0095 0.0013627956 748202929 5.44289026080836e-05
4 32 0.01 0.011 0.0105 0.0014597378 465329531 7.19673296512371e-05
4 33 0.011 0.012 0.0115 0.0017342445 276877834 7.7935637853867e-05
4 34 0.012 0.013 0.0125 0.0018972047 157639477 0.000124549766626328
4 35 0.013 0.014 0.0134 0.0020546549 86005425 0.000184591178587879
4 36 0.014 0.015 0.0144 0.0021921985 45002882 0.000229343485159944
4 37 0.015 0.016 0.0154 0.0021858406 22629346 0.000317367028408133
4 38 0.016 0.017 0.0164 0.0022349215 10944302 0.000384539645471166
4 39 0.017 0.018 0.0174 0.0026707017 5118018 0.000642298667795925
4 40 0.018 0.019 0.0184 0.0037947053 2319973 0.000967792261895491
4 41 0.019 0.02 0.0194 0.003201488 1030825 0.00136615431984319
4 42 0.02 0.021 0.0204 0.0016195454 454883 0.00197714239973968
4 43 0.021 0.023 0.0218 0.0040504952 305898 0.00269192861744876
4 44 0.023 0.026 0.0242 0.0066272252 115670 0.00429290269050554
4 45 0.026 0.03 0.0278 -0.0048714021 71117 0.00551810744557216
4 46 0.03 0.04 0.0344 0.0110022898 100873 0.00494508240394255
4 47 0.04 0.05 0.0444 0.0157326904 50929 0.00653735202963084
4 48 0.05 0.065 0.0565 0.0145505997 37453 0.00689983895638333
4 49 0.065 0.1 0.079 0.014711067 32270 0.00897097573672366
4 50 0.1 0.13 0.1159 0.0196276014 23412 0.00934243079501046
4 51 0.13 0.2 0.1474 0.0416865058 19864 0.00945043797171836
4 52 0.2 0.35 0.2522 0.0523597995 7921 0.0163082073492566
4 53 0.35 0.72 0.501136561763136 0.149169703341888 17833 0.0106979499669906
4 54 0.72 1.05 0.999 0.3653086921 139 0.143798400667661
5 1 -0.3 -0.02 -0.0209 -0.0002645585 251180 0.00299955974395608
5 2 -0.02 -0.019 -0.0194 -0.0031273313 468567 0.00219296757761503
5 3 -0.019 -0.018 -0.0184 -0.0036790405 1237935 0.00124566270731463
5 4 -0.018 -0.017 -0.0174 -0.0024633636 3100536 0.000787641443657743
5 5 -0.017 -0.016 -0.0164 -0.0025500427 7374170 0.000551995185335012
5 6 -0.016 -0.015 -0.0154 -0.0023898171 16616416 0.000374744005030581
5 7 -0.015 -0.014 -0.0144 -0.0022928083 35534316 0.000238373476522748
5 8 -0.014 -0.013 -0.0134 -0.0018525811 72105361 0.00017765562806261
5 9 -0.013 -0.012 -0.0124 -0.001690048 138897251 0.00012887696572424
5 10 -0.012 -0.011 -0.0115 -0.0016871676 254004113 9.95077957297381e-05
5 11 -0.011 -0.01 -0.0105 -0.0015251832 440968133 6.77453553328044e-05
5 12 -0.01 -0.009 -0.0095 -0.0013107835 727051465 5.39054680673882e-05
5 13 -0.009 -0.008 -0.0085 -0.0012284888 1138631850 4.66090287802335e-05
5 14 -0.008 -0.007 -0.0075 -0.001090657 1694444811 3.7593127751922e-05
5 15 -0.007 -0.006 -0.0065 -0.0009393375 2396184620 2.97888647998874e-05
5 16 -0.006 -0.005 -0.0055 -0.0007703916 3221091944 2.5180237687963e-05
5 17 -0.005 -0.004 -0.0045 -0.0006489257 4116627484 2.24101635662708e-05
5 18 -0.004 -0.003 -0.0035 -0.0004783403 5003655066 2.14507683769392e-05
5 19 -0.003 -0.002 -0.0025 -0.0003507739 5785218148 2.01031639918059e-05
5 20 -0.002 -0.001 -0.0015 -0.0001986123 6364698142 1.68501613673912e-05
5 21 -0.001 0 -5e-04 -6.81959e-05 6664670660 1.6141893611996e-05
5 22 0 0.001 5e-04 6.58124e-05 6644085982 1.63933163679644e-05
5 23 0.001 0.002 0.0015 0.0002407027 6307660682 1.86680340220931e-05
5 24 0.002 0.003 0.0025 0.0003444253 5704873542 1.93070269928153e-05
5 25 0.003 0.004 0.0035 0.0004853484 4916987324 1.92972414987368e-05
5 26 0.004 0.005 0.0045 0.0006230648 4039867858 2.23130955983034e-05
5 27 0.005 0.006 0.0055 0.0007879238 3165208790 2.47061785513975e-05
5 28 0.006 0.007 0.0065 0.0008933302 2365709165 2.78918679276962e-05
5 29 0.007 0.008 0.0075 0.0010203648 1687749810 3.94884179611131e-05
5 30 0.008 0.009 0.0085 0.0011262297 1149588978 4.4191096087109e-05
5 31 0.009 0.01 0.0095 0.001316505 748028944 5.2268576976061e-05
5 32 0.01 0.011 0.0105 0.001490388 465221001 7.27781427257218e-05
5 33 0.011 0.012 0.0115 0.0015640663 276813337 9.21882447566806e-05
5 34 0.012 0.013 0.0125 0.0017707585 157602385 0.000112238175571385
5 35 0.013 0.014 0.0134 0.0017604745 85985191 0.000152615146695435
5 36 0.014 0.015 0.0144 0.0019905151 44992378 0.000174641587662832
5 37 0.015 0.016 0.0154 0.0018903214 22624121 0.000346411978505357
5 38 0.016 0.017 0.0164 0.0013588192 10941797 0.000436023351106977
5 39 0.017 0.018 0.0174 0.0025818989 5116804 0.000635224075022378
5 40 0.018 0.019 0.0184 0.0037277989 2319417 0.000982773281683111
5 41 0.019 0.02 0.0194 0.0032590988 1030548 0.00142339499052821
5 42 0.02 0.021 0.0204 0.0024154351 454772 0.00226326099484631
5 43 0.021 0.023 0.0218 0.0034603547 305828 0.00261522026636648
5 44 0.023 0.026 0.0242 0.010751912 115634 0.00445894442754623
5 45 0.026 0.03 0.0278 0.0011947335 71103 0.00549525694347578
5 46 0.03 0.04 0.0344 0.0106982549 100855 0.00438886651701465
5 47 0.04 0.05 0.0444 0.0133231226 50912 0.00633654604717992
5 48 0.05 0.065 0.0565 0.0079302302 37447 0.00722024888487294
5 49 0.065 0.1 0.079 0.0171422229 32264 0.00809661916981791
5 50 0.1 0.13 0.1159 0.0316031271 23407 0.0087680868441085
5 51 0.13 0.2 0.1474 0.0379079325 19860 0.0106520883374184
5 52 0.2 0.35 0.2522 0.0495568459 7922 0.0147041305762583
5 53 0.35 0.72 0.501142862559192 0.152306325051444 17830 0.0120720276027771
5 54 0.72 1.05 0.999 0.3654242273 139 0.129635719459888
6 1 -0.3 -0.02 -0.0209 -0.0032644492 283981 0.00312617318097487
6 2 -0.02 -0.019 -0.0194 -0.0016369558 528908 0.00191957141372419
6 3 -0.019 -0.018 -0.0184 -0.0014557831 1397447 0.00108293952798328
6 4 -0.018 -0.017 -0.0174 -0.0010544139 3497102 0.000704075916379884
6 5 -0.017 -0.016 -0.0164 -0.00122273 8321748 0.000457320770626846
6 6 -0.016 -0.015 -0.0154 -0.0012286029 18747190 0.000308611178859685
6 7 -0.015 -0.014 -0.0144 -0.0011062514 40075304 0.00022466305620384
6 8 -0.014 -0.013 -0.0134 -0.0011567589 81306871 0.000182112502209488
6 9 -0.013 -0.012 -0.0124 -0.0008375368 156595466 0.000119640771466172
6 10 -0.012 -0.011 -0.0115 -0.0007928008 286304417 9.07102361780658e-05
6 11 -0.011 -0.01 -0.0105 -0.0007673695 496930992 6.27020492465729e-05
6 12 -0.01 -0.009 -0.0095 -0.0006649788 819185940 4.79378809123055e-05
6 13 -0.009 -0.008 -0.0085 -0.0006506761 1282676127 4.29772024628007e-05
6 14 -0.008 -0.007 -0.0075 -0.0005480912 1908462296 3.73375274820898e-05
6 15 -0.007 -0.006 -0.0065 -0.0004493907 2698386170 2.79057566362944e-05
6 16 -0.006 -0.005 -0.0055 -0.0003871163 3626794739 2.32825127954135e-05
6 17 -0.005 -0.004 -0.0045 -0.0003471495 4634457996 2.25415929647113e-05
6 18 -0.004 -0.003 -0.0035 -0.0002410215 5632317280 1.66377703259348e-05
6 19 -0.003 -0.002 -0.0025 -0.0001653544 6511421555 1.89339110779423e-05
6 20 -0.002 -0.001 -0.0015 -0.0001095883 7162919892 1.43877478181478e-05
6 21 -0.001 0 -5e-04 -4.48474e-05 7499903884 1.32312107729899e-05
6 22 0 0.001 5e-04 3.05609e-05 7476115252 1.55850659496686e-05
6 23 0.001 0.002 0.0015 0.0001221304 7097362010 1.54541273579175e-05
6 24 0.002 0.003 0.0025 0.0001653185 6418848441 1.68085282139576e-05
6 25 0.003 0.004 0.0035 0.0002262309 5532352458 1.90411579299932e-05
6 26 0.004 0.005 0.0045 0.0003236325 4545497794 2.37528845635887e-05
6 27 0.005 0.006 0.0055 0.000377467 3561563300 2.41482419719785e-05
6 28 0.006 0.007 0.0065 0.0004332931 2662120314 2.81761686314887e-05
6 29 0.007 0.008 0.0075 0.0005585414 1899387267 2.93110017479971e-05
6 30 0.008 0.009 0.0085 0.0006550181 1293909741 3.84280358937505e-05
6 31 0.009 0.01 0.0095 0.0007477519 842117092 5.43042038886521e-05
6 32 0.01 0.011 0.0105 0.0007561208 523845471 6.25798260743487e-05
6 33 0.011 0.012 0.0115 0.0008255045 311778708 8.51556257134325e-05
6 34 0.012 0.013 0.0125 0.0008833765 177569450 0.00012141807630994
6 35 0.013 0.014 0.0134 0.0008755763 96921363 0.000143132709861159
6 36 0.014 0.015 0.0144 0.0009304412 50738063 0.000211004816239393
6 37 0.015 0.016 0.0154 0.0010594017 25521955 0.000303400514689488
6 38 0.016 0.017 0.0164 0.0012257797 12349858 0.000379333399465611
6 39 0.017 0.018 0.0174 0.0016937759 5780439 0.000650982144655636
6 40 0.018 0.019 0.0184 -0.0001108684 2622104 0.000913870375944408
6 41 0.019 0.02 0.0194 0.0001101183 1165981 0.00127887082331381
6 42 0.02 0.021 0.0204 0.0026220333 514446 0.00199976557687936
6 43 0.021 0.023 0.0218 0.0029314578 345309 0.00250772038879778
6 44 0.023 0.026 0.0242 0.0019091825 129852 0.0042416624423155
6 45 0.026 0.03 0.0278 0.0134163007 79141 0.00476209374774206
6 46 0.03 0.04 0.0344 0.0038557922 111759 0.00453819473432967
6 47 0.04 0.05 0.0444 0.014939369 56477 0.00662456915616803
6 48 0.05 0.065 0.0566 0.0061766728 41387 0.00650538473246823
6 49 0.065 0.1 0.079 0.015936468 35654 0.0070677739724843
6 50 0.1 0.13 0.1159 0.0139977703 25917 0.00865026487142178
6 51 0.13 0.2 0.1475 0.0140177295 22092 0.0102629128756544
6 52 0.2 0.35 0.2523 0.0254713904 8735 0.0153839124208402
6 53 0.35 0.72 0.501172847227294 0.0900866608291333 19722 0.00855743991254383
6 54 0.72 1.05 0.9984 0.2795860066 154 0.119462534999116
7 1 -0.3 -0.02 -0.0209 -0.0024334134 286667 0.00265302267516099
7 2 -0.02 -0.019 -0.0194 -0.0047101833 533942 0.00195679675810607
7 3 -0.019 -0.018 -0.0184 -0.0049138677 1411188 0.00116153532030319
7 4 -0.018 -0.017 -0.0174 -0.0049811819 3531718 0.000702822805649881
7 5 -0.017 -0.016 -0.0164 -0.0036931343 8402655 0.000468698372734692
7 6 -0.016 -0.015 -0.0154 -0.0040619266 18929762 0.000369893373286237
7 7 -0.015 -0.014 -0.0144 -0.0037543406 40466916 0.000221960378844633
7 8 -0.014 -0.013 -0.0134 -0.003338922 82098397 0.000157582588401198
7 9 -0.013 -0.012 -0.0124 -0.0030163566 158116706 0.000118267728273869
7 10 -0.012 -0.011 -0.0115 -0.0028158473 289086542 8.6530678362596e-05
7 11 -0.011 -0.01 -0.0105 -0.0025794236 501761599 7.28825209953409e-05
7 12 -0.01 -0.009 -0.0095 -0.0023383014 827143189 5.67272564517974e-05
7 13 -0.009 -0.008 -0.0085 -0.002053404 1295142799 4.72050402327646e-05
7 14 -0.008 -0.007 -0.0075 -0.0017706548 1927013437 3.83815914704721e-05
7 15 -0.007 -0.006 -0.0065 -0.001571942 2724621723 3.09335684795923e-05
7 16 -0.006 -0.005 -0.0055 -0.0012761226 3662046202 2.72428008239539e-05
7 17 -0.005 -0.004 -0.0045 -0.0010901734 4679488235 2.30515474047049e-05
7 18 -0.004 -0.003 -0.0035 -0.0008153222 5687069479 1.91600511034079e-05
7 19 -0.003 -0.002 -0.0025 -0.0006003941 6574708797 1.93763634496466e-05
7 20 -0.002 -0.001 -0.0015 -0.0003564649 7232544047 1.57611304710674e-05
7 21 -0.001 0 -5e-04 -0.0001305258 7572802876 1.50694855272077e-05
7 22 0 0.001 5e-04 9.82851e-05 7548824974 1.48284007308254e-05
7 23 0.001 0.002 0.0015 0.0003682346 7166371475 1.5679027532057e-05
7 24 0.002 0.003 0.0025 0.0006036291 6481255568 1.69158051275382e-05
7 25 0.003 0.004 0.0035 0.0008344605 5586133621 2.05712851851915e-05
7 26 0.004 0.005 0.0045 0.0011006294 4589698639 2.41562375166929e-05
7 27 0.005 0.006 0.0055 0.00128483 3596188472 2.70636513321769e-05
7 28 0.006 0.007 0.0065 0.001577061 2688000373 3.30609221720405e-05
7 29 0.007 0.008 0.0075 0.0017363601 1917855284 3.66083018718811e-05
7 30 0.008 0.009 0.0085 0.0020143354 1306482718 4.48751174098446e-05
7 31 0.009 0.01 0.0095 0.0022129539 850298493 6.07650347653439e-05
7 32 0.01 0.011 0.0105 0.0025933289 528934656 6.16874995799333e-05
7 33 0.011 0.012 0.0115 0.0027104262 314804138 8.1842954418926e-05
7 34 0.012 0.013 0.0125 0.0028801851 179290358 0.000115920792821384
7 35 0.013 0.014 0.0134 0.003246572 97859634 0.000142285149316666
7 36 0.014 0.015 0.0144 0.0034997486 51227853 0.00020119119691711
7 37 0.015 0.016 0.0154 0.0036992638 25770451 0.000299310404613816
7 38 0.016 0.017 0.0164 0.0040514503 12470130 0.000408705817672351
7 39 0.017 0.018 0.0174 0.003520701 5835855 0.000626262755189896
7 40 0.018 0.019 0.0184 0.0029923745 2647022 0.000870141437884105
7 41 0.019 0.02 0.0194 0.005351722 1177279 0.00130770599597106
7 42 0.02 0.021 0.0204 0.0056692092 519587 0.00213360424145353
7 43 0.021 0.023 0.0218 0.006529803 348599 0.00239205392039255
7 44 0.023 0.026 0.0242 0.008116523 131296 0.00384161250638266
7 45 0.026 0.03 0.0278 0.0129888231 80024 0.00558568409666238
7 46 0.03 0.04 0.0344 0.0215513425 113067 0.00405393794574769
7 47 0.04 0.05 0.0444 0.0264361988 57023 0.00505064350167711
7 48 0.05 0.065 0.0566 0.0278301538 41976 0.00633099165070495
7 49 0.065 0.1 0.079 0.0444032651 36121 0.00814868747061962
7 50 0.1 0.13 0.1159 0.0641379466 26273 0.00873411280507689
7 51 0.13 0.2 0.1475 0.0733928337 22400 0.00968858400257474
7 52 0.2 0.35 0.2523 0.1139886549 8835 0.0150421739553587
7 53 0.35 0.72 0.501130175751405 0.249933597545884 19928 0.0110531006856816
7 54 0.72 1.05 0.9986 0.6712234125 159 0.136582164299667
8 1 -0.3 -0.02 -0.0209 0.001375146 190121 0.00280218460304551
8 2 -0.02 -0.019 -0.0194 0.000429201 354482 0.00251821193881881
8 3 -0.019 -0.018 -0.0184 -0.0015584517 936663 0.00143237074538923
8 4 -0.018 -0.017 -0.0174 -0.0023574088 2343617 0.000881225052790545
8 5 -0.017 -0.016 -0.0164 -0.0019229455 5579148 0.000674916971662625
8 6 -0.016 -0.015 -0.0154 -0.0019155927 12566219 0.000434581753705424
8 7 -0.015 -0.014 -0.0144 -0.0018286274 26862558 0.000273174407404447
8 8 -0.014 -0.013 -0.0134 -0.0015771481 54497564 0.000161047927818258
8 9 -0.013 -0.012 -0.0124 -0.0014175477 104964297 0.000139604421341823
8 10 -0.012 -0.011 -0.0115 -0.0014758339 191914636 0.000115310806849403
8 11 -0.011 -0.01 -0.0105 -0.0012514251 333059590 7.53655191923596e-05
8 12 -0.01 -0.009 -0.0095 -0.0011482327 549033025 6.4689520629992e-05
8 13 -0.009 -0.008 -0.0085 -0.0010364262 859705376 5.26100787760352e-05
8 14 -0.008 -0.007 -0.0075 -0.0008611114 1279093496 4.1067608928072e-05
8 15 -0.007 -0.006 -0.0065 -0.0007686533 1808554841 3.82464674035985e-05
8 16 -0.006 -0.005 -0.0055 -0.0006907626 2430722115 3.15603966854152e-05
8 17 -0.005 -0.004 -0.0045 -0.0005585297 3106083436 2.57508135833532e-05
8 18 -0.004 -0.003 -0.0035 -0.0004215116 3774860585 2.29534394202996e-05
8 19 -0.003 -0.002 -0.0025 -0.0003386185 4363973109 1.90187266316418e-05
8 20 -0.002 -0.001 -0.0015 -0.0001774791 4800601065 1.92418186763957e-05
8 21 -0.001 0 -5e-04 -5.15875e-05 5026576981 1.90361726471953e-05
8 22 0 0.001 5e-04 5.36422e-05 5010519530 1.81504349290725e-05
8 23 0.001 0.002 0.0015 0.0001797938 4756698849 2.00425746923014e-05
8 24 0.002 0.003 0.0025 0.0002810748 4301974326 2.08254664371357e-05
8 25 0.003 0.004 0.0035 0.0004068987 3707876316 2.30406280232915e-05
8 26 0.004 0.005 0.0045 0.0005542553 3046548916 2.44052029337348e-05
8 27 0.005 0.006 0.0055 0.0006791402 2387112840 3.49754362730153e-05
8 28 0.006 0.007 0.0065 0.0007475821 1784323084 3.64531108881615e-05
8 29 0.007 0.008 0.0075 0.0009403562 1273114762 4.12066399111369e-05
8 30 0.008 0.009 0.0085 0.001077952 867293038 4.96894595024655e-05
8 31 0.009 0.01 0.0095 0.0011709379 564519927 6.20027265175056e-05
8 32 0.01 0.011 0.0105 0.0013167561 351197021 8.69132178832829e-05
8 33 0.011 0.012 0.0115 0.0014488445 209037460 0.000105886880813987
8 34 0.012 0.013 0.0125 0.0015393522 119069502 0.000122362984606254
8 35 0.013 0.014 0.0134 0.0017511756 65003796 0.000172578451473476
8 36 0.014 0.015 0.0144 0.0016631919 34034820 0.000239863306196299
8 37 0.015 0.016 0.0154 0.002068782 17125219 0.000305749344078412
8 38 0.016 0.017 0.0164 0.0018692836 8292630 0.000496151192275323
8 39 0.017 0.018 0.0174 0.0013851913 3881718 0.000651322647878885
8 40 0.018 0.019 0.0184 0.0002029405 1759892 0.00115909829760895
8 41 0.019 0.02 0.0194 -0.0006347574 783330 0.00184341487105998
8 42 0.02 0.021 0.0204 0.0043255319 346389 0.00242587912285473
8 43 0.021 0.023 0.0218 0.0064838141 231962 0.00291407254613046
8 44 0.023 0.026 0.0242 0.0049329961 86879 0.00444761482710302
8 45 0.026 0.03 0.0278 0.0028429055 52668 0.00616310915641975
8 46 0.03 0.04 0.0344 0.008431807 74175 0.00557799792809163
8 47 0.04 0.05 0.0444 0.011630717 37423 0.00588069576752853
8 48 0.05 0.065 0.0565 0.013165887 27618 0.00865427320466623
8 49 0.065 0.1 0.079 0.0173490949 23727 0.00966566010697438
8 50 0.1 0.13 0.1159 0.0342798719 17390 0.0108512632031081
8 51 0.13 0.2 0.1474 0.0336351204 14691 0.0111517037477854
8 52 0.2 0.35 0.2521 0.0775637321 5825 0.0193484299031851
8 53 0.35 0.72 0.501441508548974 0.136863608202864 13303 0.012016250802425
8 54 0.72 1.05 0.9979 0.6764677134 102 0.153750424156993
9 1 -0.3 -0.02 -0.0209 -0.0028200712 278671 0.00286317444721658
9 2 -0.02 -0.019 -0.0194 -0.0042494408 519189 0.00202255079907889
9 3 -0.019 -0.018 -0.0184 -0.0047595352 1372301 0.00120326045225012
9 4 -0.018 -0.017 -0.0174 -0.0040747112 3433911 0.000766821187397872
9 5 -0.017 -0.016 -0.0164 -0.0030906106 8171685 0.000463667516930653
9 6 -0.016 -0.015 -0.0154 -0.0035802731 18406927 0.00033591137353621
9 7 -0.015 -0.014 -0.0144 -0.0035233311 39350692 0.000228444527052027
9 8 -0.014 -0.013 -0.0134 -0.0032465432 79834465 0.000173964831900687
9 9 -0.013 -0.012 -0.0124 -0.0029082436 153758606 0.000127054063122616
9 10 -0.012 -0.011 -0.0115 -0.0026076638 281117031 9.19982182656661e-05
9 11 -0.011 -0.01 -0.0105 -0.0022981567 487927155 7.30854332134708e-05
9 12 -0.01 -0.009 -0.0095 -0.0021876179 804348911 5.41810091063868e-05
9 13 -0.009 -0.008 -0.0085 -0.0018936755 1259472496 4.11934345278905e-05
9 14 -0.008 -0.007 -0.0075 -0.0016897037 1873937984 3.59291183897072e-05
9 15 -0.007 -0.006 -0.0065 -0.0014621887 2649606573 2.87594291650833e-05
9 16 -0.006 -0.005 -0.0055 -0.0011801135 3561205757 2.51165871237905e-05
9 17 -0.005 -0.004 -0.0045 -0.0010132169 4550648938 2.15471738401345e-05
9 18 -0.004 -0.003 -0.0035 -0.0007751427 5530489312 1.98077272170021e-05
9 19 -0.003 -0.002 -0.0025 -0.0005513519 6393718625 1.84065753630927e-05
9 20 -0.002 -0.001 -0.0015 -0.0003386263 7033427026 1.60468427966728e-05
9 21 -0.001 0 -5e-04 -0.0001317362 7364329651 1.46832803922533e-05
9 22 0 0.001 5e-04 0.0001134996 7340997607 1.71763095994519e-05
9 23 0.001 0.002 0.0015 0.0003383811 6969075080 1.64381071580832e-05
9 24 0.002 0.003 0.0025 0.0005546326 6302808666 1.82249231552889e-05
9 25 0.003 0.004 0.0035 0.0007847663 5432312443 1.95233344014181e-05
9 26 0.004 0.005 0.0045 0.0010135602 4463302214 2.12848254259701e-05
9 27 0.005 0.006 0.0055 0.001195855 3497123308 2.71934683283124e-05
9 28 0.006 0.007 0.0065 0.0014514823 2613941696 2.73956651412939e-05
9 29 0.007 0.008 0.0075 0.0016463762 1865014969 3.28012317858498e-05
9 30 0.008 0.009 0.0085 0.0019002632 1270469301 4.44725352270668e-05
9 31 0.009 0.01 0.0095 0.0021078545 826847783 5.42623389604574e-05
9 32 0.01 0.011 0.0105 0.0024004887 514346101 5.79270618468022e-05
9 33 0.011 0.012 0.0115 0.0024639255 306123566 7.4773350770877e-05
9 34 0.012 0.013 0.0125 0.0027198414 174344940 9.69784509599671e-05
9 35 0.013 0.014 0.0134 0.002916035 95159180 0.000137738997593127
9 36 0.014 0.015 0.0144 0.0032012281 49813505 0.000213828514783011
9 37 0.015 0.016 0.0154 0.0035748341 25059450 0.000305888787893271
9 38 0.016 0.017 0.0164 0.0035181827 12126216 0.000435824229374274
9 39 0.017 0.018 0.0174 0.0037130805 5674394 0.000530423222011988
9 40 0.018 0.019 0.0184 0.0039533425 2574618 0.000955430896034372
9 41 0.019 0.02 0.0194 0.0056309228 1144738 0.00154610685536789
9 42 0.02 0.021 0.0204 0.0064043277 505236 0.00213669782596348
9 43 0.021 0.023 0.0218 0.006091665 338996 0.00226999405958997
9 44 0.023 0.026 0.0242 0.0077511941 127523 0.00379356863857489
9 45 0.026 0.03 0.0278 0.0133933796 77712 0.0054977382192703
9 46 0.03 0.04 0.0344 0.0216825721 109889 0.00378654931961086
9 47 0.04 0.05 0.0444 0.0281146057 55351 0.00562241641840465
9 48 0.05 0.065 0.0566 0.0295746773 40756 0.00602721839202297
9 49 0.065 0.1 0.079 0.0424323201 35107 0.00771499906075882
9 50 0.1 0.13 0.1159 0.0563870775 25555 0.0082259477652957
9 51 0.13 0.2 0.1475 0.0638797324 21797 0.00993015748822082
9 52 0.2 0.35 0.2523 0.0879072728 8588 0.0140113520104369
9 53 0.35 0.72 0.501059496699269 0.261164250237616 19417 0.0108525637865278
9 54 0.72 1.05 0.9985 0.6959028441 156 0.150476448384321
10 1 -0.3 -0.02 -0.0209 -0.0040455335 278607 0.00296375688543788
10 2 -0.02 -0.019 -0.0194 -0.0048760877 518951 0.00201917831225889
10 3 -0.019 -0.018 -0.0184 -0.0061545303 1371758 0.0012070053992161
10 4 -0.018 -0.017 -0.0174 -0.0065324224 3432630 0.000687835889603743
10 5 -0.017 -0.016 -0.0164 -0.0051172016 8168583 0.000524633644145761
10 6 -0.016 -0.015 -0.0154 -0.0052006283 18400102 0.00036336091895048
10 7 -0.015 -0.014 -0.0144 -0.0045274336 39335720 0.000230603220561535
10 8 -0.014 -0.013 -0.0134 -0.0042284738 79804145 0.0001630480331081
10 9 -0.013 -0.012 -0.0124 -0.0038500232 153698489 0.000123532795190524
10 10 -0.012 -0.011 -0.0115 -0.0035698479 281009041 9.37631051088554e-05
10 11 -0.011 -0.01 -0.0105 -0.0032310393 487738647 7.73491649651991e-05
10 12 -0.01 -0.009 -0.0095 -0.0029815265 804037309 5.31348969440088e-05
10 13 -0.009 -0.008 -0.0085 -0.0026335288 1258979979 4.93030367807653e-05
10 14 -0.008 -0.007 -0.0075 -0.0022680957 1873203910 3.7853489843173e-05
10 15 -0.007 -0.006 -0.0065 -0.0019739717 2648567508 3.65073096306095e-05
10 16 -0.006 -0.005 -0.0055 -0.0016703004 3559804285 3.03772116147701e-05
10 17 -0.005 -0.004 -0.0045 -0.0013856948 4548843207 2.65005725067823e-05
10 18 -0.004 -0.003 -0.0035 -0.0010501811 5528302279 2.13684277052611e-05
10 19 -0.003 -0.002 -0.0025 -0.0007963373 6391184352 2.09276352084597e-05
10 20 -0.002 -0.001 -0.0015 -0.0004587003 7030637852 1.68244353496907e-05
10 21 -0.001 0 -5e-04 -0.0001427388 7361401243 1.6914327981797e-05
10 22 0 0.001 5e-04 0.000129786 7338082945 1.58779703311987e-05
10 23 0.001 0.002 0.0015 0.0004584383 6966314323 1.90752157750007e-05
10 24 0.002 0.003 0.0025 0.0007710096 6300305270 1.75040738979211e-05
10 25 0.003 0.004 0.0035 0.001075472 5430157359 2.11273718182445e-05
10 26 0.004 0.005 0.0045 0.0014013875 4461536812 2.65689981348047e-05
10 27 0.005 0.006 0.0055 0.0016461854 3495738522 3.08512058552239e-05
10 28 0.006 0.007 0.0065 0.0020251464 2612909757 3.31749291473102e-05
10 29 0.007 0.008 0.0075 0.002271179 1864283489 3.7920586691295e-05
10 30 0.008 0.009 0.0085 0.0025477942 1269970125 4.66985850353438e-05
10 31 0.009 0.01 0.0095 0.0028939346 826523695 6.14169448786553e-05
10 32 0.01 0.011 0.0105 0.0032851425 514146157 7.10418706755114e-05
10 33 0.011 0.012 0.0115 0.0034380692 306004600 9.88448528657827e-05
10 34 0.012 0.013 0.0125 0.0038106032 174276603 0.000120081501720371
10 35 0.013 0.014 0.0134 0.0040525156 95122635 0.000153038383717103
10 36 0.014 0.015 0.0144 0.0043243653 49794365 0.000209814894316906
10 37 0.015 0.016 0.0154 0.0047363455 25049524 0.000294102100243372
10 38 0.016 0.017 0.0164 0.005426059 12121573 0.000392054194618827
10 39 0.017 0.018 0.0174 0.004297597 5672138 0.000635705491542991
10 40 0.018 0.019 0.0184 0.004381597 2573512 0.000770524622535149
10 41 0.019 0.02 0.0194 0.005331168 1144244 0.00127144515012052
10 42 0.02 0.021 0.0204 0.0064298545 505044 0.00189425605380359
10 43 0.021 0.023 0.0218 0.0068363271 338804 0.0024747270588534
10 44 0.023 0.026 0.0242 0.0086092597 127452 0.00369784434558401
10 45 0.026 0.03 0.0278 0.0139031223 77666 0.00563007713486275
10 46 0.03 0.04 0.0344 0.0237571618 109833 0.0042397653942365
10 47 0.04 0.05 0.0444 0.0276343284 55299 0.00560712271421129
10 48 0.05 0.065 0.0566 0.0307186237 40722 0.00790972411216555
10 49 0.065 0.1 0.079 0.0408614194 35087 0.00782755735042035
10 50 0.1 0.13 0.1159 0.0764123664 25531 0.00870328789201171
10 51 0.13 0.2 0.1475 0.0893299738 21787 0.0100642840613524
10 52 0.2 0.35 0.2523 0.1437269977 8584 0.0149496057872264
10 53 0.35 0.72 0.501055269117381 0.30456075054127 19412 0.0107627653797614
10 54 0.72 1.05 0.9985 0.8285435158 156 0.155623319065095
13 1 -0.3 -0.02 -0.0209 -0.0022621954 287811 0.00241140870944429
13 2 -0.02 -0.019 -0.0194 -0.0025945298 536283 0.0016551202871427
13 3 -0.019 -0.018 -0.0184 -0.00334337 1417181 0.00122531747349231
13 4 -0.018 -0.017 -0.0174 -0.0031354263 3546147 0.00072686911939165
13 5 -0.017 -0.016 -0.0164 -0.0022297527 8437764 0.000444109422084862
13 6 -0.016 -0.015 -0.0154 -0.002455815 19008565 0.000357537706472737
13 7 -0.015 -0.014 -0.0144 -0.0025927429 40635897 0.000219413410052405
13 8 -0.014 -0.013 -0.0134 -0.0021985017 82440698 0.000152827400568861
13 9 -0.013 -0.012 -0.0124 -0.0020921213 158773326 0.000118811961123964
13 10 -0.012 -0.011 -0.0115 -0.0018442416 290287258 8.02519605160619e-05
13 11 -0.011 -0.01 -0.0105 -0.0017269186 503846602 6.55861332002935e-05
13 12 -0.01 -0.009 -0.0095 -0.0015724506 830579262 4.72956379461114e-05
13 13 -0.009 -0.008 -0.0085 -0.0014308346 1300522958 4.75043488409165e-05
13 14 -0.008 -0.007 -0.0075 -0.0012131443 1935008470 3.74036512533099e-05
13 15 -0.007 -0.006 -0.0065 -0.001070119 2735916509 2.84975249570451e-05
13 16 -0.006 -0.005 -0.0055 -0.0009107109 3677222182 2.3408302506281e-05
13 17 -0.005 -0.004 -0.0045 -0.0007408106 4698892607 2.43756483194396e-05
13 18 -0.004 -0.003 -0.0035 -0.0005673757 5710646200 1.89924503784203e-05
13 19 -0.003 -0.002 -0.0025 -0.0004136298 6601961716 1.75368001629864e-05
13 20 -0.002 -0.001 -0.0015 -0.000263039 7262522809 1.76925385135895e-05
13 21 -0.001 0 -5e-04 -9.02621e-05 7604184632 1.53009754609706e-05
13 22 0 0.001 5e-04 5.25516e-05 7580110318 1.52654767871459e-05
13 23 0.001 0.002 0.0015 0.0002514427 7196064535 1.69055149425375e-05
13 24 0.002 0.003 0.0025 0.0004162359 6508119556 1.68052042447566e-05
13 25 0.003 0.004 0.0035 0.0005769273 5609278612 1.97547781043346e-05
13 26 0.004 0.005 0.0045 0.0007468344 4608719750 2.35362848207238e-05
13 27 0.005 0.006 0.0055 0.0008785073 3611097732 2.56287552147614e-05
13 28 0.006 0.007 0.0065 0.0011178129 2699144284 2.61008038785726e-05
13 29 0.007 0.008 0.0075 0.0012429268 1925812664 3.87856571437784e-05
13 30 0.008 0.009 0.0085 0.001405252 1311910671 4.25952279510372e-05
13 31 0.009 0.01 0.0095 0.0015494956 853828558 5.4142016468656e-05
13 32 0.01 0.011 0.0105 0.0018472293 531133857 5.88900132901086e-05
13 33 0.011 0.012 0.0115 0.0018531298 316113485 8.04002445770535e-05
13 34 0.012 0.013 0.0125 0.001934468 180038182 9.68478077016605e-05
13 35 0.013 0.014 0.0134 0.0022697259 98269009 0.000140580088977351
13 36 0.014 0.015 0.0144 0.0021038078 51442916 0.000221125868713655
13 37 0.015 0.016 0.0154 0.0025153484 25878094 0.000280414756387196
13 38 0.016 0.017 0.0164 0.0025792507 12522247 0.000400910758501141
13 39 0.017 0.018 0.0174 0.0032487275 5860897 0.000488416092022294
13 40 0.018 0.019 0.0184 0.0029991525 2658303 0.000868937875172506
13 41 0.019 0.02 0.0194 0.0038485985 1182521 0.00135622789144212
13 42 0.02 0.021 0.0204 0.0056135641 521772 0.00193420122932082
13 43 0.021 0.023 0.0218 0.0060199915 350173 0.00241809419516606
13 44 0.023 0.026 0.0242 0.0076211208 131880 0.00374138862391556
13 45 0.026 0.03 0.0278 0.0125871176 80353 0.00577090941958608
13 46 0.03 0.04 0.0344 0.0159583722 113567 0.0040376077425751
13 47 0.04 0.05 0.0444 0.0153396797 57343 0.00581828431402887
13 48 0.05 0.065 0.0566 0.01472519 42171 0.00787025733280683
13 49 0.065 0.1 0.079 0.0337066299 36295 0.00838689123983939
13 50 0.1 0.13 0.1159 0.0441481056 26378 0.00896830168550265
13 51 0.13 0.2 0.1475 0.0457111508 22487 0.00820084599036099
13 52 0.2 0.35 0.2523 0.0679776326 8873 0.0158619780757019
13 53 0.35 0.72 0.501144662064747 0.186729491069852 20001 0.00980444219133766
13 54 0.72 1.05 0.9986 0.3653227813 159 0.0926128860272545
14 1 -0.3 -0.02 -0.0209 -0.0022102748 287783 0.00261718880939559
14 2 -0.02 -0.019 -0.0194 -0.0038220339 536213 0.00169143770374139
14 3 -0.019 -0.018 -0.0184 -0.003238815 1416968 0.00141346891169558
14 4 -0.018 -0.017 -0.0174 -0.0041123169 3545547 0.000767561762071494
14 5 -0.017 -0.016 -0.0164 -0.0021497504 8436033 0.000463088027484884
14 6 -0.016 -0.015 -0.0154 -0.0023146662 19004926 0.000335390642914702
14 7 -0.015 -0.014 -0.0144 -0.0022162046 40627885 0.00025204924241727
14 8 -0.014 -0.013 -0.0134 -0.001943571 82424006 0.000152543414155111
14 9 -0.013 -0.012 -0.0124 -0.0017908895 158743506 0.00010882593371133
14 10 -0.012 -0.011 -0.0115 -0.0016634589 290230313 8.13529420028092e-05
14 11 -0.011 -0.01 -0.0105 -0.0014960275 503745413 6.36594771701528e-05
14 12 -0.01 -0.009 -0.0095 -0.0013305148 830409301 4.94262576446629e-05
14 13 -0.009 -0.008 -0.0085 -0.0012312309 1300250977 4.12214815180632e-05
14 14 -0.008 -0.007 -0.0075 -0.0010832988 1934598104 3.02010456602687e-05
14 15 -0.007 -0.006 -0.0065 -0.0009291765 2735329730 3.31704968747695e-05
14 16 -0.006 -0.005 -0.0055 -0.0007950809 3676427207 2.49429183775134e-05
14 17 -0.005 -0.004 -0.0045 -0.000642914 4697855665 2.05746321214975e-05
14 18 -0.004 -0.003 -0.0035 -0.0005296534 5709386167 1.84317592790143e-05
14 19 -0.003 -0.002 -0.0025 -0.0003618215 6600482088 1.66821256122301e-05
14 20 -0.002 -0.001 -0.0015 -0.0002219097 7260885613 1.66929190449316e-05
14 21 -0.001 0 -5e-04 -7.46931e-05 7602468601 1.58166699440811e-05
14 22 0 0.001 5e-04 7.16659e-05 7578390136 1.45404130894992e-05
14 23 0.001 0.002 0.0015 0.0002006653 7194433607 1.59683965243916e-05
14 24 0.002 0.003 0.0025 0.0003785454 6506660032 1.63711734413905e-05
14 25 0.003 0.004 0.0035 0.0005232731 5608013279 1.74715213438803e-05
14 26 0.004 0.005 0.0045 0.0006505447 4607697116 1.93515699478894e-05
14 27 0.005 0.006 0.0055 0.0007735839 3610299167 2.14438889094772e-05
14 28 0.006 0.007 0.0065 0.0009092681 2698562090 2.8305139646207e-05
14 29 0.007 0.008 0.0075 0.001089521 1925402123 3.7004197965817e-05
14 30 0.008 0.009 0.0085 0.0012370504 1311637684 4.00873671585227e-05
14 31 0.009 0.01 0.0095 0.0013400045 853655916 5.02567740879353e-05
14 32 0.01 0.011 0.0105 0.001511509 531030663 6.35699841452605e-05
14 33 0.011 0.012 0.0115 0.0015654376 316053890 8.53682652891287e-05
14 34 0.012 0.013 0.0125 0.0018426974 180006306 0.000113307112618691
14 35 0.013 0.014 0.0134 0.0018383832 98252396 0.000136034202358258
14 36 0.014 0.015 0.0144 0.0019944863 51435096 0.000168683593012139
14 37 0.015 0.016 0.0154 0.001909462 25875528 0.000258759930692312
14 38 0.016 0.017 0.0164 0.0023882021 12520952 0.000442851375563098
14 39 0.017 0.018 0.0174 0.0022389072 5860173 0.000576645632248387
14 40 0.018 0.019 0.0184 0.0031365384 2658067 0.000869418121755831
14 41 0.019 0.02 0.0194 0.0033389733 1182486 0.00126302786856885
14 42 0.02 0.021 0.0204 0.0009933545 521758 0.00196233286494174
14 43 0.021 0.023 0.0218 0.0024614153 350147 0.00235099875498844
14 44 0.023 0.026 0.0242 0.0066492329 131826 0.00362452605650621
14 45 0.026 0.03 0.0278 0.0131198705 80331 0.0049251271832346
14 46 0.03 0.04 0.0344 0.0173590879 113512 0.0043520438056316
14 47 0.04 0.05 0.0444 0.0095048833 57318 0.00586992863045699
14 48 0.05 0.065 0.0566 0.0203819325 42151 0.00680703178774649
14 49 0.065 0.1 0.079 0.023976846 36272 0.00730704104299975
14 50 0.1 0.13 0.1159 0.0426429605 26350 0.00874805215259092
14 51 0.13 0.2 0.1475 0.0479495919 22479 0.00961375480372738
14 52 0.2 0.35 0.2523 0.0980936675 8868 0.0184191328056066
14 53 0.35 0.72 0.501175758601415 0.170408504541435 20000 0.0110097314427695
14 54 0.72 1.05 0.9986 0.4954762379 159 0.122590961726936
15 1 -0.3 -0.02 -0.0209 -0.0015550694 213683 0.00305738041998989
15 2 -0.02 -0.019 -0.0194 -0.0023422402 397791 0.00224972846135014
15 3 -0.019 -0.018 -0.0184 -0.0004967682 1050935 0.00135819292385577
15 4 -0.018 -0.017 -0.0174 -0.0014456752 2630041 0.000892101600142312
15 5 -0.017 -0.016 -0.0164 -0.0012709663 6261141 0.000531395693301462
15 6 -0.016 -0.015 -0.0154 -0.001156478 14100026 0.000418137465005601
15 7 -0.015 -0.014 -0.0144 -0.0009614357 30150549 0.000258877800369112
15 8 -0.014 -0.013 -0.0134 -0.0009676068 61168772 0.000185110194347063
15 9 -0.013 -0.012 -0.0124 -0.0010716437 117832122 0.000129370935986191
15 10 -0.012 -0.011 -0.0115 -0.0009969854 215438495 0.000110153825411388
15 11 -0.011 -0.01 -0.0105 -0.0008355329 373942845 7.91394157917631e-05
15 12 -0.01 -0.009 -0.0095 -0.0007484096 616458645 6.06088956959141e-05
15 13 -0.009 -0.008 -0.0085 -0.0006918779 965301663 4.7479482015958e-05
15 14 -0.008 -0.007 -0.0075 -0.0005923293 1436253093 3.7058364947378e-05
15 15 -0.007 -0.006 -0.0065 -0.0005040375 2030812287 3.67777911268213e-05
15 16 -0.006 -0.005 -0.0055 -0.0004270095 2729651406 2.84882085620761e-05
15 17 -0.005 -0.004 -0.0045 -0.0003504697 3488143247 2.26985723723283e-05
15 18 -0.004 -0.003 -0.0035 -0.0002685198 4239301956 2.0877968061455e-05
15 19 -0.003 -0.002 -0.0025 -0.0001938968 4901053664 1.57328705194304e-05
15 20 -0.002 -0.001 -0.0015 -0.0001265464 5391471610 1.86196125432161e-05
15 21 -0.001 0 -5e-04 -3.64413e-05 5645139583 1.62571532050012e-05
15 22 0 0.001 5e-04 3.2395e-05 5627216735 1.92453007654824e-05
15 23 0.001 0.002 0.0015 0.0001016314 5342134233 1.64777283818722e-05
15 24 0.002 0.003 0.0025 0.0001891881 4831298764 1.93483717776841e-05
15 25 0.003 0.004 0.0035 0.0002728777 4163898693 2.43592335764331e-05
15 26 0.004 0.005 0.0045 0.0003475409 3421134312 2.50348745348532e-05
15 27 0.005 0.006 0.0055 0.0004208417 2680478496 2.6770577521531e-05
15 28 0.006 0.007 0.0065 0.0004969257 2003458708 3.1780101643178e-05
15 29 0.007 0.008 0.0075 0.0005795687 1429398690 3.83701146633331e-05
15 30 0.008 0.009 0.0085 0.0006904 973645453 4.77054993492831e-05
15 31 0.009 0.01 0.0095 0.0008382895 633654983 5.90410294115437e-05
15 32 0.01 0.011 0.0105 0.0008177198 394151517 6.13184869957743e-05
15 33 0.011 0.012 0.0115 0.0009358074 234568437 0.000101468124784834
15 34 0.012 0.013 0.0125 0.0008852114 133577963 0.000132148100232832
15 35 0.013 0.014 0.0134 0.0008897726 72909543 0.00017132295479489
15 36 0.014 0.015 0.0144 0.0012989595 38161528 0.000216930140469069
15 37 0.015 0.016 0.0154 0.0009988327 19195105 0.000286544622195229
15 38 0.016 0.017 0.0164 0.0009715655 9285171 0.000433214137513595
15 39 0.017 0.018 0.0174 0.0026130466 4347216 0.00065021469892139
15 40 0.018 0.019 0.0184 0.0022739848 1969904 0.000945416260262257
15 41 0.019 0.02 0.0194 0.0047024143 875881 0.00148333261870046
15 42 0.02 0.021 0.0204 0.0054432766 385517 0.00222842379203356
15 43 0.021 0.023 0.0218 0.0044850475 258501 0.00258158092748965
15 44 0.023 0.026 0.0242 0.0144123219 96379 0.00441732462622643
15 45 0.026 0.03 0.0278 0.0149191262 58262 0.00544170653169562
15 46 0.03 0.04 0.0344 0.0293535456 81931 0.00552129694603452
15 47 0.04 0.05 0.0444 0.0315266795 41443 0.00754523501085952
15 48 0.05 0.065 0.0565 0.04107728 30400 0.00798429212039238
15 49 0.065 0.1 0.079 0.0392342145 26329 0.00898636539210012
15 50 0.1 0.13 0.1159 0.0732410094 19174 0.00965732630792688
15 51 0.13 0.2 0.1476 0.0637522051 16357 0.0118346484777024
15 52 0.2 0.35 0.2522 0.0892337753 6365 0.0168747642891663
15 53 0.35 0.72 0.501171598663558 0.188671000561718 15139 0.0114980215911018
15 54 0.72 1.05 0.9983 0.4358194417 120 0.119005851115175
16 1 -0.3 -0.02 -0.0209 -0.0005978875 287957 0.00254915512242119
16 2 -0.02 -0.019 -0.0194 -0.0023456428 536533 0.00200154429288754
16 3 -0.019 -0.018 -0.0184 -0.0021620121 1417633 0.00116346814013004
16 4 -0.018 -0.017 -0.0174 -0.0012644593 3547270 0.000772447647339076
16 5 -0.017 -0.016 -0.0164 -0.0015111945 8440796 0.000457024709365346
16 6 -0.016 -0.015 -0.0154 -0.0010861477 19014417 0.000366876295400751
16 7 -0.015 -0.014 -0.0144 -0.0010746607 40649187 0.000225916749260714
16 8 -0.014 -0.013 -0.0134 -0.0009837667 82466357 0.00014203074048105
16 9 -0.013 -0.012 -0.0124 -0.0010654853 158823894 0.000111368480931719
16 10 -0.012 -0.011 -0.0115 -0.0009602015 290377826 8.59312163518985e-05
16 11 -0.011 -0.01 -0.0105 -0.000903695 504001613 6.16250379381376e-05
16 12 -0.01 -0.009 -0.0095 -0.0008709414 830830582 4.434257658911e-05
16 13 -0.009 -0.008 -0.0085 -0.0007760617 1300911025 3.93804152502525e-05
16 14 -0.008 -0.007 -0.0075 -0.0006657024 1935575496 3.11363506695939e-05
16 15 -0.007 -0.006 -0.0065 -0.0005485282 2736717364 2.78519870902861e-05
16 16 -0.006 -0.005 -0.0055 -0.0004607517 3678285142 2.34047521175807e-05
16 17 -0.005 -0.004 -0.0045 -0.0004103677 4700230490 2.03383655488052e-05
16 18 -0.004 -0.003 -0.0035 -0.0003102696 5712256785 1.73538558531836e-05
16 19 -0.003 -0.002 -0.0025 -0.0002094428 6603822600 1.59727696866074e-05
16 20 -0.002 -0.001 -0.0015 -0.0001394607 7264555899 1.55444191934887e-05
16 21 -0.001 0 -5e-04 -5.61965e-05 7606304019 1.67186462994357e-05
16 22 0 0.001 5e-04 4.82754e-05 7582203535 1.48508903133112e-05
16 23 0.001 0.002 0.0015 0.0001295212 7198051995 1.35739285813761e-05
16 24 0.002 0.003 0.0025 0.0002043255 6509929941 1.72092499650647e-05
16 25 0.003 0.004 0.0035 0.0003148565 5610845106 2.07909717088987e-05
16 26 0.004 0.005 0.0045 0.0004014564 4610015190 2.02448013328321e-05
16 27 0.005 0.006 0.0055 0.0004678906 3612124433 2.48993814221242e-05
16 28 0.006 0.007 0.0065 0.0005451281 2699927613 3.03728782139082e-05
16 29 0.007 0.008 0.0075 0.0006749136 1926369910 3.71359461570528e-05
16 30 0.008 0.009 0.0085 0.0007152777 1312302463 4.15512186207292e-05
16 31 0.009 0.01 0.0095 0.000883814 854089971 4.72681735765245e-05
16 32 0.01 0.011 0.0105 0.0008664345 531297292 6.51589969852943e-05
16 33 0.011 0.012 0.0115 0.0009829485 316215747 8.47606269647778e-05
16 34 0.012 0.013 0.0125 0.0009990718 180099916 0.000106377771626345
16 35 0.013 0.014 0.0134 0.0011455554 98304819 0.000133891038412185
16 36 0.014 0.015 0.0144 0.0012179602 51462155 0.000190281135889001
16 37 0.015 0.016 0.0154 0.0014647282 25888282 0.000307743624376723
16 38 0.016 0.017 0.0164 0.001438336 12528230 0.000384611196091328
16 39 0.017 0.018 0.0174 0.0005588251 5863596 0.000633945231970662
16 40 0.018 0.019 0.0184 0.0012526193 2659781 0.000874630447456198
16 41 0.019 0.02 0.0194 0.0022479996 1183289 0.00132157025232521
16 42 0.02 0.021 0.0204 0.0015697573 522083 0.001854445394851
16 43 0.021 0.023 0.0218 0.0039914031 350417 0.00240879385295248
16 44 0.023 0.026 0.0242 0.0037011983 131911 0.00378693871026335
16 45 0.026 0.03 0.0278 0.0083132812 80368 0.00512664946728152
16 46 0.03 0.04 0.0344 0.0070171526 113541 0.00438244868428978
16 47 0.04 0.05 0.0444 0.0224127538 57318 0.00594509102617143
16 48 0.05 0.065 0.0566 0.0117693263 42142 0.00680355885887913
16 49 0.065 0.1 0.079 0.0233556314 36288 0.00731964597344834
16 50 0.1 0.13 0.1159 0.0371691197 26352 0.0079158624034081
16 51 0.13 0.2 0.1475 0.0276230607 22480 0.0108042047579877
16 52 0.2 0.35 0.2523 0.0545944244 8879 0.0186960173526413
16 53 0.35 0.72 0.501149691642491 0.126202052996793 20004 0.0107524784959176
16 54 0.72 1.05 0.9985 0.2488292036 157 0.109504409976107
17 1 -0.3 -0.02 -0.0209 -0.0036599418 281073 0.00248008489122794
17 2 -0.02 -0.019 -0.0194 -0.0046914508 523711 0.00179410879798982
17 3 -0.019 -0.018 -0.0184 -0.0036534868 1384596 0.00119923436425818
17 4 -0.018 -0.017 -0.0174 -0.0039735801 3463957 0.000705732578947256
17 5 -0.017 -0.016 -0.0164 -0.003092551 8244351 0.000494878761400537
17 6 -0.016 -0.015 -0.0154 -0.0029787313 18571605 0.000346579636996082
17 7 -0.015 -0.014 -0.0144 -0.0027489432 39702724 0.000237698773043599
17 8 -0.014 -0.013 -0.0134 -0.0026009305 80550387 0.000173322461962447
17 9 -0.013 -0.012 -0.0124 -0.0023838999 155139306 0.000120918800282089
17 10 -0.012 -0.011 -0.0115 -0.002230414 283642343 8.38135388057409e-05
17 11 -0.011 -0.01 -0.0105 -0.0019132594 492323972 6.34563674375944e-05
17 12 -0.01 -0.009 -0.0095 -0.0017585644 811597837 5.39465939362774e-05
17 13 -0.009 -0.008 -0.0085 -0.0016141945 1270804512 4.5155806205994e-05
17 14 -0.008 -0.007 -0.0075 -0.001384861 1890814192 3.55630107244603e-05
17 15 -0.007 -0.006 -0.0065 -0.0012371181 2673460404 3.20062346628159e-05
17 16 -0.006 -0.005 -0.0055 -0.0010169687 3593330961 2.30707513307998e-05
17 17 -0.005 -0.004 -0.0045 -0.0008130719 4591688247 2.36761714180482e-05
17 18 -0.004 -0.003 -0.0035 -0.0006643484 5580378670 1.66203342209091e-05
17 19 -0.003 -0.002 -0.0025 -0.0004687071 6451416822 1.98822171641028e-05
17 20 -0.002 -0.001 -0.0015 -0.0002774482 7096924745 1.68659815354125e-05
17 21 -0.001 0 -5e-04 -0.0001051733 7430828264 1.62131827166649e-05
17 22 0 0.001 5e-04 9.76397e-05 7407293130 1.72896897323001e-05
17 23 0.001 0.002 0.0015 0.0002684242 7032018306 1.63312021239861e-05
17 24 0.002 0.003 0.0025 0.0004593069 6359706430 1.82453661652015e-05
17 25 0.003 0.004 0.0035 0.0006578898 5481359934 2.04501712196049e-05
17 26 0.004 0.005 0.0045 0.0008397352 4503587030 2.12968299708783e-05
17 27 0.005 0.006 0.0055 0.0009981861 3528728382 2.59208919022454e-05
17 28 0.006 0.007 0.0065 0.0011973721 2637565271 2.87855409343379e-05
17 29 0.007 0.008 0.0075 0.0014223287 1881844863 3.48072786160821e-05
17 30 0.008 0.009 0.0085 0.0015975649 1281944288 4.32965451177637e-05
17 31 0.009 0.01 0.0095 0.0017671858 834318335 5.0438799525624e-05
17 32 0.01 0.011 0.0105 0.0019503906 518993277 6.4663956794584e-05
17 33 0.011 0.012 0.0115 0.0022271557 308883342 7.84946712125066e-05
17 34 0.012 0.013 0.0125 0.0023242352 175918023 0.000102296424781577
17 35 0.013 0.014 0.0134 0.0024249306 96018119 0.000136151739028627
17 36 0.014 0.015 0.0144 0.0027149184 50262233 0.000176745911082117
17 37 0.015 0.016 0.0154 0.0027454079 25284190 0.00029597613171488
17 38 0.016 0.017 0.0164 0.0027959995 12234721 0.000467081851318006
17 39 0.017 0.018 0.0174 0.003992893 5726597 0.00063765977675971
17 40 0.018 0.019 0.0184 0.003368642 2596750 0.00093217160079505
17 41 0.019 0.02 0.0194 0.0035958962 1155462 0.0014073070692664
17 42 0.02 0.021 0.0204 0.0044500367 509804 0.00202289823239842
17 43 0.021 0.023 0.0218 0.0047432185 342055 0.00250142150434573
17 44 0.023 0.026 0.0242 0.0071425107 128804 0.00396932139645158
17 45 0.026 0.03 0.0278 0.012736709 78350 0.00549146619741505
17 46 0.03 0.04 0.0344 0.0106521751 110654 0.00431438662076554
17 47 0.04 0.05 0.0444 0.0153140671 55864 0.00521903044182521
17 48 0.05 0.065 0.0566 0.018992145 41117 0.00620522712191178
17 49 0.065 0.1 0.079 0.025254407 35374 0.00795326884869447
17 50 0.1 0.13 0.1159 0.0433822968 25700 0.0093483759909583
17 51 0.13 0.2 0.1475 0.0585018518 21897 0.00937393742452242
17 52 0.2 0.35 0.2523 0.0816844129 8638 0.0180767771819806
17 53 0.35 0.72 0.501220760951395 0.177866360874715 19529 0.0108465562535745
17 54 0.72 1.05 0.9986 0.4193647576 158 0.116855128297681
18 1 -0.3 -0.02 -0.0209 -0.0046482173 277172 0.00246307309900159
18 2 -0.02 -0.019 -0.0194 -0.0027005151 516376 0.00207577114547075
18 3 -0.019 -0.018 -0.0184 -0.0030883779 1364751 0.00125790759806357
18 4 -0.018 -0.017 -0.0174 -0.0038931621 3414869 0.000706606208431699
18 5 -0.017 -0.016 -0.0164 -0.0036170282 8126265 0.000499170303201688
18 6 -0.016 -0.015 -0.0154 -0.0029793145 18307022 0.000338062227529495
18 7 -0.015 -0.014 -0.0144 -0.0028010092 39138245 0.000190066492282825
18 8 -0.014 -0.013 -0.0134 -0.0027614342 79403845 0.000166346564424496
18 9 -0.013 -0.012 -0.0124 -0.0024258806 152926926 0.000120714162566897
18 10 -0.012 -0.011 -0.0115 -0.0022829845 279604474 9.32244169065675e-05
18 11 -0.011 -0.01 -0.0105 -0.0020609377 485309705 5.94015763143712e-05
18 12 -0.01 -0.009 -0.0095 -0.0018588884 800034420 5.36456439160049e-05
18 13 -0.009 -0.008 -0.0085 -0.0017727425 1252719297 4.15889696339118e-05
18 14 -0.008 -0.007 -0.0075 -0.0014814288 1863887886 3.57714479041843e-05
18 15 -0.007 -0.006 -0.0065 -0.0012739637 2635427199 3.22345242597037e-05
18 16 -0.006 -0.005 -0.0055 -0.0011000132 3542108320 2.1961713539176e-05
18 17 -0.005 -0.004 -0.0045 -0.0008826241 4526321595 2.28702571860047e-05
18 18 -0.004 -0.003 -0.0035 -0.0007084543 5500955196 1.92557424945039e-05
18 19 -0.003 -0.002 -0.0025 -0.0005171228 6359612182 1.82272051949934e-05
18 20 -0.002 -0.001 -0.0015 -0.0003107339 6995928231 1.85881581075529e-05
18 21 -0.001 0 -5e-04 -9.21303e-05 7325069985 1.53897757746578e-05
18 22 0 0.001 5e-04 0.0001073136 7301869799 1.66280148228286e-05
18 23 0.001 0.002 0.0015 0.0002839869 6931927489 1.4634690606337e-05
18 24 0.002 0.003 0.0025 0.0005080625 6269216429 1.97024850004547e-05
18 25 0.003 0.004 0.0035 0.0006993846 5403337673 2.29823633818288e-05
18 26 0.004 0.005 0.0045 0.0009010308 4439494016 2.29457027499623e-05
18 27 0.005 0.006 0.0055 0.0010925642 3478478679 2.8064223724221e-05
18 28 0.006 0.007 0.0065 0.0012760647 2599972651 3.06642129790368e-05
18 29 0.007 0.008 0.0075 0.0015222026 1855028780 3.5691013016876e-05
18 30 0.008 0.009 0.0085 0.0016783891 1263659117 4.95198309248644e-05
18 31 0.009 0.01 0.0095 0.0018529055 822399563 5.50759033003598e-05
18 32 0.01 0.011 0.0105 0.0020363806 511572702 6.43027883168946e-05
18 33 0.011 0.012 0.0115 0.002250819 304461545 7.87570654832773e-05
18 34 0.012 0.013 0.0125 0.002391694 173401849 0.000108822256759889
18 35 0.013 0.014 0.0134 0.0026621514 94637195 0.000159407110607951
18 36 0.014 0.015 0.0144 0.0029243844 49540918 0.00019751344029641
18 37 0.015 0.016 0.0154 0.0027458953 24917739 0.000275338027845691
18 38 0.016 0.017 0.0164 0.0028565556 12056870 0.000392755010187124
18 39 0.017 0.018 0.0174 0.0028559437 5643245 0.000606434872818624
18 40 0.018 0.019 0.0184 0.0031717977 2558776 0.00088925803388655
18 41 0.019 0.02 0.0194 0.0038802833 1138294 0.00140419789236918
18 42 0.02 0.021 0.0204 0.0030400992 502198 0.00181901447528463
18 43 0.021 0.023 0.0218 0.0067604095 337038 0.00256999003657818
18 44 0.023 0.026 0.0242 0.0120878776 126906 0.00409762837451509
18 45 0.026 0.03 0.0278 0.0046635205 77394 0.00499278373061316
18 46 0.03 0.04 0.0344 0.0098857745 109307 0.00440613450425652
18 47 0.04 0.05 0.0444 0.0210271736 55171 0.00582155684725329
18 48 0.05 0.065 0.0565 0.0228903626 40581 0.00848666244901023
18 49 0.065 0.1 0.079 0.0289951472 34912 0.00770701731625446
18 50 0.1 0.13 0.1159 0.0474767289 25342 0.0097904465970452
18 51 0.13 0.2 0.1475 0.0507658611 21602 0.0105293758741487
18 52 0.2 0.35 0.2523 0.0824321697 8565 0.0165318051355913
18 53 0.35 0.72 0.501288082919506 0.197837765498053 19230 0.0114959360230148
18 54 0.72 1.05 0.9983 0.4111339265 149 0.119012124823302
19 1 -0.3 -0.02 -0.0209 0.0004547206 286869 0.00258970959559967
19 2 -0.02 -0.019 -0.0194 -0.0015687778 534607 0.00192536136112968
19 3 -0.019 -0.018 -0.0184 -0.0032026056 1412533 0.00113526385373028
19 4 -0.018 -0.017 -0.0174 -0.0019369443 3534203 0.000766043465993526
19 5 -0.017 -0.016 -0.0164 -0.0015486186 8410006 0.000522952230077963
19 6 -0.016 -0.015 -0.0154 -0.0011806576 18945578 0.000282879188669878
19 7 -0.015 -0.014 -0.0144 -0.0012581053 40500230 0.000250242061804467
19 8 -0.014 -0.013 -0.0134 -0.0011696254 82167300 0.000160601558270923
19 9 -0.013 -0.012 -0.0124 -0.0011677952 158247540 0.000101246252310379
19 10 -0.012 -0.011 -0.0115 -0.0010677779 289325216 7.49911828667013e-05
19 11 -0.011 -0.01 -0.0105 -0.0009804645 502178981 6.65730915598279e-05
19 12 -0.01 -0.009 -0.0095 -0.0008600288 827821905 5.41503773729648e-05
19 13 -0.009 -0.008 -0.0085 -0.0007889775 1296203107 4.53656740764844e-05
19 14 -0.008 -0.007 -0.0075 -0.0007308778 1928572539 3.52965443679356e-05
19 15 -0.007 -0.006 -0.0065 -0.0006115857 2726834309 2.80376631353438e-05
19 16 -0.006 -0.005 -0.0055 -0.0005289949 3664993760 2.2146771786213e-05
19 17 -0.005 -0.004 -0.0045 -0.0004395799 4683248363 2.09797662642076e-05
19 18 -0.004 -0.003 -0.0035 -0.0003279932 5691637203 2.01190966164438e-05
19 19 -0.003 -0.002 -0.0025 -0.0002430278 6579980083 1.69198810052156e-05
19 20 -0.002 -0.001 -0.0015 -0.0001516824 7238328668 1.67553533101373e-05
19 21 -0.001 0 -5e-04 -4.01158e-05 7578868713 1.68026026044301e-05
19 22 0 0.001 5e-04 5.30899e-05 7554849944 1.68282911256515e-05
19 23 0.001 0.002 0.0015 0.0001326035 7172079210 1.36020813614773e-05
19 24 0.002 0.003 0.0025 0.000237551 6486455286 1.73024872309511e-05
19 25 0.003 0.004 0.0035 0.0003212716 5590598363 1.94258589761798e-05
19 26 0.004 0.005 0.0045 0.0004315804 4593372338 2.16169684705622e-05
19 27 0.005 0.006 0.0055 0.0004847846 3599082471 2.29113352946195e-05
19 28 0.006 0.007 0.0065 0.000603567 2690182786 2.9103211682256e-05
19 29 0.007 0.008 0.0075 0.0007271126 1919419293 3.46621186028276e-05
19 30 0.008 0.009 0.0085 0.0007972537 1307558437 3.99021756967243e-05
19 31 0.009 0.01 0.0095 0.0008837974 851001058 5.55240800559201e-05
19 32 0.01 0.011 0.0105 0.0010604062 529378482 6.3234970969653e-05
19 33 0.011 0.012 0.0115 0.0010911898 315071033 8.207275022637e-05
19 34 0.012 0.013 0.0125 0.0011880038 179450013 0.000101551347031741
19 35 0.013 0.014 0.0134 0.0013607109 97948003 0.000129106261936232
19 36 0.014 0.015 0.0144 0.0014088176 51276092 0.00021727895021405
19 37 0.015 0.016 0.0154 0.0015577016 25794193 0.000253188507344657
19 38 0.016 0.017 0.0164 0.0019525206 12482396 0.000387245103215554
19 39 0.017 0.018 0.0174 0.0013066379 5841972 0.000536835340619463
19 40 0.018 0.019 0.0184 0.0016617544 2650081 0.000885740018113858
19 41 0.019 0.02 0.0194 0.0019780787 1179202 0.00128304369672906
19 42 0.02 0.021 0.0204 0.0027145228 520313 0.00182443622602205
19 43 0.021 0.023 0.0218 0.0052094858 349117 0.00247824004361974
19 44 0.023 0.026 0.0242 0.0062744483 131439 0.00361288854747271
19 45 0.026 0.03 0.0278 0.0106458111 80063 0.00491841089473661
19 46 0.03 0.04 0.0344 0.0213788784 113127 0.00419764560100206
19 47 0.04 0.05 0.0444 0.0195165406 57077 0.00633199119171884
19 48 0.05 0.065 0.0566 0.0179126971 42010 0.00661356813576122
19 49 0.065 0.1 0.079 0.0370382584 36132 0.00695355660325481
19 50 0.1 0.13 0.1159 0.0483581215 26297 0.00985653272803302
19 51 0.13 0.2 0.1475 0.0437420401 22397 0.00912198897433058
19 52 0.2 0.35 0.2523 0.1005370374 8840 0.0174727451280283
19 53 0.35 0.72 0.501175887442944 0.137526978246698 19940 0.0112570898102842
19 54 0.72 1.05 0.9984 0.2414070536 156 0.10945627868456
20 1 -0.3 -0.02 -0.0209 -0.0023695487 284145 0.00288285701658176
20 2 -0.02 -0.019 -0.0194 -0.0018340962 529399 0.00198264179578141
20 3 -0.019 -0.018 -0.0184 -0.0034420334 1398975 0.00123011299395119
20 4 -0.018 -0.017 -0.0174 -0.0026017798 3500169 0.000754346235173234
20 5 -0.017 -0.016 -0.0164 -0.0026450663 8329444 0.0005069881223596
20 6 -0.016 -0.015 -0.0154 -0.0023238954 18764247 0.00031623964346732
20 7 -0.015 -0.014 -0.0144 -0.0020653467 40112451 0.00020027592304663
20 8 -0.014 -0.013 -0.0134 -0.0018053598 81381526 0.000173001938216735
20 9 -0.013 -0.012 -0.0124 -0.0016392621 156732751 0.000124848808681893
20 10 -0.012 -0.011 -0.0115 -0.0015493353 286565130 8.40876099772507e-05
20 11 -0.011 -0.01 -0.0105 -0.0013470516 497381963 6.23265302503509e-05
20 12 -0.01 -0.009 -0.0095 -0.0012496759 819929771 5.26931065871251e-05
20 13 -0.009 -0.008 -0.0085 -0.0011835103 1283856109 4.15643938988321e-05
20 14 -0.008 -0.007 -0.0075 -0.0009955692 1910212629 3.50144888903004e-05
20 15 -0.007 -0.006 -0.0065 -0.0008351203 2700889610 2.87668806312073e-05
20 16 -0.006 -0.005 -0.0055 -0.0007546043 3630121468 2.45759144395727e-05
20 17 -0.005 -0.004 -0.0045 -0.0005955914 4638738316 2.27853662421986e-05
20 18 -0.004 -0.003 -0.0035 -0.0004594863 5637550931 1.75139067169173e-05
20 19 -0.003 -0.002 -0.0025 -0.0003340313 6517464869 1.96413732625497e-05
20 20 -0.002 -0.001 -0.0015 -0.0001991101 7169579291 1.70423244576507e-05
20 21 -0.001 0 -5e-04 -9.08953e-05 7506856346 1.32708468483832e-05
20 22 0 0.001 5e-04 6.91488e-05 7483079687 1.52047565928363e-05
20 23 0.001 0.002 0.0015 0.0001906596 7103952697 1.46521429705558e-05
20 24 0.002 0.003 0.0025 0.0003288015 6424783242 1.94302774390437e-05
20 25 0.003 0.004 0.0035 0.000494333 5537470533 2.04376132250808e-05
20 26 0.004 0.005 0.0045 0.000585896 4549687086 2.08272555307853e-05
20 27 0.005 0.006 0.0055 0.0007164164 3564831348 2.46231883435814e-05
20 28 0.006 0.007 0.0065 0.0008647982 2664566148 3.36108527679631e-05
20 29 0.007 0.008 0.0075 0.0010057864 1901125704 3.27424671285996e-05
20 30 0.008 0.009 0.0085 0.0011061442 1295096772 3.7931043991926e-05
20 31 0.009 0.01 0.0095 0.0012549927 842877317 5.57705145918321e-05
20 32 0.01 0.011 0.0105 0.0014260737 524323625 6.26541299775657e-05
20 33 0.011 0.012 0.0115 0.0014804096 312058716 8.03736142322487e-05
20 34 0.012 0.013 0.0125 0.0016483816 177729962 0.000115018401589906
20 35 0.013 0.014 0.0134 0.0017668538 97008747 0.00014452806076041
20 36 0.014 0.015 0.0144 0.0016228911 50781476 0.000189558756982968
20 37 0.015 0.016 0.0154 0.0020588901 25547323 0.000257940536222547
20 38 0.016 0.017 0.0164 0.0023390267 12362266 0.000365690482736116
20 39 0.017 0.018 0.0174 0.0033233738 5786145 0.000544717822716411
20 40 0.018 0.019 0.0184 0.00271271 2624301 0.000862840001607146
20 41 0.019 0.02 0.0194 0.0048344194 1167370 0.00122022932798589
20 42 0.02 0.021 0.0204 0.0052493117 514977 0.00210050898913479
20 43 0.021 0.023 0.0218 0.009534223 345670 0.00274923967426359
20 44 0.023 0.026 0.0242 0.0230405535 129987 0.00395591563181909
20 45 0.026 0.03 0.0278 0.0409246114 79138 0.00492070713345865
20 46 0.03 0.04 0.0344 0.0428474307 111812 0.00482212321932052
20 47 0.04 0.05 0.0444 0.0538923341 56486 0.00655897415518942
20 48 0.05 0.065 0.0566 0.061083509 41466 0.00808116387636693
20 49 0.065 0.1 0.079 0.0721662674 35724 0.0081752418989615
20 50 0.1 0.13 0.1159 0.1019852111 25944 0.00903370502685795
20 51 0.13 0.2 0.1475 0.1169289698 22127 0.00929958415119506
20 52 0.2 0.35 0.2523 0.1510807564 8728 0.0179564968782211
20 53 0.35 0.72 0.501155666089691 0.266165024656477 19778 0.0103175486128983
20 54 0.72 1.05 0.9986 0.6047212206 158 0.122888724310588
21 1 -0.3 -0.02 -0.0209 -0.007463122 239340 0.00260201285455131
21 2 -0.02 -0.019 -0.0194 -0.0035280648 446231 0.00238278923576428
21 3 -0.019 -0.018 -0.0184 -0.0037729713 1179045 0.00140356735811395
21 4 -0.018 -0.017 -0.0174 -0.004446672 2950524 0.000831273929220386
21 5 -0.017 -0.016 -0.0164 -0.0039046966 7020113 0.000489851975864096
21 6 -0.016 -0.015 -0.0154 -0.0035903246 15818986 0.000316651899500577
21 7 -0.015 -0.014 -0.0144 -0.0037529403 33821035 0.00022862150663974
21 8 -0.014 -0.013 -0.0134 -0.0033230475 68610863 0.000159141009531843
21 9 -0.013 -0.012 -0.0124 -0.0031444318 132148931 0.000141272938965264
21 10 -0.012 -0.011 -0.0115 -0.0028411072 241609633 0.000105340628349133
21 11 -0.011 -0.01 -0.0105 -0.0026361516 419350227 8.35450397704234e-05
21 12 -0.01 -0.009 -0.0095 -0.0023772429 691300060 5.39097865916313e-05
21 13 -0.009 -0.008 -0.0085 -0.0021133817 1082491175 4.78927510745954e-05
21 14 -0.008 -0.007 -0.0075 -0.0019040008 1610619055 4.38872724103557e-05
21 15 -0.007 -0.006 -0.0065 -0.0016356692 2277326050 3.22196557062392e-05
21 16 -0.006 -0.005 -0.0055 -0.0013731295 3060822100 2.93324543363238e-05
21 17 -0.005 -0.004 -0.0045 -0.0011097774 3911234446 2.59751394262941e-05
21 18 -0.004 -0.003 -0.0035 -0.000875821 4753441905 2.18873236469451e-05
21 19 -0.003 -0.002 -0.0025 -0.0006336468 5495398393 2.23466612178541e-05
21 20 -0.002 -0.001 -0.0015 -0.0003572143 6045190297 1.65427771818631e-05
21 21 -0.001 0 -5e-04 -0.0001351857 6329573223 1.79868261745817e-05
21 22 0 0.001 5e-04 0.0001267342 6309532983 1.80629498573856e-05
21 23 0.001 0.002 0.0015 0.0003821299 5989869826 1.64033062387587e-05
21 24 0.002 0.003 0.0025 0.000625733 5417177280 1.67080923256489e-05
21 25 0.003 0.004 0.0035 0.0008690024 4668938258 2.35057504202821e-05
21 26 0.004 0.005 0.0045 0.001114819 3836102280 2.48904654755617e-05
21 27 0.005 0.006 0.0055 0.0013407962 3005707131 3.15821164848585e-05
21 28 0.006 0.007 0.0065 0.0016236587 2246635911 4.07350874178099e-05
21 29 0.007 0.008 0.0075 0.0018669874 1602925357 3.87618319060455e-05
21 30 0.008 0.009 0.0085 0.0021179108 1091932451 4.43390615234148e-05
21 31 0.009 0.01 0.0095 0.0023578465 710651805 5.827723964492e-05
21 32 0.01 0.011 0.0105 0.0025496797 442065002 7.44825735486254e-05
21 33 0.011 0.012 0.0115 0.0028784588 263112871 0.000102106060369162
21 34 0.012 0.013 0.0125 0.0030343847 149851831 0.00012140239341824
21 35 0.013 0.014 0.0134 0.0031862672 81790470 0.000150803491592973
21 36 0.014 0.015 0.0144 0.0035943425 42821245 0.000221498228990469
21 37 0.015 0.016 0.0154 0.0036916049 21537731 0.000340536511161845
21 38 0.016 0.017 0.0164 0.0040408246 10424352 0.000449670066627134
21 39 0.017 0.018 0.0174 0.0043763103 4877468 0.00061925789039187
21 40 0.018 0.019 0.0184 0.0035023489 2213452 0.00105614002182568
21 41 0.019 0.02 0.0194 0.0043370417 984458 0.00153064372521471
21 42 0.02 0.021 0.0204 0.0071207076 434305 0.00202019664612022
21 43 0.021 0.023 0.0218 0.0050822422 291407 0.00293054610912456
21 44 0.023 0.026 0.0242 0.012515013 109105 0.00499032123777571
21 45 0.026 0.03 0.0278 0.0264926664 66308 0.00560240252989451
21 46 0.03 0.04 0.0344 0.0271923468 93604 0.00479759376554779
21 47 0.04 0.05 0.0444 0.0347373804 47150 0.00663921206419601
21 48 0.05 0.065 0.0565 0.0509709735 34728 0.00699647456926917
21 49 0.065 0.1 0.079 0.0477202964 29724 0.00829878708441505
21 50 0.1 0.13 0.1159 0.0758741408 21896 0.0107361994225211
21 51 0.13 0.2 0.1475 0.0829110729 18511 0.010182775091914
21 52 0.2 0.35 0.2523 0.1331016323 7266 0.0175023191214059
21 53 0.35 0.72 0.501245117551195 0.20887478766119 16738 0.00821445029787797
21 54 0.72 1.05 0.9988 0.7178483173 138 0.172684952922245
22 1 -0.3 -0.02 -0.0209 -0.0053413023 238468 0.00299061998209996
22 2 -0.02 -0.019 -0.0194 -0.0027818938 444451 0.00205085130765749
22 3 -0.019 -0.018 -0.0184 -0.0019377254 1174631 0.00122075673569301
22 4 -0.018 -0.017 -0.0174 -0.0035185518 2939128 0.000916279546525678
22 5 -0.017 -0.016 -0.0164 -0.0019079342 6993514 0.000531226166103016
22 6 -0.016 -0.015 -0.0154 -0.0027892757 15758917 0.000428876643397688
22 7 -0.015 -0.014 -0.0144 -0.0025102187 33693216 0.000243997166374427
22 8 -0.014 -0.013 -0.0134 -0.0027480303 68352773 0.000178945361653182
22 9 -0.013 -0.012 -0.0124 -0.0022261594 131651688 0.000139511442080248
22 10 -0.012 -0.011 -0.0115 -0.0021861874 240699273 9.31155592859341e-05
22 11 -0.011 -0.01 -0.0105 -0.0018406176 417770111 7.23910581089566e-05
22 12 -0.01 -0.009 -0.0095 -0.0016565836 688695492 5.15394123279614e-05
22 13 -0.009 -0.008 -0.0085 -0.0014819051 1078414185 4.99631098127178e-05
22 14 -0.008 -0.007 -0.0075 -0.0013744378 1604558027 3.79773075305679e-05
22 15 -0.007 -0.006 -0.0065 -0.0011877912 2268764301 2.84682557104533e-05
22 16 -0.006 -0.005 -0.0055 -0.0009976523 3049313312 2.92523637221272e-05
22 17 -0.005 -0.004 -0.0045 -0.0008259073 3896536888 2.14933426634838e-05
22 18 -0.004 -0.003 -0.0035 -0.0006554076 4735578588 2.07988385171222e-05
22 19 -0.003 -0.002 -0.0025 -0.0004684578 5474767853 2.04862239387997e-05
22 20 -0.002 -0.001 -0.0015 -0.0002937326 6022481211 1.95299562723015e-05
22 21 -0.001 0 -5e-04 -7.8313e-05 6305793207 1.55469244245486e-05
22 22 0 0.001 5e-04 7.96652e-05 6285855133 1.88697996255138e-05
22 23 0.001 0.002 0.0015 0.0002608456 5967372561 1.84324497445191e-05
22 24 0.002 0.003 0.0025 0.0004356397 5396838861 1.98716610396807e-05
22 25 0.003 0.004 0.0035 0.0006362894 4651406260 2.15154134699105e-05
22 26 0.004 0.005 0.0045 0.0008010785 3821699337 2.46564726271533e-05
22 27 0.005 0.006 0.0055 0.000996292 2994413523 2.89333538875832e-05
22 28 0.006 0.007 0.0065 0.0011984131 2238188352 3.24476698584217e-05
22 29 0.007 0.008 0.0075 0.0013593009 1596904683 4.05537594003702e-05
22 30 0.008 0.009 0.0085 0.0015870951 1087822520 5.36958492716619e-05
22 31 0.009 0.01 0.0095 0.0017876153 707972949 5.85349046020384e-05
22 32 0.01 0.011 0.0105 0.0020117995 440397108 7.18837729658401e-05
22 33 0.011 0.012 0.0115 0.0021659976 262118977 8.58362064334217e-05
22 34 0.012 0.013 0.0125 0.0025162565 149280716 0.000133649010357454
22 35 0.013 0.014 0.0134 0.002767785 81478806 0.000130643255206847
22 36 0.014 0.015 0.0144 0.0028766707 42657514 0.000229791318054057
22 37 0.015 0.016 0.0154 0.0027908919 21454798 0.000324841524167628
22 38 0.016 0.017 0.0164 0.0033407798 10383264 0.000461818429670052
22 39 0.017 0.018 0.0174 0.0034894678 4857949 0.000598489345836253
22 40 0.018 0.019 0.0184 0.0043687324 2204841 0.000985764016260694
22 41 0.019 0.02 0.0194 0.0053483273 980208 0.00154748090424362
22 42 0.02 0.021 0.0204 0.0028425157 432386 0.00212509007339078
22 43 0.021 0.023 0.0218 0.0067994375 290156 0.00240602370178307
22 44 0.023 0.026 0.0242 0.0120507051 108643 0.00418074859749713
22 45 0.026 0.03 0.0278 0.0050489059 66030 0.00529274487597299
22 46 0.03 0.04 0.0344 0.0084126884 93247 0.0041322465268121
22 47 0.04 0.05 0.0444 0.0140057963 46946 0.00676004125695571
22 48 0.05 0.065 0.0565 0.0133711081 34591 0.00908547247312318
22 49 0.065 0.1 0.079 0.0182034712 29564 0.00865782118731306
22 50 0.1 0.13 0.1159 0.0173935419 21795 0.00981155793929541
22 51 0.13 0.2 0.1475 0.034864346 18421 0.00939502622025558
22 52 0.2 0.35 0.2523 0.1047940349 7234 0.0192414293912864
22 53 0.35 0.72 0.501199347324378 0.143627577348234 16691 0.0120841307842098
22 54 0.72 1.05 0.9988 0.6117862678 138 0.176706234668489
23 1 -0.3 -0.02 -0.0209 -0.0079085309 271523 0.00292561192288298
23 2 -0.02 -0.019 -0.0194 -0.0050329055 506092 0.00190441967535775
23 3 -0.019 -0.018 -0.0184 -0.0022008508 1337516 0.0011685729531681
23 4 -0.018 -0.017 -0.0174 -0.0047314151 3344994 0.000707080819293726
23 5 -0.017 -0.016 -0.0164 -0.0033135442 7960068 0.000528027346918272
23 6 -0.016 -0.015 -0.0154 -0.0036772538 17933537 0.000359842474295143
23 7 -0.015 -0.014 -0.0144 -0.0033342073 38337048 0.000245212801513161
23 8 -0.014 -0.013 -0.0134 -0.0030635072 77773401 0.000162317329810285
23 9 -0.013 -0.012 -0.0124 -0.003122551 149779324 0.000130385293864816
23 10 -0.012 -0.011 -0.0115 -0.0028535532 273840958 0.000102579090551518
23 11 -0.011 -0.01 -0.0105 -0.0027045214 475296923 8.46194598222738e-05
23 12 -0.01 -0.009 -0.0095 -0.0024166827 783497754 6.22392158354729e-05
23 13 -0.009 -0.008 -0.0085 -0.0021707247 1226826593 5.23826436809608e-05
23 14 -0.008 -0.007 -0.0075 -0.0019337144 1825327930 4.76337302644822e-05
23 15 -0.007 -0.006 -0.0065 -0.0017152136 2580839984 4.31182278844593e-05
23 16 -0.006 -0.005 -0.0055 -0.0014544676 3468773046 3.48868386481909e-05
23 17 -0.005 -0.004 -0.0045 -0.0011822366 4432489856 3.01447892968096e-05
23 18 -0.004 -0.003 -0.0035 -0.000956377 5386852914 2.32707356655369e-05
23 19 -0.003 -0.002 -0.0025 -0.0006677786 6227670773 2.41408834208862e-05
23 20 -0.002 -0.001 -0.0015 -0.0004227754 6850729122 1.97527232134786e-05
23 21 -0.001 0 -5e-04 -0.0001525388 7173080122 1.59754679452771e-05
23 22 0 0.001 5e-04 9.62192e-05 7150309516 1.74014424346252e-05
23 23 0.001 0.002 0.0015 0.0003490919 6788043017 1.74803250303695e-05
23 24 0.002 0.003 0.0025 0.0006173816 6139103856 2.12995186922781e-05
23 25 0.003 0.004 0.0035 0.0008960374 5291279147 2.33447074690792e-05
23 26 0.004 0.005 0.0045 0.0011763112 4347439133 2.86450249822932e-05
23 27 0.005 0.006 0.0055 0.0014530549 3406399948 3.34402644320623e-05
23 28 0.006 0.007 0.0065 0.0017580961 2546127152 4.10305531865834e-05
23 29 0.007 0.008 0.0075 0.0020438209 1816654210 5.1318364317825e-05
23 30 0.008 0.009 0.0085 0.0023373589 1237555889 6.04994121789807e-05
23 31 0.009 0.01 0.0095 0.0026646673 805428417 7.30943968046029e-05
23 32 0.01 0.011 0.0105 0.0029832361 501025381 0.000102076340867648
23 33 0.011 0.012 0.0115 0.0033848567 298199057 0.00010083875099724
23 34 0.012 0.013 0.0125 0.0036783522 169834029 0.000131825093467849
23 35 0.013 0.014 0.0134 0.0043145529 92699739 0.000206654245259144
23 36 0.014 0.015 0.0144 0.0046008202 48527544 0.000273094237217336
23 37 0.015 0.016 0.0154 0.0050002775 24411828 0.000308514172182036
23 38 0.016 0.017 0.0164 0.0060408658 11813312 0.000398525747650047
23 39 0.017 0.018 0.0174 0.006880787 5528839 0.000724041640405896
23 40 0.018 0.019 0.0184 0.0066519124 2508117 0.000915923102085159
23 41 0.019 0.02 0.0194 0.0080341237 1115371 0.00127289150412686
23 42 0.02 0.021 0.0204 0.0087613755 492415 0.00191907685587873
23 43 0.021 0.023 0.0218 0.01310716 330418 0.00301933348053979
23 44 0.023 0.026 0.0242 0.0101262852 124432 0.0040280891196325
23 45 0.026 0.03 0.0278 0.0176587252 75785 0.00481852331677629
23 46 0.03 0.04 0.0344 0.0181832691 107070 0.00391781601430341
23 47 0.04 0.05 0.0444 0.0151221652 53994 0.0066552944029583
23 48 0.05 0.065 0.0565 0.0219011702 39683 0.00655428683240569
23 49 0.065 0.1 0.079 0.0333635997 34175 0.00842636858319303
23 50 0.1 0.13 0.1159 0.0313723783 24880 0.00832747526030915
23 51 0.13 0.2 0.1475 0.0625439853 21258 0.0111145204716189
23 52 0.2 0.35 0.2524 0.1001722713 8388 0.0175777034218809
23 53 0.35 0.72 0.501138340732575 0.150137020461657 18855 0.0080539218239906
23 54 0.72 1.05 0.9986 0.4098731578 147 0.100139089753165
24 1 -0.3 -0.02 -0.0209 -0.0053166678 271626 0.00260212047294025
24 2 -0.02 -0.019 -0.0194 -0.0045372527 506374 0.00230633557706304
24 3 -0.019 -0.018 -0.0184 -0.0046251214 1338421 0.00137102346349912
24 4 -0.018 -0.017 -0.0174 -0.0046804766 3347033 0.000867935600637298
24 5 -0.017 -0.016 -0.0164 -0.0034465762 7964708 0.000566224246921676
24 6 -0.016 -0.015 -0.0154 -0.0040825023 17943723 0.0003540211871912
24 7 -0.015 -0.014 -0.0144 -0.0036865193 38359832 0.000238907303750274
24 8 -0.014 -0.013 -0.0134 -0.0033216426 77819102 0.000145568982100053
24 9 -0.013 -0.012 -0.0124 -0.0030575704 149869183 0.000114481367849382
24 10 -0.012 -0.011 -0.0115 -0.0028667012 274004139 8.423742075866e-05
24 11 -0.011 -0.01 -0.0105 -0.0026527541 475579836 6.9350318259481e-05
24 12 -0.01 -0.009 -0.0095 -0.0023920432 783964505 4.71073618859709e-05
24 13 -0.009 -0.008 -0.0085 -0.0020468717 1227556479 4.74551336663169e-05
24 14 -0.008 -0.007 -0.0075 -0.0018587976 1826415533 4.00205927632273e-05
24 15 -0.007 -0.006 -0.0065 -0.0016147751 2582372903 3.27639384026971e-05
24 16 -0.006 -0.005 -0.0055 -0.0013667535 3470834569 2.84610396485953e-05
24 17 -0.005 -0.004 -0.0045 -0.0011165203 4435128255 2.13681877388997e-05
24 18 -0.004 -0.003 -0.0035 -0.0008829121 5390050935 2.14671208633567e-05
24 19 -0.003 -0.002 -0.0025 -0.0006369229 6231370618 1.89368025558086e-05
24 20 -0.002 -0.001 -0.0015 -0.0003747904 6854800977 1.55391355771908e-05
24 21 -0.001 0 -5e-04 -0.0001093988 7177327945 1.58194013173737e-05
24 22 0 0.001 5e-04 0.0001259955 7154554846 1.55644369396458e-05
24 23 0.001 0.002 0.0015 0.0003555956 6792064652 1.73526558398945e-05
24 24 0.002 0.003 0.0025 0.000618357 6142744194 1.8312900529819e-05
24 25 0.003 0.004 0.0035 0.0008743506 5294414112 2.3274157593032e-05
24 26 0.004 0.005 0.0045 0.0011127706 4350020083 2.5771160498903e-05
24 27 0.005 0.006 0.0055 0.0013433156 3408420173 2.8417329484854e-05
24 28 0.006 0.007 0.0065 0.0015840144 2547639385 3.31485389182573e-05
24 29 0.007 0.008 0.0075 0.0018569795 1817734568 3.77989841047744e-05
24 30 0.008 0.009 0.0085 0.0021262779 1238293492 5.11397212569034e-05
24 31 0.009 0.01 0.0095 0.0023525487 805908412 6.27047388357488e-05
24 32 0.01 0.011 0.0105 0.0026098551 501324451 7.52177788883133e-05
24 33 0.011 0.012 0.0115 0.0029029526 298381199 9.17905726561974e-05
24 34 0.012 0.013 0.0125 0.0032898506 169936518 0.000111002570885348
24 35 0.013 0.014 0.0134 0.0035079085 92756050 0.000137910570130278
24 36 0.014 0.015 0.0144 0.0037346242 48557418 0.000217285856225111
24 37 0.015 0.016 0.0154 0.0043767662 24427200 0.000291681101458021
24 38 0.016 0.017 0.0164 0.0040112298 11821186 0.000452770104989261
24 39 0.017 0.018 0.0174 0.0045483107 5532409 0.000671447975459446
24 40 0.018 0.019 0.0184 0.0038439805 2509682 0.000876163705515543
24 41 0.019 0.02 0.0194 0.005837131 1116090 0.00134192303159906
24 42 0.02 0.021 0.0204 0.0060509391 492750 0.00227671390392448
24 43 0.021 0.023 0.0218 0.008326733 330676 0.00245491194437898
24 44 0.023 0.026 0.0242 0.0089225309 124543 0.00387410171730262
24 45 0.026 0.03 0.0278 0.0083898613 75862 0.00478511726311003
24 46 0.03 0.04 0.0344 0.009270259 107163 0.00439487069540528
24 47 0.04 0.05 0.0444 0.0177437027 54030 0.0059647866724987
24 48 0.05 0.065 0.0565 0.0200490378 39732 0.00651812376708855
24 49 0.065 0.1 0.079 0.0305390574 34197 0.0083005359778548
24 50 0.1 0.13 0.1159 0.0560919784 24898 0.00945626720998495
24 51 0.13 0.2 0.1475 0.0642370715 21274 0.0100998864189427
24 52 0.2 0.35 0.2524 0.1051599214 8396 0.0147013523312416
24 53 0.35 0.72 0.501140787961166 0.234754256665067 18883 0.010609926877128
24 54 0.72 1.05 0.9986 0.7505882072 147 0.152388407286102
25 1 -0.3 -0.02 -0.0209 -0.0060445976 271418 0.00282169793939931
25 2 -0.02 -0.019 -0.0194 -0.0052551445 505933 0.00174367645297119
25 3 -0.019 -0.018 -0.0184 -0.0066381457 1337267 0.0013247330377172
25 4 -0.018 -0.017 -0.0174 -0.0042934857 3344150 0.000688821889484202
25 5 -0.017 -0.016 -0.0164 -0.0048593425 7958173 0.000489773962819603
25 6 -0.016 -0.015 -0.0154 -0.0042650392 17928969 0.000331004510816615
25 7 -0.015 -0.014 -0.0144 -0.0041881949 38327478 0.00022448195771541
25 8 -0.014 -0.013 -0.0134 -0.0040222911 77753353 0.000172737276883773
25 9 -0.013 -0.012 -0.0124 -0.0037840502 149740566 0.000118074635278534
25 10 -0.012 -0.011 -0.0115 -0.003336774 273770629 8.76933800080449e-05
25 11 -0.011 -0.01 -0.0105 -0.0031415115 475174379 6.85195875186615e-05
25 12 -0.01 -0.009 -0.0095 -0.0028547217 783295671 5.41905029444056e-05
25 13 -0.009 -0.008 -0.0085 -0.0025456318 1226502311 5.06728142456942e-05
25 14 -0.008 -0.007 -0.0075 -0.0022390955 1824848599 3.64030552373044e-05
25 15 -0.007 -0.006 -0.0065 -0.0019389833 2580156770 2.95873759840334e-05
25 16 -0.006 -0.005 -0.0055 -0.0016444743 3467851282 2.72726141313516e-05
25 17 -0.005 -0.004 -0.0045 -0.0013583236 4431311726 2.73212843361065e-05
25 18 -0.004 -0.003 -0.0035 -0.001042892 5385413574 2.23249185427085e-05
25 19 -0.003 -0.002 -0.0025 -0.0007516678 6226006529 2.06352186632943e-05
25 20 -0.002 -0.001 -0.0015 -0.0004509857 6848898439 1.6863623117325e-05
25 21 -0.001 0 -5e-04 -0.0001529796 7171140969 1.79999929940676e-05
25 22 0 0.001 5e-04 0.0001664652 7148387565 1.64528209396558e-05
25 23 0.001 0.002 0.0015 0.0004361189 6786210248 1.71197419315585e-05
25 24 0.002 0.003 0.0025 0.0007392796 6137447240 1.74325588039785e-05
25 25 0.003 0.004 0.0035 0.0010324973 5289845284 2.34392647941477e-05
25 26 0.004 0.005 0.0045 0.0013341986 4346271158 2.507856421741e-05
25 27 0.005 0.006 0.0055 0.001627427 3405481954 2.5523681286748e-05
25 28 0.006 0.007 0.0065 0.0019258273 2545449415 3.42345568930081e-05
25 29 0.007 0.008 0.0075 0.0022238256 1816175138 4.44856661944903e-05
25 30 0.008 0.009 0.0085 0.0026171439 1237229869 5.20626269468921e-05
25 31 0.009 0.01 0.0095 0.0028373158 805221609 6.1401219777183e-05
25 32 0.01 0.011 0.0105 0.0031078702 500900407 7.0264668936857e-05
25 33 0.011 0.012 0.0115 0.0034731833 298128295 9.38866250938833e-05
25 34 0.012 0.013 0.0125 0.003864692 169793967 0.000113742481377938
25 35 0.013 0.014 0.0134 0.0041110298 92678792 0.000171780438070214
25 36 0.014 0.015 0.0144 0.0042477817 48518226 0.000224825631185349
25 37 0.015 0.016 0.0154 0.0047623846 24407150 0.00030785905311294
25 38 0.016 0.017 0.0164 0.0048524442 11811769 0.000388421056477765
25 39 0.017 0.018 0.0174 0.0053790693 5528192 0.000579872610306391
25 40 0.018 0.019 0.0184 0.0046752532 2507964 0.000860318908661015
25 41 0.019 0.02 0.0194 0.0071866486 1115251 0.00142596721390315
25 42 0.02 0.021 0.0204 0.006830488 492393 0.00192332332393685
25 43 0.021 0.023 0.0218 0.0081142879 330418 0.00232439349310922
25 44 0.023 0.026 0.0242 0.0143805769 124478 0.00374683661542605
25 45 0.026 0.03 0.0278 0.0180141013 75808 0.00475399214840816
25 46 0.03 0.04 0.0344 0.0160477126 107085 0.0039048684334229
25 47 0.04 0.05 0.0444 0.0254183409 54007 0.00566195483975515
25 48 0.05 0.065 0.0565 0.03629105 39696 0.00702358978504564
25 49 0.065 0.1 0.079 0.0391004117 34155 0.00777910794232083
25 50 0.1 0.13 0.1159 0.0582148873 24878 0.00900189619079397
25 51 0.13 0.2 0.1475 0.076323636 21268 0.0107549592398384
25 52 0.2 0.35 0.2524 0.1374012293 8392 0.0170435007184624
25 53 0.35 0.72 0.501151566798759 0.27048578183714 18863 0.0123572924155591
25 54 0.72 1.05 0.9986 0.6268804077 147 0.155023046801809
26 1 -0.3 -0.02 -0.0209 -0.0036872056 269243 0.00253729350081146
26 2 -0.02 -0.019 -0.0194 -0.0062805853 501995 0.00199216699494906
26 3 -0.019 -0.018 -0.0184 -0.0044732037 1326683 0.00135441554907989
26 4 -0.018 -0.017 -0.0174 -0.0046388819 3317867 0.000707677792916171
26 5 -0.017 -0.016 -0.0164 -0.0033316939 7895427 0.00050384073003174
26 6 -0.016 -0.015 -0.0154 -0.0038041788 17787717 0.000351115179228205
26 7 -0.015 -0.014 -0.0144 -0.0032426524 38025812 0.000242457881305368
26 8 -0.014 -0.013 -0.0134 -0.0030747493 77141325 0.000162198333918414
26 9 -0.013 -0.012 -0.0124 -0.0028786143 148562399 0.000108087871044938
26 10 -0.012 -0.011 -0.0115 -0.0026503381 271612981 9.87766433367508e-05
26 11 -0.011 -0.01 -0.0105 -0.0023677768 471422163 7.37710206905104e-05
26 12 -0.01 -0.009 -0.0095 -0.0021589265 777108522 6.91540182817766e-05
26 13 -0.009 -0.008 -0.0085 -0.0019332179 1216814265 5.16345830322278e-05
26 14 -0.008 -0.007 -0.0075 -0.0017112998 1810425893 4.27979519369071e-05
26 15 -0.007 -0.006 -0.0065 -0.0014759256 2559759916 3.87551593887293e-05
26 16 -0.006 -0.005 -0.0055 -0.0012223961 3440426515 3.14503286486688e-05
26 17 -0.005 -0.004 -0.0045 -0.0010554674 4396258102 2.69631513539563e-05
26 18 -0.004 -0.003 -0.0035 -0.0008069527 5342809570 2.49161341189745e-05
26 19 -0.003 -0.002 -0.0025 -0.0005971976 6176732184 1.89504353209894e-05
26 20 -0.002 -0.001 -0.0015 -0.0003703421 6794675132 1.74609320125806e-05
26 21 -0.001 0 -5e-04 -0.0001188794 7114360954 1.55704526696787e-05
26 22 0 0.001 5e-04 0.0001026379 7091796575 1.59485476021248e-05
26 23 0.001 0.002 0.0015 0.000325149 6732470217 1.63387008034791e-05
26 24 0.002 0.003 0.0025 0.0005736741 6088849709 2.01583455409071e-05
26 25 0.003 0.004 0.0035 0.0007858753 5247974789 2.23031120941097e-05
26 26 0.004 0.005 0.0045 0.0010187261 4311879409 2.76644691679639e-05
26 27 0.005 0.006 0.0055 0.0012660315 3378543759 3.35308074390808e-05
26 28 0.006 0.007 0.0065 0.0015184378 2525323786 4.12104049635246e-05
26 29 0.007 0.008 0.0075 0.0017539251 1801812153 4.36940251970251e-05
26 30 0.008 0.009 0.0085 0.001996077 1227462624 5.53301053008917e-05
26 31 0.009 0.01 0.0095 0.0022284745 798865635 7.16021163575828e-05
26 32 0.01 0.011 0.0105 0.0024555698 496949438 7.88529441392111e-05
26 33 0.011 0.012 0.0115 0.0027600543 295780276 9.58813096848392e-05
26 34 0.012 0.013 0.0125 0.0030616198 168456386 0.000119340653951789
26 35 0.013 0.014 0.0134 0.0033567732 91950838 0.000162472315240064
26 36 0.014 0.015 0.0144 0.0034321903 48136272 0.000241451571973078
26 37 0.015 0.016 0.0154 0.0039860352 24217018 0.000327259846801178
26 38 0.016 0.017 0.0164 0.0036374572 11719211 0.000404710261464488
26 39 0.017 0.018 0.0174 0.0046988183 5485248 0.000617876922215013
26 40 0.018 0.019 0.0184 0.0055628314 2488617 0.00091148797726742
26 41 0.019 0.02 0.0194 0.0048159791 1106691 0.00135314950977321
26 42 0.02 0.021 0.0204 0.0057475799 488704 0.00201022104224983
26 43 0.021 0.023 0.0218 0.0066231075 327958 0.00238256248690275
26 44 0.023 0.026 0.0242 0.0055530009 123461 0.00389573349450528
26 45 0.026 0.03 0.0278 0.0072862263 75202 0.00507740935271494
26 46 0.03 0.04 0.0344 0.010639382 106172 0.00441443761856269
26 47 0.04 0.05 0.0444 0.0170728916 53552 0.00585740655805933
26 48 0.05 0.065 0.0565 0.0179251362 39382 0.00753282537788699
26 49 0.065 0.1 0.079 0.0281758623 33901 0.0075267816821146
26 50 0.1 0.13 0.1159 0.0401012991 24705 0.00998524565200852
26 51 0.13 0.2 0.1475 0.0508296114 21081 0.0105526688619457
26 52 0.2 0.35 0.2524 0.0926988805 8336 0.0179976444107906
26 53 0.35 0.72 0.501203947806943 0.12945887167708 18725 0.00765982151159746
26 54 0.72 1.05 0.9986 0.3381096276 146 0.117312184343244
27 1 -0.3 -0.02 -0.0209 -0.0005041694 288558 0.0026821688863462
27 2 -0.02 -0.019 -0.0194 -0.001790179 537675 0.00197720073956865
27 3 -0.019 -0.018 -0.0184 -0.0026734263 1420810 0.00102986945510469
27 4 -0.018 -0.017 -0.0174 -0.0017709518 3554901 0.000794404984520003
27 5 -0.017 -0.016 -0.0164 -0.0013370006 8458690 0.000425288449779908
27 6 -0.016 -0.015 -0.0154 -0.0012169852 19056264 0.000363441220680573
27 7 -0.015 -0.014 -0.0144 -0.0010513383 40737898 0.000239971855061972
27 8 -0.014 -0.013 -0.0134 -0.0011921293 82647321 0.000148806364000012
27 9 -0.013 -0.012 -0.0124 -0.0009951042 159172716 0.000122699288382521
27 10 -0.012 -0.011 -0.0115 -0.0008960127 291017082 8.05576992186279e-05
27 11 -0.011 -0.01 -0.0105 -0.00078394 505115044 6.40177589464643e-05
27 12 -0.01 -0.009 -0.0095 -0.0007709704 832671668 5.12247516385078e-05
27 13 -0.009 -0.008 -0.0085 -0.0007279251 1303796587 3.97192594434344e-05
27 14 -0.008 -0.007 -0.0075 -0.0005962402 1939877162 3.46267150860649e-05
27 15 -0.007 -0.006 -0.0065 -0.0004993383 2742810833 2.69929482335981e-05
27 16 -0.006 -0.005 -0.0055 -0.0004475848 3686489380 2.49098522752522e-05
27 17 -0.005 -0.004 -0.0045 -0.0003854006 4710731287 2.36098884270377e-05
27 18 -0.004 -0.003 -0.0035 -0.0002425254 5725030044 2.00524750120407e-05
27 19 -0.003 -0.002 -0.0025 -0.0002144067 6618608079 1.69575284717472e-05
27 20 -0.002 -0.001 -0.0015 -0.0001228061 7280823803 1.65785730931355e-05
27 21 -0.001 0 -5e-04 -5.76846e-05 7623346332 1.52712677959669e-05
27 22 0 0.001 5e-04 4.2074e-05 7599203958 1.68979828919978e-05
27 23 0.001 0.002 0.0015 0.0001238563 7214193040 1.50644993634447e-05
27 24 0.002 0.003 0.0025 0.0001817206 6524524827 2.02146002315283e-05
27 25 0.003 0.004 0.0035 0.0002734725 5623415225 2.12144609232566e-05
27 26 0.004 0.005 0.0045 0.0003617199 4620327326 1.9852838434219e-05
27 27 0.005 0.006 0.0055 0.0004404361 3620199949 2.2603912874718e-05
27 28 0.006 0.007 0.0065 0.0005079667 2705955357 3.18854682776249e-05
27 29 0.007 0.008 0.0075 0.0006266798 1930664902 3.10707374880232e-05
27 30 0.008 0.009 0.0085 0.000689248 1315217003 4.05737431022636e-05
27 31 0.009 0.01 0.0095 0.0007059634 855980600 5.14296156618869e-05
27 32 0.01 0.011 0.0105 0.0008955461 532473164 5.80021190472758e-05
27 33 0.011 0.012 0.0115 0.0009360713 316912495 8.9641301992496e-05
27 34 0.012 0.013 0.0125 0.0009430942 180491975 0.000105136872962518
27 35 0.013 0.014 0.0134 0.0012478533 98517359 0.000150648190985969
27 36 0.014 0.015 0.0144 0.0013157079 51572560 0.000194714520308034
27 37 0.015 0.016 0.0154 0.0013950557 25943697 0.000296801819405678
27 38 0.016 0.017 0.0164 0.0014416262 12554246 0.000413115756633357
27 39 0.017 0.018 0.0174 0.0016477413 5875672 0.000581789885430024
27 40 0.018 0.019 0.0184 0.0012992369 2665098 0.000843083032246984
27 41 0.019 0.02 0.0194 0.0017121563 1185583 0.00124067420517679
27 42 0.02 0.021 0.0204 -0.0008079736 523111 0.00178302807925008
27 43 0.021 0.023 0.0218 0.0053087158 351076 0.0020868010897524
27 44 0.023 0.026 0.0242 0.010379858 132171 0.0038785943479844
27 45 0.026 0.03 0.0278 0.0074928597 80542 0.00435446335424776
27 46 0.03 0.04 0.0344 0.0112923967 113807 0.00391282669323713
27 47 0.04 0.05 0.0444 0.0112557063 57449 0.00629990538004588
27 48 0.05 0.065 0.0566 0.0136015235 42263 0.00689835560229725
27 49 0.065 0.1 0.079 0.0404044428 36382 0.00659067830812076
27 50 0.1 0.13 0.1159 0.0500071168 26436 0.00922622116165059
27 51 0.13 0.2 0.1475 0.0628517636 22528 0.00915155186471715
27 52 0.2 0.35 0.2523 0.1045255475 8906 0.0136099468213911
27 53 0.35 0.72 0.501175772162309 0.196217721801498 20042 0.00971455747646277
27 54 0.72 1.05 0.9986 0.6207796942 159 0.13985520063888
28 1 -0.3 -0.02 -0.0209 0.0041312533 57705 0.0062301421553244
28 2 -0.02 -0.019 -0.0194 -0.0031003032 107557 0.00399202047569547
28 3 -0.019 -0.018 -0.0184 -0.0018446797 283765 0.00272317068010945
28 4 -0.018 -0.017 -0.0174 -0.0040628845 709943 0.00169591874198031
28 5 -0.017 -0.016 -0.0164 -0.0027534629 1691440 0.0011283545248889
28 6 -0.016 -0.015 -0.0154 -0.0026254737 3810321 0.000740056856919823
28 7 -0.015 -0.014 -0.0144 -0.0019196955 8138937 0.00048644066901389
28 8 -0.014 -0.013 -0.0134 -0.0015228858 16512227 0.000386860214768426
28 9 -0.013 -0.012 -0.0124 -0.0016758879 31788224 0.000243668324979976
28 10 -0.012 -0.011 -0.0115 -0.0016316443 58137455 0.000171215132270779
28 11 -0.011 -0.01 -0.0105 -0.0015597638 100900381 0.000163038448433706
28 12 -0.01 -0.009 -0.0095 -0.0014794906 166323047 0.000109824236609429
28 13 -0.009 -0.008 -0.0085 -0.0011502772 260423077 9.68252601006743e-05
28 14 -0.008 -0.007 -0.0075 -0.0010042881 387447303 7.46086375384019e-05
28 15 -0.007 -0.006 -0.0065 -0.0008973057 547800665 6.36932553601297e-05
28 16 -0.006 -0.005 -0.0055 -0.0007328478 736275693 5.73440928446586e-05
28 17 -0.005 -0.004 -0.0045 -0.0006314297 940767866 4.8254844857654e-05
28 18 -0.004 -0.003 -0.0035 -0.000499734 1143347550 4.23378464190597e-05
28 19 -0.003 -0.002 -0.0025 -0.0003309039 1321853641 3.62170512738453e-05
28 20 -0.002 -0.001 -0.0015 -0.0001688251 1454128259 3.69803496757684e-05
28 21 -0.001 0 -5e-04 -9.91338e-05 1522489364 3.46313074918321e-05
28 22 0 0.001 5e-04 3.47856e-05 1517732106 3.7085117759839e-05
28 23 0.001 0.002 0.0015 0.0002418649 1440854411 3.42397772578021e-05
28 24 0.002 0.003 0.0025 0.0003247809 1303186593 3.61677233913383e-05
28 25 0.003 0.004 0.0035 0.0004338362 1123228100 4.54039419719222e-05
28 26 0.004 0.005 0.0045 0.0006266369 922909041 5.54263012635957e-05
28 27 0.005 0.006 0.0055 0.0007253505 723171468 5.63859058914684e-05
28 28 0.006 0.007 0.0065 0.0008713878 540575930 6.36187214027183e-05
28 29 0.007 0.008 0.0075 0.0010594236 385712801 8.3995568965534e-05
28 30 0.008 0.009 0.0085 0.0011671526 262789594 8.94041737233238e-05
28 31 0.009 0.01 0.0095 0.0013513395 171050254 0.000111614717748301
28 32 0.01 0.011 0.0105 0.0014773063 106407483 0.000130732586980162
28 33 0.011 0.012 0.0115 0.0017491134 63342914 0.000187321717511951
28 34 0.012 0.013 0.0125 0.0016230776 36074565 0.000233749295081461
28 35 0.013 0.014 0.0134 0.0016472007 19694186 0.000300074418427036
28 36 0.014 0.015 0.0144 0.0021408594 10313717 0.000389704827040429
28 37 0.015 0.016 0.0154 0.0022209368 5185381 0.000553941423264993
28 38 0.016 0.017 0.0164 0.0018670551 2511902 0.000786890401594549
28 39 0.017 0.018 0.0174 0.0021792292 1176838 0.00122442936348965
28 40 0.018 0.019 0.0184 0.0019080021 534205 0.00194381247170921
28 41 0.019 0.02 0.0194 0.0032250833 237486 0.00299226488950993
28 42 0.02 0.021 0.0204 0.0042974368 104990 0.00403558650021077
28 43 0.021 0.023 0.0218 0.0084586963 70816 0.00567070802443678
28 44 0.023 0.026 0.0242 0.0072306069 26623 0.00921953857686243
28 45 0.026 0.03 0.0278 0.0053067845 16239 0.0107685720327522
28 46 0.03 0.04 0.0344 0.0015360482 22928 0.0105852231196219
28 47 0.04 0.05 0.0444 -0.0007884536 11550 0.0115775406391106
28 48 0.05 0.065 0.0566 0.0110741556 8607 0.015582276185717
28 49 0.065 0.1 0.0791 0.0163572735 7443 0.0166858366531889
28 50 0.1 0.13 0.1158 0.0243535626 5254 0.0161368526875666
28 51 0.13 0.2 0.1475 0.0381315937 4482 0.023549391213153
28 52 0.2 0.35 0.2528 0.0350623795 1732 0.034930808189763
28 53 0.35 0.72 0.500851907908647 0.147561695508503 3689 0.031217217672768
28 54 0.72 1.05 0.9973 0.2692580591 39 0.304664390777426
29 1 -0.3 -0.02 -0.0209 0.0061696759 52837 0.0061655509663511
29 2 -0.02 -0.019 -0.0194 -0.0011603549 98322 0.00395633620108066
29 3 -0.019 -0.018 -0.0184 -0.0005485118 259485 0.00286874257129991
29 4 -0.018 -0.017 -0.0174 -0.0027603848 649016 0.00167123516531054
29 5 -0.017 -0.016 -0.0164 -0.000828155 1547441 0.00119298823889513
29 6 -0.016 -0.015 -0.0154 -0.0004969247 3484795 0.000734741100177184
29 7 -0.015 -0.014 -0.0144 -0.0008613912 7444740 0.000557607347821623
29 8 -0.014 -0.013 -0.0134 -0.0009063554 15104166 0.000342562389459741
29 9 -0.013 -0.012 -0.0124 -0.0006338755 29076919 0.000288041296357629
29 10 -0.012 -0.011 -0.0115 -0.0009754905 53181448 0.000186085804690732
29 11 -0.011 -0.01 -0.0105 -0.0010342382 92301987 0.000137907369457149
29 12 -0.01 -0.009 -0.0095 -0.0006354055 152152402 0.000118227448432829
29 13 -0.009 -0.008 -0.0085 -0.0005492952 238244544 9.25035766450914e-05
29 14 -0.008 -0.007 -0.0075 -0.0004901675 354455826 7.65562438910834e-05
29 15 -0.007 -0.006 -0.0065 -0.0004610042 501160021 6.1857196000955e-05
29 16 -0.006 -0.005 -0.0055 -0.0003831396 673594107 5.92184375833463e-05
29 17 -0.005 -0.004 -0.0045 -0.0003300272 860694416 4.97429294149636e-05
29 18 -0.004 -0.003 -0.0035 -0.0002681916 1046053487 4.22845749407192e-05
29 19 -0.003 -0.002 -0.0025 -0.0001725277 1209383918 4.2943442394494e-05
29 20 -0.002 -0.001 -0.0015 -7.60189e-05 1330412467 3.85066313176315e-05
29 21 -0.001 0 -5e-04 -6.62586e-05 1392967034 3.61962492634954e-05
29 22 0 0.001 5e-04 8.7964e-06 1388597501 3.77179652599068e-05
29 23 0.001 0.002 0.0015 8.37263e-05 1318240153 3.5993384323177e-05
29 24 0.002 0.003 0.0025 0.0001516847 1192295698 3.89495416850366e-05
29 25 0.003 0.004 0.0035 0.0002521431 1027649930 4.66278141140273e-05
29 26 0.004 0.005 0.0045 0.00035361 844376419 5.25766396252749e-05
29 27 0.005 0.006 0.0055 0.0003495529 661610737 5.56583966871778e-05
29 28 0.006 0.007 0.0065 0.0004716464 494552338 7.0401670292152e-05
29 29 0.007 0.008 0.0075 0.0005404772 352851621 8.75358841468019e-05
29 30 0.008 0.009 0.0085 0.0006513858 240403072 8.70716466023992e-05
29 31 0.009 0.01 0.0095 0.0006549239 156471406 0.000122638069938764
29 32 0.01 0.011 0.0105 0.0007069541 97336839 0.000137677219242975
29 33 0.011 0.012 0.0115 0.000670136 57939001 0.000187113759167551
29 34 0.012 0.013 0.0125 0.0011279982 32997052 0.000233558164769764
29 35 0.013 0.014 0.0134 0.0006738166 18013808 0.000280491166089762
29 36 0.014 0.015 0.0144 0.000808787 9431793 0.000430063196581809
29 37 0.015 0.016 0.0154 0.0020942518 4742865 0.000610797164281441
29 38 0.016 0.017 0.0164 0.0014687845 2297541 0.000895988963146343
29 39 0.017 0.018 0.0174 0.002626037 1076114 0.0014369093910593
29 40 0.018 0.019 0.0184 0.0003184828 488452 0.00184044955641439
29 41 0.019 0.02 0.0194 0.0007423446 217399 0.00299261344165235
29 42 0.02 0.021 0.0204 0.0065978252 95920 0.0049025798893822
29 43 0.021 0.023 0.0218 0.0051578092 64680 0.00572322266798726
29 44 0.023 0.026 0.0242 0.0036973607 24226 0.00847549551728705
29 45 0.026 0.03 0.0278 0.0068791767 14794 0.00988250294859572
29 46 0.03 0.04 0.0344 -0.0001882978 20722 0.00955646175425631
29 47 0.04 0.05 0.0444 -0.0071058429 10485 0.0124824243161245
29 48 0.05 0.065 0.0566 0.026487303 7744 0.0131625064324702
29 49 0.065 0.1 0.079 0.0247067317 6674 0.0173520718830134
29 50 0.1 0.13 0.1158 0.0372719092 4764 0.0218559270009939
29 51 0.13 0.2 0.1477 0.0217132776 4051 0.0213475265138007
29 52 0.2 0.35 0.2526 0.0456435428 1553 0.0378060198046883
29 53 0.35 0.72 0.500778292595968 0.0840330437240017 3398 0.0312409563898956
29 54 0.72 1.05 0.9973 0.2812685597 34 0.400631469172761
30 1 -0.3 -0.02 -0.0209 -0.0058105056 60702 0.00598124251095447
30 2 -0.02 -0.019 -0.0194 -0.0116400493 113251 0.00432390961934011
30 3 -0.019 -0.018 -0.0184 -0.0030486 298611 0.00263344786766049
30 4 -0.018 -0.017 -0.0174 -0.0061033783 747422 0.00163149773249437
30 5 -0.017 -0.016 -0.0164 -0.0062742509 1779725 0.00119821822079867
30 6 -0.016 -0.015 -0.0154 -0.0048280098 4008275 0.0006959719079528
30 7 -0.015 -0.014 -0.0144 -0.0051058732 8562238 0.000428112441443924
30 8 -0.014 -0.013 -0.0134 -0.0047049531 17371310 0.000370793184248515
30 9 -0.013 -0.012 -0.0124 -0.0044223369 33445036 0.00027261070594277
30 10 -0.012 -0.011 -0.0115 -0.0041355322 61163135 0.000183741322755951
30 11 -0.011 -0.01 -0.0105 -0.00354598 106157621 0.000115941154929751
30 12 -0.01 -0.009 -0.0095 -0.0032826818 174968042 0.000100543208605239
30 13 -0.009 -0.008 -0.0085 -0.0030569214 273965241 9.13366781865143e-05
30 14 -0.008 -0.007 -0.0075 -0.0025855355 407586109 7.67881739373455e-05
30 15 -0.007 -0.006 -0.0065 -0.0022206022 576283654 5.78798991436464e-05
30 16 -0.006 -0.005 -0.0055 -0.0018960988 774538922 5.21560908929331e-05
30 17 -0.005 -0.004 -0.0045 -0.001602545 989650154 4.68050514918664e-05
30 18 -0.004 -0.003 -0.0035 -0.0012477096 1202749739 4.40841867557042e-05
30 19 -0.003 -0.002 -0.0025 -0.000849485 1390508011 3.34780444031656e-05
30 20 -0.002 -0.001 -0.0015 -0.0005511369 1529692928 3.72571634724035e-05
30 21 -0.001 0 -5e-04 -0.0001875348 1601607849 3.3800499345957e-05
30 22 0 0.001 5e-04 0.0001582144 1596592528 3.08227377889749e-05
30 23 0.001 0.002 0.0015 0.0005458207 1515735595 3.65040676095113e-05
30 24 0.002 0.003 0.0025 0.0008899728 1370909717 3.27856784991985e-05
30 25 0.003 0.004 0.0035 0.0012105429 1181607866 3.48853957508699e-05
30 26 0.004 0.005 0.0045 0.0015459135 970886920 5.02732624325103e-05
30 27 0.005 0.006 0.0055 0.0018939181 760768720 5.57679932569412e-05
30 28 0.006 0.007 0.0065 0.0023487658 568674474 5.45516609951723e-05
30 29 0.007 0.008 0.0075 0.002587612 405769550 7.5969521629551e-05
30 30 0.008 0.009 0.0085 0.0028589809 276452447 8.32340011699111e-05
30 31 0.009 0.01 0.0095 0.0033262821 179954106 0.000117769164281784
30 32 0.01 0.011 0.0105 0.0036239558 111945363 0.000145066012663323
30 33 0.011 0.012 0.0115 0.0037343357 66640316 0.000173445457781854
30 34 0.012 0.013 0.0125 0.0042769473 37953332 0.000225616480460748
30 35 0.013 0.014 0.0134 0.0045115749 20719866 0.000286209863965174
30 36 0.014 0.015 0.0144 0.0047872115 10850338 0.000400631574669652
30 37 0.015 0.016 0.0154 0.0050144746 5455615 0.000569862645605749
30 38 0.016 0.017 0.0164 0.006185646 2643737 0.000823243051262565
30 39 0.017 0.018 0.0174 0.0054204548 1237736 0.00127490061810318
30 40 0.018 0.019 0.0184 0.005334261 562344 0.00217645609465923
30 41 0.019 0.02 0.0194 0.0092200256 250015 0.00232615388706015
30 42 0.02 0.021 0.0204 0.0105515975 110479 0.00400000675295953
30 43 0.021 0.023 0.0218 0.0027991673 74518 0.00485293499103093
30 44 0.023 0.026 0.0242 0.0067985858 27987 0.00865940490881116
30 45 0.026 0.03 0.0278 0.0139555749 17107 0.0115744786042681
30 46 0.03 0.04 0.0344 0.0081332961 24169 0.00959212609630686
30 47 0.04 0.05 0.0444 0.0286302679 12182 0.0127931362950262
30 48 0.05 0.065 0.0566 0.0394965544 9077 0.0138938033664769
30 49 0.065 0.1 0.0791 0.0294299665 7831 0.0165995057306166
30 50 0.1 0.13 0.1158 0.0721024282 5507 0.0180369573867251
30 51 0.13 0.2 0.1475 0.0885466988 4696 0.0217851723607375
30 52 0.2 0.35 0.2528 0.1715843451 1825 0.0314463529591006
30 53 0.35 0.72 0.500819010441589 0.299697363383503 3852 0.0242838258567946
30 54 0.72 1.05 0.9975 1.177577534 43 0.267660754821599
31 1 -0.3 -0.02 -0.0209 -0.0032213817 79261 0.00524783110573479
31 2 -0.02 -0.019 -0.0194 -0.0063971564 147199 0.00306866126999825
31 3 -0.019 -0.018 -0.0184 -0.0039275353 388275 0.00265931099257147
31 4 -0.018 -0.017 -0.0174 -0.0048726047 973203 0.0014725390678229
31 5 -0.017 -0.016 -0.0164 -0.0037926361 2316479 0.00090746926757323
31 6 -0.016 -0.015 -0.0154 -0.0034067949 5219563 0.000617230877295722
31 7 -0.015 -0.014 -0.0144 -0.0033508131 11154899 0.000432625247458274
31 8 -0.014 -0.013 -0.0134 -0.0033292306 22636138 0.000321587371823232
31 9 -0.013 -0.012 -0.0124 -0.0030948354 43605778 0.000219106399401512
31 10 -0.012 -0.011 -0.0115 -0.0027693175 79724400 0.000166413359607943
31 11 -0.011 -0.01 -0.0105 -0.0023919767 138404051 0.000127310380859951
31 12 -0.01 -0.009 -0.0095 -0.0023277335 228160930 0.000102999576843775
31 13 -0.009 -0.008 -0.0085 -0.0020811289 357272372 8.97830474136196e-05
31 14 -0.008 -0.007 -0.0075 -0.0016858766 531612855 6.49616171374952e-05
31 15 -0.007 -0.006 -0.0065 -0.001556071 751710147 5.57725940818151e-05
31 16 -0.006 -0.005 -0.0055 -0.0012720416 1010347780 4.82455025509899e-05
31 17 -0.005 -0.004 -0.0045 -0.0010783586 1291174585 4.11597090372178e-05
31 18 -0.004 -0.003 -0.0035 -0.0007882321 1569250880 3.61581242720152e-05
31 19 -0.003 -0.002 -0.0025 -0.0006117048 1814262011 3.14817521084879e-05
31 20 -0.002 -0.001 -0.0015 -0.0003765781 1995696072 3.20628814650015e-05
31 21 -0.001 0 -5e-04 -0.0001678988 2089769911 2.84116933309629e-05
31 22 0 0.001 5e-04 0.0001257415 2083134249 2.91072706438632e-05
31 23 0.001 0.002 0.0015 0.0003632218 1977572628 3.39079084987422e-05
31 24 0.002 0.003 0.0025 0.0005984309 1788504902 3.47226527882402e-05
31 25 0.003 0.004 0.0035 0.0008116891 1541504167 3.54721612969433e-05
31 26 0.004 0.005 0.0045 0.0010060565 1266479286 3.75018702594208e-05
31 27 0.005 0.006 0.0055 0.0013512478 992311639 5.15777431204212e-05
31 28 0.006 0.007 0.0065 0.001560184 741657915 6.11481334132207e-05
31 29 0.007 0.008 0.0075 0.0018308919 529143109 6.29226535047707e-05
31 30 0.008 0.009 0.0085 0.0020272834 360440501 8.56177191045537e-05
31 31 0.009 0.01 0.0095 0.0021842977 234582076 7.80699937974145e-05
31 32 0.01 0.011 0.0105 0.002417069 145901653 0.000117403426261359
31 33 0.011 0.012 0.0115 0.0027058736 86841147 0.000168599138406214
31 34 0.012 0.013 0.0125 0.0026839941 49448772 0.00020636107848516
31 35 0.013 0.014 0.0134 0.0030411428 26981723 0.000288470934168561
31 36 0.014 0.015 0.0144 0.0034437925 14122252 0.000345659732756086
31 37 0.015 0.016 0.0154 0.0036216279 7105632 0.000520596908383728
31 38 0.016 0.017 0.0164 0.00352171 3439531 0.00076136055943591
31 39 0.017 0.018 0.0174 0.0038324808 1608451 0.00109939910417629
31 40 0.018 0.019 0.0184 0.0050274136 728885 0.00175872858274929
31 41 0.019 0.02 0.0194 0.0046186662 323895 0.00267377322412161
31 42 0.02 0.021 0.0204 0.0023409627 142697 0.00386894386804742
31 43 0.021 0.023 0.0218 0.0032784177 95744 0.00454969679940424
31 44 0.023 0.026 0.0242 0.0107884744 36121 0.00705647133196612
31 45 0.026 0.03 0.0279 0.0088616169 21867 0.00952455977778283
31 46 0.03 0.04 0.0344 0.0189416871 31247 0.0073548167255096
31 47 0.04 0.05 0.0445 0.0109537062 15799 0.0121700835618493
31 48 0.05 0.065 0.0566 0.0116176579 11536 0.0127656070951495
31 49 0.065 0.1 0.079 0.0174091203 9817 0.0135119735072419
31 50 0.1 0.13 0.1162 0.0518189055 7386 0.0148826887992545
31 51 0.13 0.2 0.1474 0.0584721983 6333 0.0175590010242917
31 52 0.2 0.35 0.2518 0.1116650269 2563 0.0309323714496408
31 53 0.35 0.72 0.501340580263452 0.271336695487258 6687 0.0205272423175507
31 54 0.72 1.05 0.999 0.5375357949 108 0.157000053756861
32 1 -0.3 -0.02 -0.0209 -0.0039629894 39307 0.00678509513229334
32 2 -0.02 -0.019 -0.0194 9.30573e-05 72996 0.005071131880519
32 3 -0.019 -0.018 -0.0184 0.000383861 191631 0.00361624256206935
32 4 -0.018 -0.017 -0.0174 -0.0038736913 482128 0.00187107326676676
32 5 -0.017 -0.016 -0.0164 -0.0036057503 1148672 0.00122561739934517
32 6 -0.016 -0.015 -0.0154 -0.0022124775 2584092 0.000827381959323887
32 7 -0.015 -0.014 -0.0144 -0.0028786684 5525912 0.000601938648377309
32 8 -0.014 -0.013 -0.0134 -0.0020504096 11212071 0.000438028750650887
32 9 -0.013 -0.012 -0.0124 -0.0019867449 21612961 0.000283481676821703
32 10 -0.012 -0.011 -0.0115 -0.0014427637 39514330 0.000213654186043545
32 11 -0.011 -0.01 -0.0105 -0.0016866809 68606932 0.000181062195519611
32 12 -0.01 -0.009 -0.0095 -0.0014217235 113124402 0.000129434802696828
32 13 -0.009 -0.008 -0.0085 -0.0013769074 177169591 0.000112603411870549
32 14 -0.008 -0.007 -0.0075 -0.0011115739 263651048 8.83054652631352e-05
32 15 -0.007 -0.006 -0.0065 -0.0009748447 372869930 6.71580034754036e-05
32 16 -0.006 -0.005 -0.0055 -0.0008723158 501210929 7.00823807526026e-05
32 17 -0.005 -0.004 -0.0045 -0.0006511898 640587863 5.88960681177482e-05
32 18 -0.004 -0.003 -0.0035 -0.0006154774 778685131 5.10179560573782e-05
32 19 -0.003 -0.002 -0.0025 -0.0004514766 900320588 4.21236098448592e-05
32 20 -0.002 -0.001 -0.0015 -0.0002322542 990443540 4.21231954726277e-05
32 21 -0.001 0 -5e-04 -3.69399e-05 1037201474 4.58815408201997e-05
32 22 0 0.001 5e-04 0.0001136105 1033936288 4.42803487999063e-05
32 23 0.001 0.002 0.0015 0.0002734829 981621937 4.5321112485537e-05
32 24 0.002 0.003 0.0025 0.000341518 887784749 4.64807400137307e-05
32 25 0.003 0.004 0.0035 0.0004856551 765206057 4.91272947170495e-05
32 26 0.004 0.005 0.0045 0.0006377301 628675439 6.0715492335539e-05
32 27 0.005 0.006 0.0055 0.0008238327 492567927 7.11668827944682e-05
32 28 0.006 0.007 0.0065 0.0009582771 368139928 6.31487133106637e-05
32 29 0.007 0.008 0.0075 0.0012352874 262621316 8.94628589152177e-05
32 30 0.008 0.009 0.0085 0.0012790351 178861807 0.000104197575410298
32 31 0.009 0.01 0.0095 0.0015834627 116417514 0.000127472166936407
32 32 0.01 0.011 0.0105 0.0016126018 72381160 0.000164815087766167
32 33 0.011 0.012 0.0115 0.0020206393 43064543 0.000214441600773587
32 34 0.012 0.013 0.0125 0.0016204758 24520431 0.000309464572644843
32 35 0.013 0.014 0.0134 0.0015855788 13369787 0.00041411855188145
32 36 0.014 0.015 0.0144 0.0021271827 6999576 0.000572858317393356
32 37 0.015 0.016 0.0154 0.0025872418 3518565 0.000728152958187576
32 38 0.016 0.017 0.0164 0.0028763723 1702088 0.00106322317794692
32 39 0.017 0.018 0.0174 0.0028182108 795035 0.0016890878984388
32 40 0.018 0.019 0.0184 0.0005166568 359939 0.00246870674734132
32 41 0.019 0.02 0.0194 0.0027614787 159866 0.00315250679898177
32 42 0.02 0.021 0.0204 0.0053635358 70323 0.00572448403684396
32 43 0.021 0.023 0.0218 0.0091321205 47588 0.0066391443192662
32 44 0.023 0.026 0.0242 0.0152618134 18069 0.0110024515958633
32 45 0.026 0.03 0.0279 0.0376821251 11200 0.0120783820610241
32 46 0.03 0.04 0.0344 0.0336236379 16217 0.0107046576328823
32 47 0.04 0.05 0.0445 0.0607252498 8107 0.0151587385813663
32 48 0.05 0.065 0.0565 0.0375479389 5985 0.018913354099317
32 49 0.065 0.1 0.0791 0.0760300036 5001 0.0221756344618085
32 50 0.1 0.13 0.1163 0.0860422948 3948 0.0225740634858792
32 51 0.13 0.2 0.1473 0.0941122717 3360 0.0227730645036144
32 52 0.2 0.35 0.2522 0.1646136225 1332 0.0411810920426487
32 53 0.35 0.72 0.500747411567389 0.258474853590478 3505 0.0268018118109922
32 54 0.72 1.05 0.9996 0.1224494518 50 0.20206254651991
33 1 -0.3 -0.02 -0.0209 -0.008157014 96707 0.00449750699015051
33 2 -0.02 -0.019 -0.0194 -0.0074141902 179323 0.00336451496655428
33 3 -0.019 -0.018 -0.0184 -0.0066362648 473982 0.00212467957964494
33 4 -0.018 -0.017 -0.0174 -0.0057112385 1186430 0.00126326438979268
33 5 -0.017 -0.016 -0.0164 -0.0051396832 2825075 0.000819437193151692
33 6 -0.016 -0.015 -0.0154 -0.0047242632 6367755 0.00053837145793949
33 7 -0.015 -0.014 -0.0144 -0.00485922 13604025 0.000400512350281808
33 8 -0.014 -0.013 -0.0134 -0.0043961646 27603534 0.00027983099722185
33 9 -0.013 -0.012 -0.0124 -0.0037729744 53163884 0.000177513749371489
33 10 -0.012 -0.011 -0.0115 -0.003606849 97202582 0.000143596272677948
33 11 -0.011 -0.01 -0.0105 -0.0030878718 168731570 0.000110868062506244
33 12 -0.01 -0.009 -0.0095 -0.0028089057 278186462 9.9392809432806e-05
33 13 -0.009 -0.008 -0.0085 -0.0026210884 435647237 7.06621034534231e-05
33 14 -0.008 -0.007 -0.0075 -0.0022928582 648187278 5.51675334936253e-05
33 15 -0.007 -0.006 -0.0065 -0.0019532925 916532917 5.56487999159897e-05
33 16 -0.006 -0.005 -0.0055 -0.0017213936 1231934907 4.71509602099111e-05
33 17 -0.005 -0.004 -0.0045 -0.0013745683 1574305755 4.11600193746192e-05
33 18 -0.004 -0.003 -0.0035 -0.0010899534 1913321226 3.29554101207549e-05
33 19 -0.003 -0.002 -0.0025 -0.0007469559 2212116097 2.59974510528135e-05
33 20 -0.002 -0.001 -0.0015 -0.0004370449 2433593851 2.43980806401416e-05
33 21 -0.001 0 -5e-04 -0.0001486858 2548194841 2.82120826610713e-05
33 22 0 0.001 5e-04 0.0001368253 2540337167 2.86570190049288e-05
33 23 0.001 0.002 0.0015 0.0004495759 2411681423 2.78308840326886e-05
33 24 0.002 0.003 0.0025 0.0007838321 2181297573 3.07513909273369e-05
33 25 0.003 0.004 0.0035 0.0010529902 1880132958 3.55876657589198e-05
33 26 0.004 0.005 0.0045 0.0013865362 1544847064 4.08285791386894e-05
33 27 0.005 0.006 0.0055 0.0016416492 1210520453 4.38777171924657e-05
33 28 0.006 0.007 0.0065 0.0019652523 904849733 5.31756518508511e-05
33 29 0.007 0.008 0.0075 0.0022439828 645609415 5.72124064671937e-05
33 30 0.008 0.009 0.0085 0.0025624267 439836182 7.32239034793244e-05
33 31 0.009 0.01 0.0095 0.0028006985 286250985 9.33392615773682e-05
33 32 0.01 0.011 0.0105 0.0032496832 178096681 0.000122086734267473
33 33 0.011 0.012 0.0115 0.0033701483 105985753 0.000138371170887854
33 34 0.012 0.013 0.0125 0.0037406688 60371938 0.000168384405028996
33 35 0.013 0.014 0.0134 0.0039297571 32949199 0.000232553361076444
33 36 0.014 0.015 0.0144 0.0043110685 17248987 0.000367158645613153
33 37 0.015 0.016 0.0154 0.004869618 8679520 0.000477500321871944
33 38 0.016 0.017 0.0164 0.0047777997 4202752 0.000701961892826814
33 39 0.017 0.018 0.0174 0.0054315092 1968139 0.000991187898572977
33 40 0.018 0.019 0.0184 0.0049897041 893909 0.00144914292905914
33 41 0.019 0.02 0.0194 0.004106625 399437 0.00222894667869567
33 42 0.02 0.021 0.0204 0.0046515744 177664 0.00342790055559096
33 43 0.021 0.023 0.0218 0.005170725 121868 0.00408139513741751
33 44 0.023 0.026 0.0242 0.0069545726 49876 0.00713451776520806
33 45 0.026 0.03 0.0278 0.0121408869 32549 0.0082748682405055
33 46 0.03 0.04 0.0344 0.0112384158 46595 0.00626685536373879
33 47 0.04 0.05 0.0444 0.032024308 24029 0.00996666549997057
33 48 0.05 0.065 0.0566 0.0120873605 17931 0.012389499889984
33 49 0.065 0.1 0.079 0.0163339185 15740 0.012379959554875
33 50 0.1 0.13 0.116 0.0532825803 11717 0.0134175254171174
33 51 0.13 0.2 0.1474 0.0728499659 10000 0.0143822200547926
33 52 0.2 0.35 0.2522 0.1288825929 4155 0.0215814753155103
33 53 0.35 0.72 0.501335399909897 0.259515328398446 9447 0.0169461559883588
33 54 0.72 1.05 0.9981 0.8907892414 87 0.274509173470672
34 1 -0.3 -0.02 -0.0209 -0.0092924906 285973 0.0026966799021995
34 2 -0.02 -0.019 -0.0194 -0.0057031047 532714 0.00210448083049262
34 3 -0.019 -0.018 -0.0184 -0.0036539279 1408090 0.00115169876268508
34 4 -0.018 -0.017 -0.0174 -0.004646698 3524002 0.000805687231706159
34 5 -0.017 -0.016 -0.0164 -0.0035348452 8384515 0.000479903953941812
34 6 -0.016 -0.015 -0.0154 -0.0040520253 18887974 0.000364492554948746
34 7 -0.015 -0.014 -0.0144 -0.0034071505 40378057 0.000218356407728636
34 8 -0.014 -0.013 -0.0134 -0.0034846457 81917303 0.000158811720777801
34 9 -0.013 -0.012 -0.0124 -0.0030676433 157764003 0.000109987650482675
34 10 -0.012 -0.011 -0.0115 -0.0029857711 288444817 8.35677308385771e-05
34 11 -0.011 -0.01 -0.0105 -0.0027046294 500646715 7.4097164520415e-05
34 12 -0.01 -0.009 -0.0095 -0.0024471293 825302499 5.38020959734179e-05
34 13 -0.009 -0.008 -0.0085 -0.0022028107 1292267415 4.61268602360813e-05
34 14 -0.008 -0.007 -0.0075 -0.001901617 1922724102 4.29757059951668e-05
34 15 -0.007 -0.006 -0.0065 -0.0016512615 2718551643 3.33682216223316e-05
34 16 -0.006 -0.005 -0.0055 -0.0014027962 3653877968 2.99599272890912e-05
34 17 -0.005 -0.004 -0.0045 -0.0011472193 4669066151 2.37783247204219e-05
34 18 -0.004 -0.003 -0.0035 -0.0008941029 5674383705 1.97192216705225e-05
34 19 -0.003 -0.002 -0.0025 -0.0006273792 6560061105 1.90782150613441e-05
34 20 -0.002 -0.001 -0.0015 -0.000376599 7216426002 1.7152820319502e-05
34 21 -0.001 0 -5e-04 -0.0001356189 7555925070 1.58396152670652e-05
34 22 0 0.001 5e-04 0.0001375634 7531998594 1.52327153664243e-05
34 23 0.001 0.002 0.0015 0.0003764066 7150379451 1.56676859501658e-05
34 24 0.002 0.003 0.0025 0.0006237324 6466821180 1.94802993007839e-05
34 25 0.003 0.004 0.0035 0.0008796545 5573663801 2.57340794522874e-05
34 26 0.004 0.005 0.0045 0.0011565282 4579467230 2.71057589225089e-05
34 27 0.005 0.006 0.0055 0.0013734099 3588168047 2.95960797498413e-05
34 28 0.006 0.007 0.0065 0.001677112 2682009093 3.48738054309994e-05
34 29 0.007 0.008 0.0075 0.001904467 1913582661 4.08372401172083e-05
34 30 0.008 0.009 0.0085 0.0021422579 1303580975 4.98883131670957e-05
34 31 0.009 0.01 0.0095 0.0024204831 848408525 5.55760501401996e-05
34 32 0.01 0.011 0.0105 0.0026267745 527760595 7.42290418628941e-05
34 33 0.011 0.012 0.0115 0.0028936447 314103719 8.09472020806964e-05
34 34 0.012 0.013 0.0125 0.0031153291 178895995 0.000137111532103874
34 35 0.013 0.014 0.0134 0.0033604972 97644187 0.00014594539375994
34 36 0.014 0.015 0.0144 0.003736376 51115504 0.000188102708626743
34 37 0.015 0.016 0.0154 0.00423741 25714183 0.000287466916827815
34 38 0.016 0.017 0.0164 0.0040430643 12443245 0.000398611198411196
34 39 0.017 0.018 0.0174 0.0043314141 5823826 0.000610275803235968
34 40 0.018 0.019 0.0184 0.0043510198 2641137 0.00090409901730509
34 41 0.019 0.02 0.0194 0.0048047263 1175050 0.0012576737544555
34 42 0.02 0.021 0.0204 0.0045585607 518569 0.00207620929035223
34 43 0.021 0.023 0.0218 0.0073577833 347925 0.00238444256967489
34 44 0.023 0.026 0.0242 0.0099241806 131071 0.00407751005289926
34 45 0.026 0.03 0.0278 0.0163236297 79861 0.0052046692863922
34 46 0.03 0.04 0.0344 0.0201421707 112848 0.00439384588887933
34 47 0.04 0.05 0.0444 0.0201194719 56915 0.00714673240016266
34 48 0.05 0.065 0.0566 0.0269342925 41891 0.00731165407357641
34 49 0.065 0.1 0.079 0.0369012906 36074 0.00822144260406418
34 50 0.1 0.13 0.1159 0.0476331249 26218 0.00928782054796462
34 51 0.13 0.2 0.1475 0.0745599229 22379 0.0106893976287896
34 52 0.2 0.35 0.2523 0.122915555 8818 0.0129343378111934
34 53 0.35 0.72 0.501134116690869 0.214285454297929 19877 0.01118108181275
34 54 0.72 1.05 0.9986 0.5417561061 159 0.118009515734543
