# Supplementary material for: Phenotypic covariance across the entire spectrum of relatedness for 86 billion pairs of individuals
Source: Nat Commun. 2021 Feb 16;12:1050. doi: 10.1038/s41467-021-21283-4 (PMC7886899; doi:10.1038/s41467-021-21283-4)
Supplement: Supplementary file 3 — Source data [file 41467_2021_21283_MOESM3_ESM.zip › sourceData/input/relheritability_9280_12505_UKBiobank_bigQuant_141219_resid21_jackKnifeBlocks_100.txt]

1 0.0702219891570213 0.914355801528031 0.070225914639581 0.00482444659765248 0.914391071704129 0.0244977973712891
2 -0.00436930138692335 0.296711935438782 -0.00437410315423911 0.00619945758191924 0.296721420728657 0.0298075058593493
3 -0.000782668900257903 0.143827239449544 -0.000777682714482405 0.00508429761594921 0.143801805086579 0.0220746772669741
4 -0.00332373322844744 0.313212500137607 -0.00333872186047295 0.00551268107613792 0.313278390463012 0.0276874306754516
5 -0.00452678126758735 0.322331570153137 -0.00452783683360682 0.00589142954086796 0.322352112511255 0.0300399597714145
6 -0.00087926967067009 0.184038335458774 -0.000884514066246851 0.00509145883109744 0.184063820807427 0.0213526960944638
7 0.0102613817773261 0.490039375024265 0.0102732477226532 0.00519398825962072 0.490011767712907 0.0254375459912187
8 -0.00115353205204127 0.294317679267833 -0.0011547988848285 0.00611259435509085 0.294315871216178 0.029494093774684
9 0.0105036503985031 0.510523739137369 0.0105098027515368 0.00506404509150517 0.510494045535936 0.0254472568461544
10 -0.000615269366677262 0.626824651410121 -0.000608655701270194 0.00589143208984336 0.626801858087558 0.027370515399893
13 0.00604685102558093 0.365452119259529 0.00605771689503108 0.00468987799759768 0.365418004736281 0.0232737230290273
14 0.00951327515273007 0.353836521373904 0.00951876703233158 0.00530896398210066 0.353822172163302 0.0276150841199944
15 0.0588951037681133 0.330313072974679 0.0589011955042526 0.00612983723756206 0.330259614874374 0.027202659378117
16 0.00782069689256147 0.241847593426853 0.00781759913412276 0.00467713454402681 0.241864793092202 0.0267294185908622
17 0.00321021756981385 0.366663605494487 0.00321085111390774 0.00582963765638586 0.366673599412555 0.0254804421188233
18 0.00177674698044708 0.411264405698281 0.0017713197697994 0.00660067286185905 0.41128354949062 0.0299468566039685
19 0.0234250200983106 0.251772122079024 0.023429275466841 0.00549349484492418 0.251760545682653 0.0288479317006128
20 0.0866481313974464 0.451935728777807 0.0866584300779749 0.00663538596867469 0.451895877615149 0.0279162118832763
21 0.0419672865994023 0.37628056613677 0.0419737075903704 0.00583286716610695 0.376252360019845 0.0215490070092377
22 -0.000313907452898266 0.315640538086558 -0.000315970283117025 0.00653030420052303 0.315649349893776 0.030970468458958
23 0.0120532286185863 0.294310424642016 0.0120475200503796 0.00579310208844989 0.294342842174697 0.0213938227348375
24 -0.00298597812102221 0.487119232077707 -0.00299554052196512 0.00565360434460423 0.487156405871194 0.0258608657459024
25 0.00135914242680996 0.541958461535314 0.00134906395835565 0.00574776235145479 0.541991334178227 0.0303386961574597
26 0.00951219350038175 0.252893485857257 0.00951472200935988 0.00541954274027273 0.25287808804657 0.0225120345650862
27 0.00707775906751995 0.403123241345543 0.00708164728247005 0.00527709364322805 0.403130783830975 0.024419987918727
28 -0.00852952245921391 0.30176715385632 -0.00852815892852392 0.0136598981101294 0.301755897744061 0.0776995191852957
29 0.0155242990973819 0.143779152444405 0.0155294884257788 0.014280809046808 0.143754220156756 0.0792174528610461
30 -0.00653579968335657 0.645224360037519 -0.00653976729278825 0.0121373516110052 0.64528094465525 0.0578787695291375
31 -0.0222370450430883 0.588925250023826 -0.0222168315686102 0.010257533846487 0.588834260813498 0.0493581143356654
32 0.0647332410685091 0.439303047643275 0.0647298631317314 0.0122867422117837 0.439301002646342 0.0609504940792996
33 -0.0186632426014921 0.58214947336972 -0.0186602766921674 0.00850744771881938 0.582170221921238 0.0416926732402206
34 0.00889731386279451 0.434273223552033 0.00890232792785731 0.00562341273073378 0.434259970758022 0.0281871524001804
