# Supplementary material for: Phenotypic covariance across the entire spectrum of relatedness for 86 billion pairs of individuals
Source: Nat Commun. 2021 Feb 16;12:1050. doi: 10.1038/s41467-021-21283-4 (PMC7886899; doi:10.1038/s41467-021-21283-4)
Supplement: Supplementary file 3 — Source data [file 41467_2021_21283_MOESM3_ESM.zip › sourceData/input/relHeritability_bigKenviro_bigQuant_141219_resid24.HE_CPreg]

1 V(G1)/Vp        0.0502089       0.00374365      0.00563508      5.15944e-41     5.09998e-19     
1 V(G2)/Vp        0.924225        0.0176466       0.0288316       0               1.81023e-225    
2 V(G1)/Vp        -0.00639134     0.00397256      0.00573834      0.107637        0.26536         
2 V(G2)/Vp        0.296604        0.0187045       0.0274461       1.24943e-56     3.19678e-27     
3 V(G1)/Vp        -0.00456273     0.00376178      0.0055688       0.225163        0.412596        
3 V(G2)/Vp        0.177845        0.0177159       0.0254843       1.03017e-23     2.98098e-12     
4 V(G1)/Vp        -0.00951704     0.00397158      0.00569886      0.0165617       0.0949484       
4 V(G2)/Vp        0.315374        0.0187009       0.0271806       8.26898e-64     3.98226e-31     
5 V(G1)/Vp        -0.0101886      0.00397195      0.00574561      0.0103137       0.0761819       
5 V(G2)/Vp        0.325206        0.0187026       0.0273733       1.01268e-67     1.49619e-32     
6 V(G1)/Vp        -0.00630069     0.00377613      0.00550224      0.0952254       0.252179        
6 V(G2)/Vp        0.196891        0.0177799       0.0265228       1.68068e-28     1.14083e-13     
7 V(G1)/Vp        -0.000879901    0.00375143      0.00557092      0.814551        0.874496        
7 V(G2)/Vp        0.518869        0.0176797       0.028114        2.51091e-189    4.676e-76       
8 V(G1)/Vp        -0.00532991     0.0046154       0.00662043      0.248162        0.420774        
8 V(G2)/Vp        0.297623        0.0216512       0.0309725       5.36566e-43     7.30759e-22     
9 V(G1)/Vp        -0.00477504     0.00380477      0.00555445      0.209475        0.389967        
9 V(G2)/Vp        0.527745        0.0179165       0.0280093       1.05882e-190    3.43166e-79     
10 V(G1)/Vp        -0.00568591     0.00380598      0.00565938      0.135184        0.315041        
10 V(G2)/Vp        0.638611        0.0179199       0.028578        3.73625e-278    1.31214e-110    
11 V(G1)/Vp        -0.150548       0.00486312      0.00751538      2.03894e-210    2.89696e-89     
11 V(G2)/Vp        1.94414         0.0208966       0.0388253       0               0               
12 V(G1)/Vp        -0.156825       0.0059065       0.00936613      2.48627e-155    6.28376e-63     
12 V(G2)/Vp        1.92348         0.0242187       0.0501819       0               1.9318e-321     
13 V(G1)/Vp        -0.00443348     0.00374337      0.00535339      0.236272        0.407576        
13 V(G2)/Vp        0.382093        0.0176459       0.0256944       5.64902e-104    5.10898e-50     
14 V(G1)/Vp        -0.00127462     0.00374421      0.00536002      0.733531        0.812035        
14 V(G2)/Vp        0.349728        0.0176461       0.0258042       2.04166e-87     7.58897e-42     
15 V(G1)/Vp        0.0188804       0.00437563      0.00623262      1.59666e-05     0.00245124      
15 V(G2)/Vp        0.34882         0.0203472       0.0298248       7.04005e-66     1.34196e-31     
16 V(G1)/Vp        -0.00221491     0.00374448      0.00563333      0.55418         0.694187        
16 V(G2)/Vp        0.259132        0.0176499       0.027615        8.43014e-49     6.36661e-21     
17 V(G1)/Vp        -0.00133331     0.00379048      0.00568195      0.725032        0.814477        
17 V(G2)/Vp        0.360731        0.0178515       0.0281757       8.43359e-91     1.5795e-37      
18 V(G1)/Vp        -0.00259362     0.00381677      0.00557688      0.496806        0.641889        
18 V(G2)/Vp        0.386234        0.0179938       0.0263887       3.31602e-102    1.64655e-48     
19 V(G1)/Vp        0.0107927       0.0037508       0.00551117      0.00400911      0.0501909       
19 V(G2)/Vp        0.25879         0.0176787       0.025981        1.59541e-48     2.26379e-23     
20 V(G1)/Vp        0.0338819       0.00377231      0.00554339      2.66548e-19     9.83105e-10     
20 V(G2)/Vp        0.457062        0.0177521       0.0257201       3.49275e-146    1.19333e-70     
21 V(G1)/Vp        0.0156343       0.00411673      0.00606934      0.000146026     0.00999697      
21 V(G2)/Vp        0.495316        0.0192975       0.03005         2.70766e-145    4.85467e-61     
22 V(G1)/Vp        -0.0111259      0.00412544      0.00599666      0.00699861      0.0635453       
22 V(G2)/Vp        0.348611        0.0193287       0.029467        1.01766e-72     2.71289e-32     
23 V(G1)/Vp        -0.00219457     0.00385741      0.0056435       0.569397        0.697365        
23 V(G2)/Vp        0.398273        0.0181829       0.0276329       2.39427e-106    4.28748e-47     
24 V(G1)/Vp        -0.0093373      0.0038555       0.00566271      0.0154433       0.0991637       
24 V(G2)/Vp        0.503514        0.0181716       0.027083        5.46648e-169    3.76506e-77     
25 V(G1)/Vp        -0.0037329      0.0038574       0.00567726      0.333198        0.51086         
25 V(G2)/Vp        0.568643        0.0181801       0.0277519       9.21102e-215    2.62943e-93     
26 V(G1)/Vp        -0.0010682      0.00387179      0.00573731      0.782634        0.852304        
26 V(G2)/Vp        0.345875        0.0182443       0.0282314       3.79493e-80     1.65055e-34     
27 V(G1)/Vp        0.000372013     0.0037393       0.00546058      0.920747        0.945673        
27 V(G2)/Vp        0.400512        0.0176266       0.0263928       2.71407e-114    5.17614e-52     
28 V(G1)/Vp        -0.0116171      0.00831295      0.0120383       0.162274        0.334542        
28 V(G2)/Vp        0.30942         0.04026         0.0653853       1.5233e-14      2.2203e-06      
29 V(G1)/Vp        0.0154992       0.00874442      0.0129589       0.0763176       0.231684        
29 V(G2)/Vp        0.136741        0.0420979       0.0774881       0.00116156      0.0776199       
30 V(G1)/Vp        -0.005639       0.00810421      0.0116298       0.486551        0.627768        
30 V(G2)/Vp        0.632186        0.0392994       0.0571381       3.17653e-58     1.87157e-28     
31 V(G1)/Vp        -0.0215946      0.00702824      0.0102458       0.00212237      0.0350615       
31 V(G2)/Vp        0.569275        0.0307939       0.0468493       2.64727e-76     5.65292e-34     
32 V(G1)/Vp        0.0278012       0.00981898      0.0139271       0.0046348       0.0459129       
32 V(G2)/Vp        0.444074        0.0430873       0.0626051       6.59381e-25     1.30991e-12     
33 V(G1)/Vp        -0.0244423      0.00565826      0.00834772      1.56198e-05     0.00341122      
33 V(G2)/Vp        0.617337        0.0259007       0.0416603       1.45624e-125    1.11446e-49     
34 V(G1)/Vp        4.07748e-05     0.00375503      0.00551809      0.991356        0.994213        
34 V(G2)/Vp        0.462814        0.0177005       0.0264808       1.0692e-150     2.13175e-68     
