# Supplementary material for: Phenotypic covariance across the entire spectrum of relatedness for 86 billion pairs of individuals
Source: Nat Commun. 2021 Feb 16;12:1050. doi: 10.1038/s41467-021-21283-4 (PMC7886899; doi:10.1038/s41467-021-21283-4)
Supplement: Supplementary file 3 — Source data [file 41467_2021_21283_MOESM3_ESM.zip › sourceData/input/SNPheritability02_9280_12505_UKBiobank_bigQuant_141219_resid24_jackKnifeBlocks_100.txt]

1 -3.22831226988287e-06 0.538296259425913 -3.25258886297187e-06 3.36087985138308e-08 0.538296822348524 0.00402821159863068
2 -2.8770852909952e-06 0.144982640462569 -2.90304250020396e-06 2.30625990763798e-08 0.144982802224849 0.00237489859935368
3 -2.49373269154274e-06 0.0702534627754397 -2.51808950882406e-06 1.99230842241126e-08 0.0702526558292147 0.00165678805458021
4 -2.8692518505559e-06 0.142448631145097 -2.89518858185203e-06 2.38287980488593e-08 0.142448033953424 0.00272481438858306
5 -2.8808229492747e-06 0.140322279457849 -2.90674669296098e-06 2.43141656451978e-08 0.14032155874636 0.00212215577118905
6 -2.53702820668321e-06 0.0716926743491445 -2.56147762965031e-06 2.0572589690479e-08 0.071693526235828 0.0016333949884886
7 -2.73984896300834e-06 0.239109835343692 -2.76419535517275e-06 2.25873405793947e-08 0.239110975622788 0.00272684808812259
8 -3.15513512364004e-06 0.121605008232518 -3.18494094876159e-06 2.76431668457969e-08 0.121605354640236 0.00245278149868192
9 -2.76151905096918e-06 0.222932185533369 -2.78618703866771e-06 2.18335505281208e-08 0.222932872668686 0.00208553209343716
10 -2.81495394503491e-06 0.306228344826433 -2.83961555191599e-06 2.31255107724263e-08 0.306229054363921 0.00340480282365346
13 -2.65151542972171e-06 0.165140693217328 -2.67579899410155e-06 2.04280235915256e-08 0.165141895899573 0.00214316575760129
14 -2.59948336597842e-06 0.143840160488017 -2.62374789956112e-06 2.23282521272724e-08 0.143839222250833 0.00213637189127525
15 -3.07425832612746e-06 0.0785985010003422 -3.1024341009647e-06 2.3340601689428e-08 0.0785984292602719 0.00203522686957258
16 -2.55745307710974e-06 0.0868631198923585 -2.58172358053316e-06 1.86238860997444e-08 0.0868623370284072 0.00179798134622249
17 -2.6685412683408e-06 0.186561677214142 -2.69310484361845e-06 2.14721131056423e-08 0.18656248241991 0.00239105536544256
18 -2.69050736474099e-06 0.198679898497488 -2.7152404885734e-06 2.29729635897807e-08 0.198679801801937 0.00235648619454063
19 -2.62149012704322e-06 0.0944194140756029 -2.64580773499112e-06 1.7291526853678e-08 0.094420793283905 0.00186367896944973
20 -2.88305360564491e-06 0.132982382952791 -2.90747043955401e-06 2.5293895123173e-08 0.132982375429573 0.00187849937974891
21 -3.01060541773305e-06 0.248803799240562 -3.03720656040506e-06 2.46194287657806e-08 0.24880575956965 0.00311489260933945
22 -2.83786641061323e-06 0.183181126182893 -2.86450187384288e-06 2.48203074845031e-08 0.183181511530725 0.00314509783603526
23 -2.81058808557556e-06 0.266473468427135 -2.83559328179666e-06 2.8389950794773e-08 0.266474098136707 0.00499517057223382
24 -2.76649486073672e-06 0.248527338549753 -2.79148208653144e-06 2.24476346860913e-08 0.248524121888075 0.00300868245938915
25 -2.8445258330279e-06 0.298743929430006 -2.86948672975286e-06 2.11152038157321e-08 0.298743820564099 0.00309876144609471
26 -2.72939594187851e-06 0.230903420663736 -2.75448979739123e-06 2.33688135423741e-08 0.230902794183866 0.00425871831441976
27 -2.6018525011181e-06 0.0802465292008945 -2.62610923177999e-06 1.62340012912503e-08 0.0802464978543725 0.00185128613716794
28 -5.59871408966584e-06 0.137720936694831 -5.65294378831636e-06 5.05622861970441e-08 0.137721151606117 0.00372863412091845
29 -5.78831652549404e-06 0.0707468694509906 -5.84496843578369e-06 5.52704622735386e-08 0.0707464248609968 0.00331350511358568
30 -5.74785402169978e-06 0.347418374189636 -5.80072801049307e-06 5.45820827292986e-08 0.347416320753998 0.00398424010146712
31 -4.89639393128044e-06 0.236310464165232 -4.94275505807014e-06 3.85830328593064e-08 0.236310028530209 0.00377569980588389
32 -7.12978114927203e-06 0.153522237754046 -7.19546441458709e-06 5.38054212946649e-08 0.153520914182807 0.00419089902640041
33 -4.8633387192001e-06 0.303438181722136 -4.90528194898669e-06 4.03740909873947e-08 0.3034410038802 0.00392480317994908
34 -2.72324089191842e-06 0.254241164781463 -2.7476057143897e-06 2.44888122175691e-08 0.254240447763718 0.00341063322376869
